# Supplementary material for: Genome-Wide Transcription Start Site Mapping and Promoter Assignments to a Sigma Factor in the Human Enteropathogen Clostridioides difficile
Source: Front Microbiol. 2020 Aug 13;11:1939. doi: 10.3389/fmicb.2020.01939 (PMC7438776; doi:10.3389/fmicb.2020.01939)
Supplement: TABLE S3 — Complete list of TSS and predicted promoters for C. difficile 630 ncRNA genes. [file Table_3.xlsx]

## Sheet: Feuil1
Table S3. Complete list of TSS and predicted promoters for C. difficile 630 ncRNA genes
Target Gene	Strand	Position of TSS	Score	Name	Function	Sigma factor-promoter	Score sigma 1	Score sigma 2	100 bases upstream of +1
SQ1002	-1	1761105	1.24		ncRNA IGR	P-SigA	4.50413945633		TTAAAGAAATCTCAGAAGTATACGACGAAGCAGGTATTGAACATATTAAAATGAGATTATAGTGTTGACAAGCTAATATTGTTAATATATAATTTAAGTA
SQ1005	1	1762832	4.2		ncRNA IGR	P-SigA	3.64562175716		TATTGGTAAAAAATATAAAAAAGTAGTATAATGTAAAAAAACATGTATATAATAATAAAAAAGGTTGACAAAATATAAAAATAATAATATATTATGAGTA
SQ1021	-1	1786848	1		ncRNA upstream tlpB (CD1500)	P-SigA	1.80826603469		ATTCAGCAAGTTTTTCTCCTTTCAATTTACTTACATCATATCCATCTAATACAACCTCACCTTCACTCTGTCTATCAACTGTAGATATTATATTTAAAAG
SQ1033	1	1801808	1.22		ncRNA IGR				ACTTATTTACGAAATTAGCGATTTAGTATATCATACATTGGTTTTAATGATAGAAAAAGGTGTTGAAATTGATGAAATAAAAAAAGAATTACTTAAAAGA
SQ1038	1	1803812	1.46		ncRNA IGR	P-SigA, P-SigA2	1.54250212138	2.78748204288	AACTTTTATAGGGGTTATGAAACTTAGAAAGACTCATCCAAATATACCAAGAGAGTATAAAGTTCCATTATATCCTATTGTTCCTATAATAGCTATAGCA
SQ1051	1	1821308	1		ncRNA IGR	P-SigA	1.68807995968		GAGGATATAATTTGTTGGTTAAATAATAAAATAGAAATATTGTAATAAAAAAATATAATGATATATTTGCTTTAAATTTATTTATATATAATATTTGAAA
SQ1241	-1	2080621	2.94		Antisense 3'UTR	P-SigA	3.67887939983		TTGCTAAAATATCATTTAGTGTTACTATAAATGAAGCAATTACAAGAAGACAAAATTTCGGACAAGTTGAAAATTCATATATAAGAATATATAATGAAGA
SQ1296	-1	2187037	1.79		ncRNA IGR	P-SigA?			ACAAGCATCTAGCAAAGAAGTAGCTAAGGCTATGCAACCTTTCTTTGAAGATATATCTTTAGAAGATTTAACAACAGTTGTAGATAGATATAAATCAATA
SQ1316	-1	2209631	4		Antisense CDS	P-SigA	2.04597608849		CGCCTTTGTGATACTTTCATTATAGTTTTATGTTTTATATTTGTCAATATATAATTTATATTTTTAAAAACATTTTCCCTATTTGTATAATATTATATTT
SQ1339	-1	2257754	3.92		ncRNA IGR				TTGGTCTATTTCTTATACTATCATCAATTTCTTTTTTGTCAGGATTTTTCTTATAATAGTCATTATAAGCAGTACTATCTTTTTTGTAATTTGCTCTTGC
SQ1376	-1	2300340	1.85		Antisense 3'UTR	P-SigA?	1.09611748233		ATGATGTAGCAGAAAAGTTTGGAGAGAAAAAGGCTGTTGCAATTTTTGATGCCATAGCTGGAAAAAAATCTAAAGAACATATTATCAAAGATATAGAAAA
SQ1445	-1	2354252	1		ncRNA IGR				ATTTCATATTCATCACAATCTGAGAAAATATCTTTGGCTTCCTTTTCAAAAATTACTTTGGAAGAAAGTACATTATCACATAAGAGAGTATCGACTGATA
SQ1498	-1	2441927	1.51		ncRNA IGR	P-SigA-only-proximal-box?			TAATTACTTATTATAAAGAATATATAACTTTCAATAATAGTTCATTTTAAAATCACAAAAAATTCATAATGAAACTGTATTATATAAATATAAAGAAGCT
SQ1549	-1	2503927	1		Antisense CDS	P-SigA2	1.71288359473		TTCAGTCATATTGATTTCAATAATTTGTTCAATACCATCTTTTCCTATAACACATGGAACACCTGCAAATACATTTCTTTCGTTATATTGACCTTCTAGT
SQ1628	-1	2659830	1.06		Antisense CDS	P-SigA, P-SigA2	2.29018111794	3.19374118336	TAAACTATCAAGAACCTTATTCAACACACCTTAAAATCGATTTAAATAGTTCTTTTTGATAACATAATTTATATGATATAATAAAAAAATAGAAGTGTAC
SQ1628	-1	2659992	1		Antisense CDS	P-SigA2, P-SigA	3.55952650103	1.39007373877	CAGGATAGATAAAACTATAGTAAAAATTGTAATAATAAAGCGAACGAAAATTATCATACTAAAACATAAGACATGTTATAATTGTATTAGATAGAAGATT
SQ1633	-1	2661358	4		Antisense 3'UTR	P-SigA2 TGN-10, P-SigB?	3.79177370009	2.03759422684	TGAGAAAAAATTAGAGAAAAATAATAAATAGACATATAAAGCACTTGGATATTCTACTGTTTCAAGTGCTTGTTTGGTATAAAATGGTATAATGGAGATA
SQ1642	1	2665201	2.08		ncRNA IGR	P-SigA2 TGN-10, P-SigB	3.73070253876	1.9220666168	TTAGATTCATCATCATTGTGTATAAAAAATTTCATATTTTTATTGACTATAAAAAATATTATATGCAATATTTTTTCTAATTTGTGGTATAATAAAAGCA
SQ1648	-1	2670017	1		ncRNA IGR	P-SigA	1.50551547488		AAGTAAGTATTCTGATGTTTTTGGTTGATACACATGCAATAAAGAAGTTGTGTTTGCAGATAAATTAGCAAAACTATAGTATAAGTTGCAACAATAAAGA
SQ1653	-1	2671359	4		Antisense 5'UTR				ATTTTTTTAGGTTACAAATGAATTTGGGCATATTATTTTTCCTCTAAAATATAAAGTTTTATAGCATAAACATTTAAAGTGATTGCATATGTAATTGATA
SQ1656	1	2671800	6		ncRNA IGR	P-SigA	2.13135626711		CTTTTTATTTTTTCAGATAATTTAACGTTCATATATAAATTTATTAATTTTTCAGCTAGATATGTTGAATAATAACTAATTCTATTGTATTATTAATCTG
SQ173	1	308776	1.41		ncRNA IGR, Cdi1_3	P-SigA, P-SigB	1.96715367055	1.6435401497	ATTATAAAATTTAATATTAGAAATTAAATTAAAAAATTACATAAAAAAAATACTTAAAAAAATATTTAAAAAATTTGTTATTTATTGTATACTTAAGTTA
SQ1730	-1	2832868	3.76		ncRNA IGR	P-SigB?	2.22635520976		AGTTTTTTAATTTAAAAAATGTATTTTAATTTAGAAAAGTTTTATGTATAATAGTATATAGTTTTTAGTTCAACACCATGGGATTTAAATGTCAATTTAA
SQ178	-1	318363	4		Antisense CDS				AATCAATCCTCACTATAAGGTCTGAATTTAATATGTATTTTCTTCCGTTTAAATCCGTTACTCTTATCATAATATCTACCTACTATCTCTTAAGATTTAT
SQ1781	1	2908008	4	RCd8	Antisense CDS	P-SigA?	0.619234732984		TTCCAATGCCTACACATATACAAATCTCTCAAATTTGCAGTGAACCATGAGTAGTGCAATTGATAACACTTATCACAAGTCCTCAATGCCTTATATTTCA
SQ1828	-1	2996709	3.65		ncRNA IGR	P-SigA-only-proximal-box?			GAAGGATTATAGCTAGTTACCAGATGTTTAATTAAAAAATTCATAGACAGTTTAAATAAAACATACATAAAATTCATATAGAAATATTAATATATAAACA
SQ1870	1	3073441	3.05		ncRNA IGR	P-SigH?	3.32791193897		ACTGCTGGTCCAAAAGAAGTTAGAGCATGGACTATAAAAGTTGGAAGTAAAGCTCCTCAGGCAGGAGGAAAAATACATTCTGATATAGAAAGAGGATTTA
SQ190	1	340774	4		ncRNA IGR	P-SigA?			TATAATTGAATCGACATCCATAGTGAAAATTAAGAAAACGTTATTACTGAAATATTGATAGATTTAATTTAAATGCAATAAAAAGATTTTTAAATAATGA
SQ1905	-1	3127455	4		ncRNA IGR				TCAACAGCCTCAACCATAGCATCTACATATTGACCACCAGATTCTAAAAATGTAGTGACACCAGATTTTATCAATTCAACACAACATGCAGTAGATGAAA
SQ1981	-1	3245146	1.95		Antisense 3'UTR	P-SigA2	2.39077603448		TTCCTAATTCACCTAAAGATTCAAGATATAAAATTTACTATAGAGTAGTTTATAATAAACCTTATGCAATGGATGTTGGTGATAAAATTAATATTGGAGA
SQ1981	-1	3245384	1.41		Antisense 3'UTR				GCTAATGATGTATATATAGTTAATAGTGGTGATATAACAAAAATATCAAATAATTCTTCTAGTACTATAATAAGAAATTCTGGAAATATTGATACAGTTA
SQ1999	1	3266478	1		ncRNA IGR	P-SigA?	1.44626265597		TTAAATACAATATTATAATATGATACATTTTCATCTTTATTTTTTATTTCACTTCTACTTGCAGATAATTTTTTTATAGTATATTCTATATTATCTGTCC
SQ2150	-1	3525953	4		ncRNA IGR	P-SigA2 TGN-10	2.37565556386		AGGTGTTCTTATGGGAGTATGGACATTTGCTACTTTTATAGCTGGTAAAGGATACGGATATATATATGCATTTACTCTTAAATTTGATATGATTAAAGTA
SQ2155	-1	3528949	4		ncRNA IGR				ATAATTAAATTATATAAAAAATAATAATGATTGTATTGAAGAATTACAGAATAGTGCGGAGAGCCTACTCCTTTAGGTGTGAGATGGATATCACTTAAAG
SQ2179	-1	3563322	1.25		Antisense 3'UTR	P-SigA	1.92723498047		AATATGAAACAAGATGATGGAATAGAAGGAACAATAGAAAAATTAAAAAAAGCTTTAGAAGTGTACAAGGAAAGTTCAGAAATAATTATAATGGCAGATT
SQ22	-1	34576	4		Antisense 5'UTR				ATGTGAAAATTTCTACAATTGACTTGATTTTATACTGTTTTTTTCTATGTTTACATAATTATTTTCATCTTTACGTAAGATTTTATACATTTTTTTAATA
SQ2224	-1	3637231	1.17		ncRNA IGR				AAAATGGTTATGTAGAAGATGATTACAGAATTGATTATCTAAGAGAACATATAAAAGCTATGCATGATGCAGTTTCTATAGATGGGGTCGATTTATTAGG
SQ2233	1	3654997	3.76		ncRNA IGR	P-SigA2	2.07039051678		TTAAAAAGATACTAGATAGCAGATACCAATTATTAATACACCATAAGTCATAGATACTTCTATCTTAAATTCTTGCATATTAGTTACAATAGAAATTAAA
SQ2303	-1	3767006	1.26		ncRNA IGR	P-SigA?	2.91484651346		AAAAATCATTGGCTCAAATAATAGAAGAAGATAAAAAAGCAGAAGTTGGTTGCCAGTTCTGTAATAAGAAGTATATGTATAGTGAAGAAGAGTTGCTTGA
SQ2397	-1	3894176	4		ncRNA IGR	P-SigA?			CAATCATTGCTCCCACCTGTTCACGGGTCAAACCCTGTTTTTTACGGGCTTCTTTTATGGCAAGCCCCAACGCCCTGAAATCATATTTATCTTCTTTTTT
SQ2424	1	3924016	4		Antisense CDS				AATATTATTTAATTGGTATTTCAATGCAAATTTTAATGTTCTAGTTAATGTTTCACTGCAAATAAACTAAAAAAATTTTATTAGAACATAAAGTACATTA
SQ2429	1	3936016	1		ncRNA IGR				CATATATTTATGTTTGTCTCATTTTCTTATTCTATAAAATCTAGTGGTATTTTGAAATTTAATGTTCACCTAGTATTAATAATAAAAATTAACTGCTATT
SQ2485	-1	4048661	1		ncRNA IGR				AGATGTAGCAACTAAGTGGCTTAGAGAACAGATTGATAAATAGGATTTAATTTTTATAAACTTATACTATAAAATAAAGAACATTATAAGAGAGATGTCT
SQ2503	-1	4079622	2.07		ncRNA IGR				AAAGTATAGTTATTAACAAAAATAACATATAAATCAACAAAATTTGTTGATAAGTATGGCAGAAATGTTAATAAAATGTAAAAAAAGAAAAAACAAAAGC
SQ2533	1	4116656	4		Antisense CDS	P-SigA?	2.08634342323		AATTATATTTCCTAAGTCTATTAATCCATGGTCATCTTTTATTGCTACTGCTTTATACCCATCTTTAACATATTTTAGATTTTCTACATATAATGCAATA
SQ327	-1	578661	4		ncRNA IGR ykkC-yxkD	P-SigA2 TGN-10	3.75243742196		ACTTTTATATACCTTTTAATATTCTTATTCACTTCTCTCCATACCCATTTGGGTCAATCTAAGAATATCTAATTTTTATTTAATATGTTATAATAACATA
SQ367	1	654671	1.14		ncRNA IGR				TAAGTATGATTAAATACATTAAGCTACTGTAATGATATAAACATGCAGTTGATGATTATTTAAATAATTATCAACTGCACTACCCAAATAACACTTAAGC
SQ403	1	750947	4		ncRNA IGR				AATAGAGATAAACTTCAATATGGGTTTAACCTGTGGTTAATAGAGTAGGGTGTAACTAAAGATAAACTTCAATATGAGTTTAACTTGTGATTAATAGAGT
SQ408	1	765252	1		ncRNA IGR	P-SigB, P-SigA	1.17692213491	1.64983445633	AGCTATTGGATTAATCTTGACATTCATTGAAATAAAAGGAAATTTCCCTTCTTTTTATGGTTTTGGTCAAAATTAAAATGCTGTAGGTATTATAGCAGCA
SQ431	1	812574	1.25		ncRNA IGR				CAAAAACTATAATCTTAAAATTAAAATTAACATTATTCTTAAGAAGTAAGAAATTTAGAAAGTAGGAAGTTTAGTGATAAGTGGTAGTAAGTAAGAAATT
SQ437	1	832368	4		ncRNA IGR	P-SigA?	1.46139937283		TATCTGGTGTTGAAGTTAACAGAAAAATGTTATCTGAAATGGCTATACAAGACCCAGAAGGATTTGCAAAATTAGCAGAAGTTGCTAAAGCAAAATTAGC
SQ476	1	902874	4		Antisense CDS				TTATCTGGAAGTAAAAATGTTAGACCCAATTCTTCCATACCATTCCTTAAAATAGCAGAACATTCTTTGTATCTTTCTATTTTACTGTCATCTTCCAAAA
SQ495	-1	939080	4		Antisense CDS	P-SigA	4.24146416047		AGCCACTTTTCTCATTTTCATTTCCCCTTTTTTATCACATTAAAAGTTAACTTGATTAGTTAAATTGACTTTTATCTATAATTTACTTATAATATGATTA
SQ523	-1	1000152	4		ncRNA IGR	P-SigA?	0.809883061383		GTATATCATTTGCCAATTTTTGTCAACTATATATAATATTATTTTTTTTATTTAAATATTCCTATTTTCAAATATATTATTTAAAACATATATTTTAGAA
SQ587	-1	1109583	4		Antisense 3'UTR	TGN-10 P-SigA2	3.64896735481		TTATAATGATGTAGTCTACCTTCTACTTTTTTAAATAGTTCTTTTTTATTAATATTATTATCCATACTTCCACACTCCTGTTTATGTTATAATAATCTTG
SQ623	1	1144307	1		ncRNA IGR				ATGAAGAAATGACAAAGTTAGTTTATGGCTTAGGACATTGGAATTACACAATGAATAGTAAGGCAAAAGCTAAAGAATGTATATCTTGTGGAAAATGTGA
SQ670	-1	1246596	3.76		ncRNA IGR	P-SigB	5.19580820328		TTTTGTGAAATTTCAAGTTAGAATAAGATTTCTTTCACACTGGTTACAGATAAAATAATTTGTTTACGATATTTATATTAGGGTATATTAAACATTAAAT
SQ695	-1	1287695	4		ncRNA IGR	P-SigA	2.06529101268		GATATTTTGGAACTTTTGAAGGAACACTGTTAAATTATTATCCGATTAAAGCAAGCATGATTTTAGTAGACCCTACTTGTGGTACGGAATATGGTTATAC
SQ726	-1	1323156	1.21		ncRNA IGR	P-SigA	3.78244752595		GTAATTATTATTTATTAATAATATTCCACTTTTACATTAATAATGACCAGTTGTGCAAAATCCATTGCCAACCACCAAATAAAAACATATTATAAAGGTA
SQ733	-1	1332463	2.01		Antisense 5'UTR	P-SigF, P-SigG	3.316369222	3.04818577075	TATTTATAGTATATTCAAAAAGCTCAAGAAATGTGAGTCATTACAAAATTTTTTTACTTTTTATGTATATATTAATTTAAAAGGGGAGATAATAGTAATG
SQ808	-1	1434155	1.76		Antisense 3'UTR	P-SigA2 TGN-10, P-SigB	3.54068394354	3.81769500443	TCTATAATAAAATTTTTATCATTGTTTATAAAAAATTTTACTTTGCATTTTTTTATAAACAACAGTTTTATTTATAATGTTTTGTGGTATAATAAAAGCA
SQ814	1	1442085	3.92		ncRNA IGR	P-SigA2	1.52636089066		ATACATACAATAAAACTTAATATAAATTAAGTATATGAAATAAATATCCTGTATTTAAGCTTATAGATTATAATGAAATATAATACATATTATAATAATA
SQ915	1	1622607	3.84		ncRNA IGR	P-SigA2 TGN-10, P-SigA	3.20144183963	1.3838348932	CCAAAAGGTATTGTTATATATTAGTTAAATAACTATTTGTAATTTATATATTATATAAATGTAGAAAAATAAAATCATATATGTGTTATAATATATTTTA
SQ995	1	1749167	3.57		ncRNA IGR	P-SigF?	2.88481622984		TTATGAGAATTATGTAATTTATAAGTATTATTTTGATACAAAACAAATGTTTTTTGTAAAACAAGAACTTTTATAGCAAAAAATGAATAAATATGAAGCA
rRNA/tRNA
CD630_r0050	1	26800	3		rRNA	P-SigA?			TGGAATCAATAACTGGGGTGAAGTCGTAACAAGGTAGCCGTATCGGAAGGTGCGGCTGGATCACCTCCTTTCTAAGGAGAATTACCTACTGTTTAATTTT
CD630_r0190	1	377145	4		rRNA	P-SigA	1.53132316805		TGTATTAATAGTTGTAATTTTTACAACAAAATGTGTGTGTTAAAATACTCTAAACCAACAGTATGACTGCCATTCAATAAATTATGTAATATAAGAAAGT
CD630_r0200	1	378872	3		rRNA	P-SigA?			TGGAATCAATAACTGGGGTGAAGTCGTAACAAGGTAGCCGTATCGGAAGGTGCGGCTGGATCACCTCCTTTCTAAGGAGAATTACCTACTGTTTAATTTT
CD630_r0220	1	1209099	1.11		rRNA	P-SigA	3.2427911977		AACATAAGATTCTTTTCTACAAAAAGAATAGAAAAATTGTAAAAAAAACTAAAAAAATGTATTGACTTGTTATTTAAAAGGTGATATTATTATTACTGTA
CD630_r0250	-1	3152539	3		rRNA 16S	P-SigA?			TGGAATCAATAACTGGGGTGAAGTCGTAACAAGGTAGCCGTATCGGAAGGTGCGGCTGGATCACCTCCTTTCTAAGGAGAATTACCTACTGTTTAATTTT
CD630_r0260	-1	3154224	2.94		rRNA 16S	P-SigA	3.28185886597		AAAGTCACAATAGTATGACAAAGGGTGAATAATCAATAAATTTAAAAAAAAATGAAAAAAATAGTTGACCATATTATGAGAAGATGTTATTATAATAAAT
CD630_r0320	-1	4152405	8.43		rRNA 16S				TTTATATTTAGAAAATATGATTGAAAGTAATTTATTATGAAAATATTTAGAATAATTTATGAGAAGGTAAAAAGAATAATTTATGAGAATACTATATATA
CD630_t0010	1	12345	1.4		tRNA				TGGAATCAATAACTGGGGTGAAGTCGTAACAAGGTAGCCGTATCGGAAGGTGCGGCTGGATCACCTCCTTTCTAAGGAGAATTGCCTACTGTTTAATTTT
CD630_t0020	1	20000	1.07		tRNA				TTTAATAATAATAATGTAAAAGTAGCTTTTGATGTTTTGCAAGAAGAATGCTCGATCATATTGCAAGAATTTTTTAAGGCATTGAGAAAAAGAGATTAAG
CD630_t0050	1	30419	8.57		tRNA	P-SigA			CGAAGTGGCGGAACTGGCAGACGCACAGGACTTAAAATCCTGCGGGACTTACCTCTCGTACCGGTTCGATTCCGGTCTTCGGCACTTATAAAACAATATC
CD630_t0060	1	30419	8.57		tRNA	P-SigA			CGAAGTGGCGGAACTGGCAGACGCACAGGACTTAAAATCCTGCGGGACTTACCTCTCGTACCGGTTCGATTCCGGTCTTCGGCACTTATAAAACAATATC
CD630_t0080	1	30660	2.96		tRNA	P-SigA2?	1.28332073273		CCCCTACGAGTCACCAATTAAATATGCGGGTGTAGCTCAATGGTAGAGTTCTGGCCTTCCAAGCCAGCTGTGAGGGTTCGATCCCCTTCACCCGCTCCAA
CD630_t0090	1	30746	13.74		tRNA				TTCACCCGCTCCAAAAATGGGACCATAGCTCAGCTGGGAGAGCACCTGCCTTACAAGCAGGGGGTCACAGGTTCGAGCCCTGTTGGTCCCACCATTTGCG
CD630_t0140	1	31212	6.37		tRNA				ACATATATAAATTGTGGGTGCATAGCTCAGCTGGATAGAGCAACGCCCTTCTAAGGCGTGTGTCCGGGGTTCGAATCCCTGTGCGCTCACCACATATATT
CD630_t0150	1	31374	1.86		tRNA				GCATCCCCAGCCAAATGATGTATTACTAAGCTATATTTGAATTATTTTATTTTAAATATAGTTAGGTTCAATTTTAGAATAAGTTTAAGTATCCGAATGT
CD630_t0250	1	32250	8.57		tRNA	P-SigA			CGAAGTGGCGGAACTGGCAGACGCACAGGACTTAAAATCCTGCGGGACTTACCTCTCGTACCGGTTCGATTCCGGTCTTCGGCACTTATAAAACAATATC
CD630_t0410	1	33655	1.87		tRNA				TAATGTGGGCCATTAGCTCAGTTGGTTAGAGCGCCCGGCTCATAACCGGTAGGTCTGGGGTTCGAGTCCCTGATGGCCCACCACATTAAATTAACTTATG
CD630_t0420	1	33751	2.37		tRNA	P-SigA	1.50424834409		TATGGTGGGTATAGCTCAGTTGGTTAGAGCGCCAGATTGTGGCTCTGGAGGTCGTGAGTTCGACTCTCATTATCCACCCCAACTTATATGGTCTATTAGC
CD630_t0430	1	33824	2.49		tRNA				CCACCCCAACTTATATGGTCTATTAGCTCAGTCGGTAGAGCACCTGACTTTTAATCAGGGTGTCCCGCGTTCGAGTCGCGGATAGATCACCAAAAAGGCG
CD630_t0450	1	33994	2.94		tRNA				CCAATAAAATGCGCTCATAGCTCAACTGGATAGAGTGTCTGACTACGAATCAGAAGGTTAGGGGTTCGAGTCCCTTTGGGCGCACCATATGAATAGCGAG
CD630_t0490	1	129469	2.56		tRNA	P-SigA2?	1.86188604196		GAGCCCCACCCTTGGAGCCATTATGGCTCGTTGGTCAAGAGGTTAAGACACCGCCCTTTCACGGCGGTAACAGGGGTTCAATTCCCCTACGAGTCACCAT
CD630_t0500	1	129555	12.12		tRNA				CTACGAGTCACCATTTGTGGGATCATAGCTCAGCTGGGAGAGCACCTGCCTTACAAGCAGGGGGTCACAGGTTCGAGCCCTGTTGGTCCCACCATTTGCG
CD630_t0550	1	129995	6.32		tRNA				CCAAAGAAAGCGTGGGTGCATAGCTCAGCTGGATAGAGCAACGCCCTTCTAAGGCGTGTGTCCGGGGTTCGAATCCCTGTGCGCTCACCACATATATATT
CD630_t0720	1	152382	4.66		tRNA	P-SigA?			CGAAGTGGCGGAACTGGCAGACGCACAGGACTTAAAATCCTGCGGGACTTACCTCTCGTACCGGTTCGATTCCGGTCTTCGGCACTTATAAAACAATATC
CD630_t0770	1	152714	14.1		tRNA				TTCACCCGCTCCAAAAATGGGACCATAGCTCAGCTGGGAGAGCACCTGCCTTACAAGCAGGGGGTCACAGGTTCGAGCCCTGTTGGTCCCACCATTCGCG
CD630_t0790	1	907923	2.76		tRNA	P-SigA	1.32323049707		AGTAAAAATAGATGTTTAATAATTCAAAATAACTCAAATTTTATAAAACAATTGACTAAAATATGATTTTATTATATAATTTACTAGTATAGAGATATGG
CD630_t0800	1	1214096	7.36		tRNA				TGACCAATATTTATTTGATGTTCATTCACTAGGATATATATGTAGTTTTTAGAGTGCTAACTCTAAAAAATTAGTTTTACTAATTTATAAAAATTTAATG
CD630_t0830	-1	3149343	1.15		tRNA				GTGTAAGTGCAGCAATGTATTTAGCTTATCGATACTAATAGGTCGAGGACTTGACCAATATTTATTTGATGTTCATTCATTAAGATATATGTGTAGTTTT
CD630_t0850	-1	4265720	4.09		tRNA	P-SigA2, P-SigA	1.94337374053	1.07256200195	GTCGCGGATAGATCACCAAAATATGGCTCGTTGGTCAAGAGGTTAAGACACCGCCCTTTCACGGCGGTAACAGGGGTTCAATTCCCCTACGAGTCACCAG
CD630_t0870	-1	4265876	2.65		tRNA				TTCTAAAAAAAGTAAAAAAAACTATTGACTAAAAATTATATAGACGCTATAATATAACTTGTGAGTGAAAGAAACGACGAAAAAAGTCGAAAAAATGTGG
CD630_t0870	-1	4265915	10.63		tRNA	P-SigA	4.44182327145		TTTGTTGAAAATAAATGGCTAAAGATGATTTTAATTATATTCTAAAAAAAGTAAAAAAAACTATTGACTAAAAATTATATAGACGCTATAATATAACTTG
CD630_n00010	-1	171631	4		Antisense CDS	P-SIgE?	2.62498367184		TTAATATATTTCTTTTTATAATTTAATTCAATAAAAAAAGTAGGTTTTTAACCTACATTTTTTTATGTTCCTTCTCATATTTTAATTTCGTTGCTAATCC
CD630_n00020	-1	182582	4		Antisense CDS	P-SigA	1.30101633932		GCATGAATTATAATCTTTAAAACTATTTCTTCCATTTTTTCCTCCTAAGTTGCTTCTCTACTTTTAGATTATTTATACCTTACAAACATATAATATCTTA
CD630_n00030	-1	241078	1.19	RCd2	Antisense CDS	P-SigA?	1.79237373151		ACCTAAGGATAAAATACTAATACACAATACATTAATAAAAGCTCTATCTGTAACTTTTTTGTAAACCACTTTATATAACTTTTATAGTATCATTATATTA
CD630_n00040	1	280449	1.33	RCd7	ncRNA IGR	P-SigA?			ACCAACTGGTAGAACTTATAGTTGTACTTGTGGTTATGAAACTCATAGAGATATAGTTGGTGCTTGGAATATTTTAAATAAAAAGCATAAATATGGTTTA
CD630_n00050	-1	293279	3.76		Antisense CDS				TTTGGGTTAAAATCTGATTCAACCTTAATTATTGCCTTTATAAGATTTGCATCTACATTATATTTCTTTGATGCTTGCTCTACAGCATTTTCAATTCTCG
CD630_n00060	-1	303706	4		Antisense CDS	P-SigB?	3.29689887631		TCTTTTAATAATTTAAATTCTTCACTTTCTGTTATACTTTCTTCTAATTCACTTATGAAGATTTTTATTATTCTATTGTAAAAAGGGTATTCATTTAATA
CD630_n00070	-1	309962	4		Antisense CDS	TGN-10 P-SigA2, P-SigA?	2.49714236062	1.69437260893	ATTATCTAACTTTGCACCTTGTATTAAATTGTTAATTTGTGTAATTGGCATAATTTATCCCTACTTTCCTATTTCCAAAGCTTTTGATATCATAGACTTC
CD630_n00080	-1	312924	4		Antisense CDS				TCCTTTATATGATGCTTTTTTACTTTTAATAATCTTATTATTCAACAAAGTCATCACCAAAATTCCTTACAATAGTTATGGCACCTTCTCTTTCAAGTTT
CD630_n00090	-1	313261	2.96		Antisense CDS	P-SigB, P-SigA?	4.48656151525	1.48691600637	TGTACTCAGTCATCTTCTCATTAGCTTGTAATAAGATTAAATTTGCCTGATTTTTTATAAAATCTGCTTCATCTTTAGCTTTTTGGGTATATTCATCATA
CD630_n00100	-1	317947	3.84		Antisense CDS	P-SigA2?	1.07298243817		TAGACAAATTGAGTTCTTTGACCATCACTCAATAAAAATTCTACTGTTCCATCCTTAGATATATTATACTCTAGTACATTTTGAACTGTTCCATCCTTAG
CD630_n00110	-1	330548	4		Antisense CDS				CTGAGGTTTGCCAAAATCGTACTCTTTCATATCATTCATGAATATTCCTCACCTTACATAATTATTTAGCTCTTAAATTATTCGCTATTTGCCACATTTC
CD630_n00120	-1	332314	4		Antisense CDS	P-SigA?	1.30808246674		TCCTTATCAATAATCTTCAATACTTCTAAACATTCATCAAATTTTATATATTCTTCTTCCTTGTCATACAGTAAGGCAAGCAACTCATAAGGTTCTATTA
CD630_n00130	-1	335183	4		Antisense CDS				TCTTTATTAGAAAGTAAAGCTAAATCTGCTATCTGGTTACAAATAAGCGTAATCTTATCTTTCTTTTCCTCATCATCTTTAAGAGAAACCAATTTTTTGA
CD630_n00140	1	436599	4		Antisense CDS	P-SigA	2.59530132598		CGTAGTATTTTTTTACTTGTTCTAAATTCAAAATGTGTTCCATTAAAAATCGCTCCTTTCTTCCTGCCACATTTAATTGTTTTGGAATACAATTAGATTA
CD630_n00150	-1	523449	4		Antisense CDS	TGN-10 P-SigA2?, P-SigB?	2.89305683974	2.52275621682	AAATCAATTATTTACATATTTTTTTAGAACAATAATAAGTATATATTCACAAAATTTTGTGTTAATATTTTTAGTTTGTGATATAATAAAAGCAAGGAAA
CD630_n00160	-1	525270	4		Antisense CDS	P-SigA?	1.30426055395		TTATACTTTGAAATAAATTTTTTGCACAATAGAGGTATGTCCTCTTTTCTATCTCTAAGAGGAGGAATTTTTATATGAATTATGTTAAGCCTATAATATA
CD630_n00170	-1	560340	1.24	RCd6	ncRNA IGR	P-SigA?			TCTATAATCCTTAATATATTTACTGTACATTCTAAAAAATTCACATAATTTTCATATTAATTATCGATTAAATTCATATACAAGGCTTATTATATAAACA
CD630_n00180	1	577165	4		ncRNA IGR	P-SigA?			AGTTATATTTCAAAACTTAATCATTAAAGTTAGTATATTTTTATATATTAAATAAATCAAGGATGAAATTATTAGAAATTTTAATAGAATATATATTTGA
CD630_n00190	1	606995	1.59		ncRNA IGR	P-Sig54?	3.51066057182		TGTATGATTTGTGTTCTTTAATCATGACAATATTATATTGTAAAAAATAAATTTAATAAAAAATGACTTGGAATTTATATTCTAGGTCTTTTTTATATAA
CD630_n00200	1	612749	1.1		Antisense CDS	P-SigA-only-proximal-box?			TGTCTAAATAGAATCTATTACTTTACATCAATTAAAAACTTCACATAATTTTCATATTAATTATCAATTAAATTCATATACAAGGCTTATTATATAAACA
CD630_n00210	1	655072	2.94	RCd4	ncRNA IGR	P-SigA?	1.99747705437		TAAAAGTTAAAGAAAATTAGCATTTTAGGATTTTTAAGATTTGTTTAAAAAAATCAAAGTTTATTGGCATAGTAATTGCTTAATACATAGAGTAATAATA
CD630_n00220	1	729947	2.28		ncRNA IGR	P-SigA?	0.894132414011		TGTATGAGGAATGGGAATAAAGGGTTTGAAAAAATAGGTGGAAGATTTTTCAGATATTCTTATTGGGATATTTTAATTAATATATTTTAATTGCGATATT
CD630_n00230	1	737885	4		ncRNA IGR	P-SigA2?	1.40131874306		TTGTTGATTTCAAAAGAAATATTTTTTAATACAGGATATGTTTTACTGCCTGTTTTATATGATTTACATAATTGGTTTACTTTAAGCATATATATCATCC
CD630_n00240	1	811900	4		ncRNA IGR	P-SigA	3.80961950593		TTTATAAAATAATAACAGATAAGAATGAAGAATGAAAATATTTTGAAAATAATTTTATTCTTTATTGACAAATTAACTCTATTAGAGTAGAATAAGGATA
CD630_n00250	1	830399	4		ncRNA IGR				TTCTACTTATGTATTGAATAAAGTATTATAAAGCATGTATTTATTAAGTATTTATTAAGTATTGAATAAAATATTACAAATTTAGTTGAAATGAAAATGA
CD630_n00260	1	863008	3.19		ncRNA IGR	P-SigA2 TGN-10	2.94255146547		ATGTTGCAAAGGTACTTGATGAAAGTTTTGCAAAAAATGATATAGTAGGTCGTTTGGGTGGAGATGAATTTAGTGTTTATATCAATGATATAATAAATAA
CD630_n00270	1	875830	1.9		ncRNA IGR	P-SigA-only-proximal-box?	2.24168501647		GTCTAAATTAATGCTGTATTAAAAAAGTTTTATATAAAAAATAATTATAGCTTCAAATGAATATATACAAATGTTCAATTTGAAGCTATAATTAATATTA
CD630_n00280	1	916647	20		ncRNA IGR	P-SigK?	2.40056718819		ACAACTATGCATAGTGCAAAAGGATTAGAATTTAGAAATGTTTATATTATAGGTGTAAATGAAGGAACAATACCTCATGAAAAATCATATGATATTTGTA
CD630_n00290	-1	920366	1.25		ncRNA IGR	P-SigA2, P-SigA, P-SigB?	3.13352215909	2.12639253536	AAAAGTTAAATTTATAAGCTTACTTGTTATAAAAATAACTTTTATAATTTATTTCAAAAAAAATATTGATTTTTGTGTCGCATTTTGTTATAATAAATTA
CD630_n00300	1	929839	4		Antisense CDS	P-SigA?	2.14218195563		AATCCAGCCATACCACAAGCCATAGTTCTAAATATATCTCTATCATGTAATGCCATTTCTAATGCTTCATAAGAATATTTATCATGCATATAATGTATTA
CD630_n00310	-1	944084	4		Antisense CDS	P-SigE?	1.59267134993		ATATCTTTTAATAATTTAAAAACTTAACATAAAAAGTTATTACATTTTATTTTAGTAATATATTTATTATATTTTATTATTCTACATATCATAAGTATTA
CD630_n00320	1	963842	1.99		Antisense CDS	P-SigA2?	1.2437895819		AGGTATTTTGGAGGAACAAAATTAGGTGCAGGTGGTCTAGTTAGAGCTTATACAAAAGGTGCTAAACTGGGACTTGAAGCAGGTAAGATAATTTATAAGG
CD630_n00330	-1	1052823	1.28		ncRNA IGR	P-SigA-only-proximal-box?			AAAAGTTATCAGCAGATAATATAAAGTATATAAAGTCAGATGAAAATGCAAAATCTGCAAAATAAAACTTATTAATTTCAAAAAATAGGTAATATGAAGT
CD630_n00340	-1	1081787	1.53		Antisense CDS	P-SigA	3.30104410828		ATAAATAAAACCATCTATAATCCATTAACTTCAATATAATTTATAAAAAATCCTTAAAAACACTTGCAAAAACTATATAAAAGCTTTACAATAGGTATTC
CD630_n00350	1	1089477	1.23		ncRNA IGR	P-SigA2 TGN-10	3.13474847723		TACTATTCGATAATAGATAGATGTATACAGAGATATATGGATGAATAAAAAAGTAATATATAGGTAAAATATGTAAGAATTATATGATATAATAATTGTA
CD630_n00360	1	1093542	1.67		Antisense CDS	P-SigA	2.25194768177		GAATGGAAAAAACATCCATCATTCTACAAAAATAGATTTTTTTATTACAATTACGGGTTTTTTATTGCAAGAACAAATCAAAAGTATTATTATGTAAGTA
CD630_n00370	-1	1124339	30.38	RCd10	Antisense CDS	P-SigA2 TGN-10, P-SigB	3.55653436833	1.8939493681	TTAATTGCTTTATAATCAAGTTTTCAATTTTTTAATAAAAATTTTTATTTTTTATTTTATATAAACAATATTTTTTCTAATTTGTGGTATAATAAAAGCA
CD630_n00380	1	1124818	1		ncRNA IGR	P-SigB?	2.58616597594		TTTAAAAAAATAATTCTTTAAATCAATTTTGATGGAAATAGCTACTCTTGTATAAAGTAAATTATTTCCTTGCTTTTATTATACCACAAATTGGTACAGA
CD630_n00390	-1	1142666	3.44		Antisense CDS	P-SigA	2.09780376196		TTAGAAGAAAAATAACTTTCATATCTATAAAATTATTTAACTTTCAAACTATCCTGTTGAATAATAACTAATTCTATTGTATTATTTTAGTTGTATAACA
CD630_n00400	1	1210746	3		ncRNA IGR				TGGAATCAATAACTGGGGTGAAGTCGTAACAAGGTAGCCGTATCGGAAGGTGCGGCTGGATCACCTCCTTTCTAAGGAGAATTACCTACTGTTTAATTTT
CD630_n00410	1	1259900	1.02	RCd3	ncRNA IGR	P-SigA	2.36691852342		TAAAGAAAAAAGGAAGAAAAAGTAATGATAGAATAAGATTATCTCAATTACTATATAAAACCACTTTAAAAAATTCAAAATTTATTATATAATAATAATA
CD630_n00420	1	1284373	2.16		Antisense CDS				TTTACAAAAATATAATGGAGAATTATTATTTGAAAATAGTATCGATAAATTTAATAAAAATCACAAAGTAATTTTTGACTATCTTTTCAAAAGTTCTTAT
CD630_n00430	-1	1284518	2.52		Antisense CDS				AAAGCATTGCAGTACATCATGGGACATTCCAACATCAATATGACGCTGAACTATTACGCACACACAACTTCCGAAACGTCAATAACAGAAATGAAGCGGC
CD630_n00440	1	1322923	3.84		ncRNA IGR	P-SigA-only-proximal-box?			AATGTAATAATAAAATTTAATATAATATAAACATATGTAATTTCATATATCATTTATACCAATCTCATATAAAATTCATATATAAAATGTATTATATAAA
CD630_n00450	-1	1355729	1.69		Antisense CDS				ATAGACCCAATGGCTAACCAAGGCAAGATAGCAGGAGTATTTGGTTCATTTGGTTGGAGTGGTGAAGGTATAACTATGGCTGAGACTTTACTTAAATCTA
CD630_n00460	1	1434587	1.01		ncRNA IGR	P-SigA	1.35488821257		CTTAAAAATAATCACTCTTTATAGGAGTAAATTATTTTCTTGATTTTATTATACTACAAATTGGTACAGATATTTAAAAATAATATATTCATAATATTAT
CD630_n00470	-1	1508439	1.6		ncRNA IGR				AGAAATCTAAGTGGAGAAAATAATGATTTAGATGAAGTTGATATTATAAAGAAAACTGCTAAGGAACTAATGGATGTAGCTCAGACATGTGTTACTATGA
CD630_n00480	-1	1514042	4		Antisense CDS	P-SigA	1.71439007091		CAATCAGATTACTATTTTCAACTACAACTTCATATGCCAATTCTTCTCCAAGATAACTAAATTCTTCCAACATTTCATCTGTTGTTCTAAAATGTAAATA
CD630_n00490	1	1574651	1		Antisense CDS	P-SigA?			AGATTTTACTGTTAAGCCAGTTAAAATTACTACTATTTTTATTATGAAATTGGATCAAATATGTAGAAATACGGCAAATTAGTTAATATTAAATATTTAT
CD630_n00500	-1	1644958	4		Antisense CDS	P-SigA2 TGN-10, P-SigB?	3.44516703225	3.05910915526	TGTAACAAATATCGCTCACTGCAAAACTATTTACATTTTTATTATATCATAAATATATTATTTTTGAATATCTGTACCAATTTGTGGTATAATAAAAACA
CD630_n00510	1	1645024	2		ncRNA IGR	P-SigA2 TGN-10, P-SigB?	3.26584131884	1.40753605926	TCACTCTACGTCTAAATAGATTGTAGTTCTTCTTGTTTTTATTATACCACAAATTGGTACAGATATTCAAAAATAATATATTTATGATATAATAAAAATG
CD630_n00520	1	1688358	2.02		Antisense CDS				AGGTTCACAACATGGAGGAGGAGAATTAGCTTTGCAAGCTATGAATATATTTGCCCAACATATGGGAATGACTCTTTTGTCAGTTCCATGTTCAGTAAGA
CD630_n00530	-1	1710641	3.92		Antisense CDS				TAATCTAAATCATGCTAAACATTTAGACAGAAAACTTTTTTCTTTAATAGTAAATACTTTTGTTTGAATATCAGAATAATTATTTGAATATCTATCTATA
CD630_n00540	-1	1730007	4		Antisense CDS				TCTAAAGAAGTTATCGGCTCTACCCCTCTTATTAATACACACTCTGGCACATTTTCTATATTTGCAGATAAATTTAAGCAATTATACATACCATAAATTA
CD630_n00550	-1	1746634	4		Antisense CDS	P-SigD?	2.28425796617		TTTCATATATATTACTAACTATTTTTATTTTCATAATTTTTTTGTTCTTCATCAAGCTGTTTATAATAATCTTTATTATAGTCAGCTAGATAATCTATAC
CD630_n00560	1	1756109	17.23		ncRNA IGR	P-SigA2 TGN-10, P-SigA	3.12178107077	1.72571984634	ATTTAAATCTAATGTAGATAGATTACGTTTTTTTGCTTTTATTATGGTATAAATTGGTATCAATATTCAAAAGTAATATATTTATGATATAATAAAATTA
CD630_n00570	1	1906200	4		Antisense CDS	P-SigA2 TGN-10?			TCAAGTTCTTTCAATGGAATGAGTGGAACTGAAGAGATACTATCTAACATTTTAGACGAGAACTGCCTACTTAATATATAATGACTGATATATAAATAAT
CD630_n00580	-1	1906345	2.1		Antisense CDS	P-SigA?			GTAAAATGAAGATAACACTTGGAAATAAGGAATATCTATTGGAGGAAGGAGATAGTTTTTATTTTAACAGTACTATACCACATGTGTATGAAAATTATGA
CD630_n00590	-1	1915972	2.42		ncRNA IGR				ATTCAGACTTAGTTGTCAAACTTGATGAACATAAAAATGGCTATAATATGTGTTCAATAGCATTGATAGAAAATGTAAATGATGAGACATTCAGTGTTGA
CD630_n00600	1	1935311	1		ncRNA IGR	P-SigA2 TGN-10, P-SigB?	3.27504766322	2.47408949673	ATAGATAATATAGTAAGTATTTACAAATATGTAGGTGTTCTTAAATTGATAAATTATTCCATTTTAATTTTATAGTTTGAATTTTATGATATAATAAAAA
CD630_n00610	-1	1937470	1		Antisense CDS				TTGACAAATGGAGTACAAAATACTCCTTTTTCTTTTTTACCATTGTGATAATTATTTAGTTAGTATTAAAATATTATCACTTAAAACAAATACAAAACGT
CD630_n00620	1	1943181	2.03		ncRNA IGR	P-SigA	1.17181161777		TATTTATATAAATATTGAAATTTGTCTAGTTATACGTTTTTATTGACCAGTTATGCAGTTGATATTGAATATTCTAAATATTGGTGTTATTTTATAGGTG
CD630_n00630	1	2001190	1.44		Antisense CDS	P-SigA-only-proximal-box?			ACTAAAAAATATTTTTAAATTGGATAATGGTTGATATTATGTTTATACAAAAATCATGTAGAATTTTATATATTTTAAATATGATAGTTTAAAATTATGA
CD630_n00640	1	2180693	4		ncRNA IGR				ATCAAAAGAAGAAACAAAATTCTTGAAAAGCTGAAAAAATTTATCGAAGAACTTTAAAACTTCGGTAACCAAAGGGGGCAAATTTTCCTTATGTAAAGTG
CD630_n00650	-1	2198277	1.16		Antisense CDS	P-SigA?	0.774586897953		TTAGGTAAAGACAAAAAAGCAGATTTAAAAGATATTCGTCAACAAATTGATAGTAAACCTCTTAGTTTTGCATCAGAAGAAAGACTTCAAAAATACTTGA
CD630_n00660	1	2199358	3	RCd1	ncRNA IGR	P-SigA	3.44107371727		GTAAACAGTGGAAGAGTAAAACAATATGATGGTTAACATAATATTATTAATTTTCCCTAAAATATTGAAAAATATTATTATATAAGTTATAATATTAATA
CD630_n00670	-1	2228062	2.68		Antisense CDS	P-SigA	2.35346017714		TGAAATATTTTACATCAGTAGTATCCAGTTATGCATTTTAAACGACCATTTACGTTTAATATATTGCAAACTGCTTCTAAAAACTATAATATGTTAAGTA
CD630_n00680	1	2285913	14.43	RCd5	ncRNA IGR	P-SigA	2.40809107324		TTTATCCAATTTATTTTTGAGAAATAAAATATTTTTTTAATTTTTAAATTTTTTAATATGCACCTTGAAAAAAGAAACGTTTTCCTATATTATGGTAATA
CD630_n00690	-1	2298940	1.92		ncRNA IGR	TGN-10 P-SigA2, P-SigB?	3.52447030664	2.5131966435	CCAGGAAGAAACATTAAAGTTGCATTATTATAGAATTTAAACATAATTAAATGTAAAAATTAATTGAAAATATTAATTATATGCTATGATATAATAAAAA
CD630_n00700	1	2340778	4		Antisense CDS				AACAATATTATTCAAGTGTATTCATAGAGTTAGAAAATTCTTGTCCTGCTGTAACAAGATTAGATAACAATACATCAGCTACTGCATCATTTACTGAACT
CD630_n00710	-1	2353762	1.77		Antisense CDS				AAATAAAAGGCTATTTCTGTATCTGAAATTCATGAGGAAATGCAGTTTGCATTGAGGAAACAAATAATAGCAATGAACCTGAATTTCTACAAAAATTTGG
CD630_n00720	-1	2450999	1.18		ncRNA IGR	P-SigA, P-SigB?	2.58877779671	3.81799946719	AATATCTGTAATATTACAATTTTATACTACACTATATTACAAAAAAAGTTTACAAAACTTTAATTTGAAAAATGTAATTATATGGTATATCATATAAATA
CD630_n00730	1	2460535	4		Antisense CDS	P-SigA-only-proximal-box?			TGTATTATATAATAACATATTCAATAAATTACAAATATAAACATTTTATTGTAGTATATTGATGGAATTTTTTCCTAGATATTTGTCAATAATATCTATA
CD630_n00740	-1	2462434	4		Antisense CDS	P-SigA?	1.22545698475		GTCAGGTATTGCTATATTTACATTTGCCTCACCTGTAAAAGGAAAGTATATACCAGTTATTCCTGTATAGCACATTAGATTTGATGAAATAATATACTTA
CD630_n00750	1	2575450	1.6		Antisense CDS	P-SigA?	1.49448306613		GTCTTAATCTCGCCCTCTCTCCATGTATCAAGCTATTTGGTACATGGAGAATCACTAATTATTTGTCTATAAAAGCCCATAAGCTATTGTGATTTTTTAT
CD630_n00760	-1	2625715	2.07		ncRNA IGR				TTGTATTGTGGCTTTTTCTATAATTAAATACTTTTATACACAAAGAGAGATAAGTAAAATGAGTAAAGTGTTTTTAGTTATATTTTTATTTATGTTTAGT
CD630_n00770	1	2641882	1.79		ncRNA IGR	P-SigA?	1.46557288909		CTGTTATGACACAAGCAGCTTTTAACGGAGCAATTCCTACATTTGGACCAATATTACTTACAGTTAGTTTAACATTATTTGCATTTACTACAATTTTGGG
CD630_n00780	1	2658008	4		Antisense CDS				ATCCTAATTCTTAAATATTTCTTAAGATTTAAGATAAATTGAGGTTTATTTGAATAAATTGATTTGAATTATGTTGTTTTCAGATTACTTTCATTTAAGT
CD630_n00790	-1	2664038	1.21		ncRNA IGR	P-SigA2 TGN-10, P-SigB?	3.2765057019	2.37260599869	ATAGATAATATAGTAAGCACTTACAAGTATGTAGGTGCTTTTAAATTTACAAAGTATTCCATTTTAATTTTATAGTTTAGATTTTATGATATAATAAAAA
CD630_n00800	1	2668800	1.06		ncRNA IGR	P-SigA-only-proximal-box?			TATTTTATTTTTGTTTTTATGAAAGTTTTTTAGGTATGTAATAATATATATCTTTTAAAATATGTATTCATGTATACATATTTTGACTTATTATACTGAT
CD630_n00810	-1	2676402	2.49		Antisense CDS	P-SigA?	1.39670397923		GTTATATTATCAAACAAAGTACTAAAAATTATTTCTTAAATGCTGAAAAATATAGAGTAGATTAATGGAATAAAATTTTTTTATTAGTTTAAAATAAAGA
CD630_n00820	-1	2680319	4.14		Antisense CDS	P-SigA2 TGN-10	2.64577795732		ATGTAAATTTGTACCTAAGATTACAAATATTACAAAATTGTAATCTTAGGTAACAGAGATGTAACTGATTATGGAAACACTATGTGATATTATAGATACA
CD630_n00830	1	2720238	1.54		Antisense CDS	P-SigA?	1.21724301953		ACTCCAATTTATCCATTCATGAAATCTATATTATTTTTTTGTGTATAGTTATTTTTTATTTTTAGTGTGTGTTTATATTTTTATCTATATAATATATGTG
CD630_n00840	-1	2861680	1.92		ncRNA IGR	P-SigA2, P-SigA	2.60424697119	2.35462528224	AACCATGTATAGATAAAAGCTATTTAAATTATAATTTACTATCATATAAATCTATAAAAATTGTTGCAAAGAGTCAAAATATATGATATTATAGATTTCG
CD630_n00850	1	2907218	4		Antisense CDS	P-SigA	2.16821601867		CTGTTTTTTAAGTGTGAAATTACGTTCATACCTATAAATTTATTCAATTTTCAAACAATCTTGTTGAATAATAACTAATTCTATTGTATTATTTAGTTAT
CD630_n00860	-1	2908058	4.58		ncRNA IGR	P-SigA2 TGN-10, P-SigB?	3.17213276267	1.15513737561	CCACTCTACAGCAAAATAGATTGTAGTTCTTCTTGCTTTTATTATATCACAAATTGGTACAGATATTCAAAAATAATATTTTTATGATATAATAAAGTCA
CD630_n00870	-1	2922609	1.54		Antisense CDS				GAATCTATAGAAGACCTCAAGAGTGCTTCTAGTAAAATGTTTAAAGATTCTTCAACTGAGAAATTTAGAAAAGCTTTAAAGAATCAAACTGTTAAGATGA
CD630_n00880	-1	2938902	1.44		Antisense CDS				TATCCTTTTAATGCAGACCTTGATTTAATGGATGGTCAATCAGATAAGTATTTTACATATTTATTGGGGAACAGACCATTAGTTAAAATAAAAAATATAG
CD630_n00890	1	2966178	2.78		Antisense CDS	P-SigA2?	1.01599051842		ATGGTTGAGTTACACTTGGAACACATACTCTAAAGAAGCTCATTCCTCTCTAGCACAGATGTATGTATATGATGAACGTTTTACATCATATTATGATAGA
CD630_n00900	-1	3112012	2.05		Antisense CDS	P-SigA?	2.34865754666		GTGGGGCTATAATGAGTGCACTTCCTTTCCTACCAATGGTTGGAATACCATCAGATGGTGGGCTTGCAAGTTTAATGATAGCTTTATACTTAACTCAAGA
CD630_n00910	-1	3137456	9.81		Antisense CDS	P-SigA P-SigB?	4.57810511325	1.26418404974	ATTTAAAGAAGTTCCTATTGTAGAGCCTGTTGGACCATGGCTTGAAAAAATGCGTTAGATACAATTGACAAATTTTAAAAAATCTGATATAATGTAAGTA
CD630_n00920	1	3172077	1.12		Antisense CDS				GTAACTGGTTTTACTATGCTTACATACACAGATGATGAAATTGAAGAGTTAGAAATATTTGATACTGCTCAGAGAAGAGTTGATTGAATATGAAATTTGA
CD630_n00930	-1	3196979	1		ncRNA IGR	P-SigA	1.47105460737		ATAAAGGTTAATAAAATAAAGATTTAAGGTATTGAAAAATAATTAAAAGTATTTAATAATAGAATTAGGGAAGAATAAGTTTATAATTAAAAATAATTGA
CD630_n00940	-1	3207585	2.8		Antisense CDS	P-SigA2	2.29816735154		CAGACTGCTTAGAAAGCTTTGTGCAAACAATATTCTTACTTTTAACAAAGAAGATGGCAAGACATACATGTTAAATGTGTCATTGGATACAATAAGTCTA
CD630_n00950	-1	3327757	1.98		Antisense CDS	P-SigA-only-proximal-box?			AAATAAATGATATAAGTATAAAGTTATCATAGTGTATTATCTTATATAATGTATTATAATAATATACTTAAAATACACTTTATTTAAATATTTAGTTTAA
CD630_n00960	1	3339986	1.72		Antisense CDS	P-SigA-only-proximal-box?			CCTAGCTGTTTATACTTATTTTTTCTCATATTCATGGATTTATTCTAAATCAAAGAAATTATATTTAATTTATTTAATTAATACTTTATATTATAGATTG
CD630_n00970	1	3376903	1.6		Antisense CDS	P-SigA	2.05543850782		CTAAAAAATTTATCTCACAAAGAAATAAATAATATTATAAATAATATTAATTTAAAAATAGTTGAAGAAAACTCAACTAATGAATTAAAATTATCAATGT
CD630_n00980	1	3379972	4		Antisense CDS	P-SigA	2.11362076722		GTTCCTTTTTAGGAATAAATACTATTCATACCTATAAATTTATTTAATTTTCAAACAACCTTGTTGAACATTAACTAATTCTATTGTATTATTTTAGTTG
CD630_n00990	-1	3397912	4		ncRNA IGR	P-SigD?	3.25482866104		ATAGGTTTTTTATTAAGCATACTAGCTGGTGTTATATCAGCTTATATTTATGACAAAATAAAAAATCACCCAGACGCCAATAAGGGTGATTTAAAAAAAT
CD630_n01000	1	3398302	30.38	RCd9	Antisense CDS	P-SigA2 TGN-10	3.6009477643		TTAATTGCTTTATAATCAAGTTTTCAATTTTTTAATAAAAATTTTTATTTTTTATTTTATATAAACAATATTTTTTCTAATTTGTGGTATAATAAAAGCA
CD630_n01010	-1	3456904	1.37		ncRNA IGR	P-SigA2 TGN-10, P-SigA	3.27000998862	1.96504107374	CTAATTCAATTAAAAAGAAATGTTATGGGATTGATAAGTATTCTGATGAAATGTTTATATAGGTTTGCAGTGAGCGATATTTATGCTAAAATAGGTGTTA
CD630_n01020	1	3483594	4		Antisense CDS	P-SigA	1.19818728649		AATCCATTTGTATACTCCTCTTAGCAAAGCTATATTAACTAAAATCTATAAAACCTATCTTTTTGTGTCCTCTCTGTACTATTTATCATAATTTATATAA
CD630_n01030	-1	3527784	1.52		ncRNA IGR				CAGTTTGAGGTATTTTATGAATAATATATTTTGAGGTATTTTATAAATAATATATTATACATAAAGAGTATAACCTCAATAAATAGTATCAAAGCGAATA
CD630_n01040	1	3587825	3.92		Antisense CDS				GCATAAAATAAATTATGAAAATGTTTTTTTGAAATTATACACACAATTTCTTCTTAAAAAATAAAGATTTGTGTATTTATACACAAATCTCTATCTTAAC
CD630_n01050	-1	3688771	4		ncRNA IGR	P-SigB	3.24744436493		TTTTTGAAATGTTTAGATTTAAGTTAAGTTATTTAAGGATGTATAGTTATTTCAATAGACATTTTGAGTATTATTTATCATTTGTGGGTATTATATTTTA
CD630_n01060	1	3731584	1		Antisense CDS				TAGATGGAAAGTCTTACCTGACTTGCATAGGAAGTGGTCATTATTTTGCAAATATGGAAGAAATGGATTGGAAAAACCTAGAAAAATTAATTACTAAAGA
CD630_n01070	-1	3739368	3.2		Antisense CDS	P-SigA?	1.40571072227		TTCTTCCTCATATCCACAATTATTGCAAATTAGATTATCGCTTACAGGAGTATCACACATAGTACACATTATTTGACCTTCCACTGAATACAATAGTGTA
CD630_n01080	-1	3753119	1.61		Antisense CDS				ACTAATTTAAGAAATATAGAAAATTAATTTAAAGAAATACAATACATTAATTTTTAAGTAACATTAAATTAATGTAAGTAAAATAATGTTCATATGAAGA
CD630_n01090	-1	3826694	1.04		ncRNA IGR	P-SigA-only-proximal-box?			AGTATCTTATATCTAAGAATATGGAAATATTGACAAAATAATATTACAATGTTAGAATAAAAAAGAAATTTATGAAAATATATAAAAGATTTTTAATAAA
CD630_n01100	-1	3938212	3.26		ncRNA IGR	P-SigA2?	1.99848963026		CTTGATGAAAACGGAAATGTTGACCCTGCACAGTTGACCTTTGTTTATAAAACAGGCTTGAAGAATAGCGTAGATGGTGCTAAATTTAAACCACAAAGGA
CD630_n01110	1	4081910	1.26		Antisense CDS	P-SigA2	2.76068445944		CCTATAAATGCAACCTTAGCAATTGAATCTGATAATTTTAATTTTTTATTCATAGCCATAAATATTGTAAGGCACACAGCATATTTTGCTACATTTCCAA
CD630_n01120	-1	4106469	1.01		ncRNA IGR	P-SigA	2.77188841494		AAATAAACCTAATAAAGGATATATTATTCAAAATATTATGAATATAAAAAATATTACAAAAAAGTATTGAAAAAATTCAGATTATGTAGTATTATGTAAA
CD630_n01130	1	4217515	4		Antisense CDS	P-SigA?	1.25364781728		CAAATTATGTAATTCTGCTCAATATATAATTTATAATGTCCATACTATTATAGCCTTTATTTATGTAATTTAATCACCTTATATATCATACTTATAATTA
Riboswitch/antitermination/T-box/ribozyme										Name downstream gene	Function	5'UTR size, bp	Operon
CD630_s0010	1	17593	2.51		T-box (Ser)	P-SigA	1.26999240561		GGTCTTAATTAAATAGAAAAAATGAATTTAATATAAAAAATTAAAGAAAATTCTAAAAAAATTTGAATAATAGTATTGAAAGATGTTAATATATATAATA	serS1 CD630_00140	Seryl-tRNA synthetase 1	355
CD630_s0010	1	17605	2.63		T-box (Ser)	P-SigA	3.21705256973		ATAGAAAAAATGAATTTAATATAAAAAATTAAAGAAAATTCTAAAAAAATTTGAATAATAGTATTGAAAGATGTTAATATATATAATATAATGATTATCA	serS1 CD630_00140	Seryl-tRNA synthetase 1	347
CD630_s0030	1	72926	3.49		T-box (Pro)	P-SigA	3.54672640663		GAAGGTCTTGGTTTTACAGGAGCAAAACAGGGAATAGCTTCACAAAGTATTTGTTTATTATTGTTGACAAGTCAGAATAATTAATATATTATTAGTAATA	proS CD630_00490	Prolyl-tRNA synthetase	351	CD0049-CD0050
CD630_RNA_14	1	87403	1.46		L10 leader region	P-SigA			AGCTTCTTCAATGGGACCTGGAGTTAAAATAAACCCAGCAAGAACAGCTGAATAATAAAACTGTTGACACAGGTTGACAAAAATGTTATTATATCACTTG	rplJ CD630_0063	50S ribosomal protein L10	7	CD0063-CD0064
CD630_s0050	1	174122	4		SAM	P-SigA	4.06789591933		CAGATAGATAGAAAATTTTATTTGTCTTACAAAAAAAGGAATAGAAAAAATATGACTAAAAATATTGACAAAATTTTAAAAAAATAGTAAGCTAGTAAAG	metK CD630_01300	S-adenosylmethionine synthetase	265
CD630_s0060	1	196709	2.95		FMN	P-SigA	3.2946979145		GAGATTCAAAGTAATGTACTCTACACTATAATAAATGGCAAAGTAGTGTATGAGAAAAAATAACTTGACAATTATTAAAAAATTAACTAATATAAGAGTG	CD630_01470	Putative transporter	292
Cdi1_3	1	308776	1.41	SQ173	GEMM RNA motif	P-SigA	2.05396205456		ATTATAAAATTTAATATTAGAAATTAAATTAAAAAATTACATAAAAAAAATACTTAAAAAAATATTTAAAAAATTTGTTATTTATTGTATACTTAAGTTA	flgB CD630_02450	Flagellar basal-body rod protein FlgB	496	CD0241-CD0272
CDmisc_RNA_5	1	578824	1.28		ykkC-yxkD	P-SigA	2.78106854855		TAAGTTTATAATTCGTAAATAGGCTTACATTTTTATATTTTTTCTTTGTTTTTTAATTTTTTAGTTGACAAAACATAAAAACTTATATTAATATTATTAA	CD630_04880	small multidrug resistance SugE-like protein	194
CD630_s0160	1	683150	4.97		T-box (Thr)	P-SigA	2.61359689742		TAAGAATATTGGTTTACAGCTGATTGAGATGAAAAATAATGGGTAATTAATATATTACATTAATGTTGATTGATGTATAACTATCTGTTATAATGAAAAT	thrS CD630_05740	Threonyl-tRNA synthetase	312
CD630_s0170	1	727944	1.42		Group I intron				TTTTCAGTATCTGTTTTAATTTCTGTGATGACAGCATCTTTGACAGCAGACTATATTTCAGCCAATTTCCTAGGAATGGAGTCTGTATTCCAGTTTGATT
CD630_s0190	1	917345	6.59		T-box	P-SigA	4.94016114032		TAAATATAAACAGTAGTATTTAGATAATTTACAAGTAAAAATTATTAAAAAAATAAAAAACTTATTGACAAAAATATTATAAGGAAGTACAATTGTATTA	CD630_07500	Amino acid ABC transporter	450	CD0750-CD0752
CD630_s0200	1	990470	2.96		Group I intron				GTGAAAAAAGGTGATAAACTTATATCGTTTGATATAGATAAAATAAAAAAGGCTGGTTATGATGTAACTACGCCAGTTATAGTAAACAATACATTTGATT	tlpB CD630_08170	Transposase-like protein B	648
Cdi1_5	-1	1142666	3.44	RCd11	GEMM RNA motif	P-SigA	2.09780376196		ACAATATGTTGATTTTATTATGTTATCTTAATCAATAATAAGTTGTCCTATCAAACTTTCAATTTATTAAAATATCTATACTTTCAATAAAAAGAAGATT	RCd11
CD630_s0210	1	1152580	3.46		T-box (Leu)	P-SigA	4.65358333958		TAGTTAGCATGTTTTATAGAATTGCTTATCAAAAATAAAAAATTGAGATAATTATTTTTTGTGTTGACAATACATTTTAATGTGTATATAATAACTATTA	leuA CD630_09890	2-isopropylmalate synthase	401	CD0989-CD0992
CD630_s0220	1	1364048	1.18		SAM	P-SigA	3.40618712921		ACCAACTAAAAGAGCTGTTAGATAATAGTTTATATCCTTTTAGGGAAATAAGTTAAAAAAATAGTGACAATTGGAATAAATTGTATTATACTATTAAACA	hom1 CD630_11660	Homoserine dehydrogenase	226
CD630_s0230	1	1488461	2.4		T-box (Ala)	P-SigA	1.92663921243		ATAAAGTATATTAAGAGTAAATAAAGTTTATAAAATAAATTTATTGTATATGAAAATATAGTATTGATTAATTTTGTAAAATTTAGTAATATAATTAGTA	alaS CD630_12820	Alanyl-tRNA synthetase	28
Cdi1_10	-1	1653925	6		GEMM RNA motif	P-SigA	1.91928735293		GTTGATTTTATTATGTGATCCTATTCAATAACAAGTTGTATGAACAGTCTTTTAACTTTATAAATTGTCATAGAATTGTTATACTTTAGATAAAAAGTGA	CD630_14240	Conserved hypothetical protein	158
CD630_s0260	1	1736753	2.96		Group I intron				ATTAGGAGTTATTTTCTCAAAGCAACTTGTAAGTATATTTGCTATAGGATTTGAAGGAGAGAGGTTTTTACTTACCGTAAAATTTACTAAAATATTGATT	tlpB CD630_15000	Transposase-like protein B	646
CD630_s0290	1	1818880	4		Group I intron				AAAGCAAGGAATCATTCTAAATCTTGCTCATCTGATAATCAATCGTGAGATTAAAAAGTATGGAAGACGTTCTAAAAGTAATAAAATAAATAATTTGATT	tlpA CD630_15710	Transposase-like protein A	630
CD630_s0300	1	1829848	11.25		T-box; T-box				TTTTATAAAGATGTGTATGGAAATTATATTGGATTTAATTCAGGTTTTTTGAATTTAGCTTGTATGAATAAAGAAGAATTATTAGGGAAGAATAGTTATA	hom2 CD630_15800 internal CD1579	Homoserine dehydrogenase; Sensor histidine kinase, associated to Spo0A	-852
CD630_s0300	1	1830921	1.11		T-box; T-box	P-SigA	4.2378288096		AAAATTAGAAATAGAGTTCTCGGATTTATAAGTTTAAATATAAAAAATAAAATTTTAAAAAAGTATTGACAATTGATTTAGAAGGGTTTAAAATAAATTA	hom2 CD630_15800	Homoserine dehydrogenase	640
CD630_s0330	-1	1917608	1.65		SAM	P-SigA_only_proximal_box	1.0520823032		GGTGTTAAATAAAATACATTAAAGATTTTAAAATATTTATAAAATTATGTTTACAGACGTAAAAAATCATGATAATATTTATAACATAATTAAAAATTGA	metQ2 CD630_16530	Putative D-methionine-binding lipoprotein	222
CD630_s0340	1	1918828	4.05		Lysine	P-SigA	3.53118408877		AATTAATTTTATAATTCGACAATAATATAAAAACTCCTTTAAATTAGAAATTTTAAAAACTACCTTGCAAAGTTTAAATAAATAATATATACTCAAAATA	CD630_1655	Putative Na+/H+ antiporter NhaC-like	338
CD630_16570	1	1922410	1		Glycine	P-SigA			AGAAATAATTGATAATAAAAACTTAACAAAAAAATTAATACATAAAAAAAAATAAATATAATGTGTTGACATTTAATTGAAATATTCATACAATAAAATTG	gcvTPA CD630_16570	Bi-functional glycine dehydrogenase/aminomethyl transferase protein
CD630_s0350	1	1930135	1.34		Group I intron				TAAGTTGAAGAGTTATATATTATAAATATTAAAAATTTTAGTATTAATAAAAAAGATATTACATTAATATGAAAATATAGGAGATTAGAAGTGTTTGATT	tlpA CD630_16601	Transposase-like protein A	631
CD630_s0360	-1	1973366	4		FMN	P-SigA	2.3561072161		CGTGGTATTTCAAAGTTTATAGACATTCTATATTATATATTAACATATATTTTTTAAAAAAATAGTTTGCAAAGTAAAATAATTTATGATACATTCTAAA	ribD CD630_17000	Riboflavin biosynthesis	267	CD1700-CD1698
CD630_s0370	1	1976109	4.64			P-SigA_only_proximal_box	2.57418608491		TTATAGCAGAGTAATTTTTAACTTAATAAAAAATAAAATTTGTATTATTGTGTTGAACTAATAATTTTGCTGTGTTATACTGAATTTGTAAAAATAATG	thiC CD630_17020	Thiamine biosynthesis protein ThiC	526	CD1702-CD1706
CD630_s0380	1	1992919	2.96		Group I intron				GCCACTACTGCCATTCTTCCATTTATAGATTGGCCAGAAGACTTAAGAGAAAAAATAGAATTAGATTCAATATTGGTATCTGGTGGATATGAGTTTGATT	tlpB CD630_17190	Transposase-like protein B	648
CD630_s0390	1	2055427	1.51		T-box	P-SigA	3.75834258922		TGTTATGGTGAAGTGGAAGTTGTACCTTGGAACTAGATTTTTATATTTATTTTAAAATATATATTGACATATATTGCCTTATGCTATAAAATCAATATCA	CD630_17740	aminoacid ABC-type transport system	410	CD1774-CD1776
CD630_s0400	1	2066622	11.84		T-box (Arg)	P-SigA	4.01395428554		AAGTAACATATTAATCAATTATATAAAACTCTCTTTAAAATAAAAATAAAATAAATTATATAGTTGACATAAATGGAAAAATAAACTATTATATATTTTA	argG CD630_17850	Argininosuccinate synthase	485
CD630_s0410	1	2102880	1.27		Group I intron				ATAAATGTATTTACAGAAGAGTTAATAACAGGAGATGTAGCAATAGTAGGAGACACTATCGTTGGAATTGGCGATTACAAGGGCAATGTAGAAATTGATT	tlpB CD630_18210	Transposase-like protein B	681
CD630_s0420	1	2110675	1.9		SAM	P-SigA	4.60144507127		ATAATGTCTGTAATTCAAGTAGAGGTTGGGAAAATTATTAAAAGAAAAAAATTAAAAAAATAGTTGACAAAATTAGGAAAAATATATAAGATATAAAACA	metY CD630_18250	O-acetylhomoserine sulfhydrylase	229	CD1825-CD1824
CD630_s0430	-1	2285309	6.26		TPP	P-SigA	2.82559993521		AATAATGTACAATTTATATTAGATATTTTTGAACGGATAAAATATCTAATATAAATAAAAAATTTGTTAAAATATGATAAGTGTAGTATAATCAAGTAGA	CD630_19801	Conserved hypothetical protein and ABC-type transport system	239	CD1980.1-CD1978
Cdi1_6	1	2285913	14.43	RCd5	GEMM RNA motif	P-SigA	2.40809107324		TTTATCCAATTTATTTTTGAGAAATAAAATATTTTTTTAATTTTTAAATTTTTTAATATGCACCTTGAAAAAAGAAACGTTTTCCTATATTATGGTAATA	CD630_n00680
CD630_s0440	-1	2294701	39.94		T-box (Trp)	P-SigA	3.85769264235		GTATAGTATAATTTACTTTTTTTATAAAAAATAGATTACAAAATATATTTTTTATAAAAAGGTATTGACATTTTTTAGAAAAAAGAATATTATTATTTTA	trpP CD630_19880	Putative tryptophan transport protein	438
Cdi1_1	-1	2296523	4		GEMM RNA motif	P-SigA2 TGN-10	2.6694271143		TTTTTGATTATTATTAATTAAAAATTTAATTTATATTTAAATAATATAAAATTTGAGGTAATATTATTTTTTAATTGTTCAAATTATGTTATTATTCAGA	CD630_19900	Putative protein with SH3 domain	171
Cdi1_8	1	2297483	6		GEMM RNA motif	P-SigA	1.82105663393		TCTGTTTTTAAGTGTAAAATAATGTTCATATCTATAAATTTATTTAACTTTCAAACAATCCTGTTGAATAATAACTAATTCTATTGTATTATTTTAGTTG	CD1990.3	Conserved hypothetical protein	160
CD630_s0450	-1	2347427	5.02		T-box (Arg)	P-SigA	4.00637422393		TTTAGATACAAAATGCTGGAAATTAACCATATAGAAAATATTTCCAAAAATTTAAAAATTATATTGACAAAGTTAAAAAAATAAACTATCATATAAAACA	argC CD630_20340	N-acetyl-gamma-glutamyl-phosphate reductase	482	CD2034-CD2030
CD630_s0460	-1	2369166	5.09		Lysine	P-SigA	1.60535836346		AATTGTATATAAGCTAACTTTAGAAAAGAAAACTATCGATTTGCCACATTTTGTAAAATAATTGTTGCAATATTATATAGAATATGATAAAACTATATTA	lysC CD630_20540	Aspartokinase	86	CD2054-CD2053
CD630_s0470	-1	2436221	2.83		Purine	P-SigA	3.92501974291		AATAAATCAATATTTAATATAATCGAATATTAATACAAAATCAATACAATATATACGTATATATTGACAAAATTAATTATATAAATTAAAATAATATTCG	CD630_21070	Xanthine/uracil/thiamine/ascorbate permease family protein	206
CD630_s0480	1	2451297	21.22		T-box (Thr)	P-SigA	3.61868968715		TACTCAATTTGATTACAATTTTTTTACAATTTAAAAAATATTTTTTCCAAATTTTTATATTAATACTTGACTTTGTCTGTTTTATAAACTAGAATAATTA	thrC CD630_21180	Threonine synthase	356	CD2118-CD2119
CD630_s0490	-1	2598701	16.38		T-box (Asn)	P-SigA	4.1478512099		TATCATTATGTAAGGTAGAATTATTATATTTTAAATAACAATCAGTATCAATTATATAAATTTATTGACTAAAAATTTATAAATTGGTATAATTTTGTTA	asnC CD630_22450	Asparaginyl-tRNA synthetase	331
CDmisc_RNA_17	1	2640394	1.28		Glycine	P-SigA	2.49752358895		TAAGTTTATAATTCGTAAATAGGCTTACATTTTTATATTTTTTCTTTGTTTTTTAATTTTTTAGTTGACAAAACATAAAAACTTATATTAATATTATTAA	CD630_22760	Sodium:alanine symporter	331
Cdi1_9	1	2671800	6		GEMM RNA motif	P-SigA	1.81266223608		CTTTTTATTTTTTCAGATAATTTAACGTTCATATATAAATTTATTAATTTTTCAGCTAGATATGTTGAATAATAACTAATTCTATTGTATTATTAATCTG	CD630_23090	Conserved hypothetical protein	150
CD630_s0500	-1	2694785	3.92		Purine	P-SigA	3.01055297496		TTGAAAAAAAGTAGTTCTGATAAAGTAACTATAATATATTATTCTACACAGTTTGAATTATTTGTTGAATAATAGAGAATTATAATATATAATTAAAAGG	xpt CD630_23300	Xanthine phosphoribosyltransferase (XPRTase)	284
CDmisc_RNA_16	-1	2725857	9.41		Glycine	P-SigA	3.37855689752		ATGCAATATCAACATTTGGAAAAAAAAGTAAAAATGTATACAAAATACATATAAAAAAACTATTGCAAATTTTATAGAATGTTTATATACTTAAGTCAAC	grdX CD630_23570	glycine reducatse	290	CD2357-CD2348
CD630_s0510	-1	2886324	2.87		T-box (Arg)	P-SigA	4.11117394659		ATAAATTCCTAGAGTTAAAAGAATCACTTAGCTCTTAAAACAGTATATAATAGGAAAAAATAGGTTGACTATTTTGTAGATAGTAATTATAATACAAATA	argH CD630_25000	Argininosuccinate lyase	315
CDmisc_RNA_7	-1	2891615	4.51		0 (yybP-ykoY)	P-SigA	2.60219704345		GAATATTTACATATAAATTAAGAGATGGTTTGTTAAAATTAGGTTAAAATAAAAAATAACCTAGACTATTAGCTGTGTAAAGTGATATAATGTAAATACA	CD630_25030	Putative cation-transporting P-type ATPase	246
Cdi1_7	1	2907218	4		GEMM RNA motif	P-SigA	2.16821601867		CTGTTTTTTAAGTGTGAAATTACGTTCATACCTATAAATTTATTCAATTTTCAAACAATCTTGTTGAATAATAACTAATTCTATTGTATTATTTAGTTAT	CD630_n00850
CD630_s0530	-1	2955331	2.96		Group I intron				AAAAACTTACTAAGTTCAAAAATAGTAAGAAAGAGAGGAGGGATTTAGTGGTAGAAAACTTAAACAGTTGACCTATCACTAAAAAATATAATGCTTGATT	tlpA CD630_25540	Transposase-like protein A
CD630_s0540	-1	3018036	1.41		T-box	P-SigA	3.78501403941		TATGAAAAGAAAACAGCTAAATAAAATGTATTTTAAAAATTTCTTTTGGATATTATAATATATAGTTGACAATTTATAGTGTAAGGAATATTATAAAATA	mtnN CD630_26110	MTA/SAH nucleosidase	298	CD2611-CD2610
CD630_s0550	-1	3027981	1.28		T-box (Ile)	P-SigA	3.74134386349		AAAGATTAAAAATAGGATAAAAATGTAAGAAAAATAGAAATTATTATATTTTTCAAAAATATATTGACTATTCAAATTATTTGTTATAGAATTTCATATA	ileS CD630_26180	Isoleucyl-tRNA synthetase	341
CD630_s0560	-1	3115126	5.5		T-box (Asn)	P-SigA	3.79107924956		TTTGAAAATTTATAAAGTATAGGTAAAAATTTATAAAGTGTTTAAAAATAAAAAAATAATAAACTTGACAAATTTTAACTAATCACTTATCATACTATTA	asnA CD630_26940	Aspartate--ammonia ligase	363
CD630_s0570	-1	3148258	1.07		RNase P	P-SigA			TGTAGTTTATATATCTATATTACACTATTTTTGAATAAATTTAAATTTTTAGTATAATATTACTTTGACATGTAAAAGAATTTGTGTTAACATAACTAAG		RNaseP_bact_a
Cdi1_2	-1	3266886	2.63		GEMM RNA motif				AAAATGGGTAAGAAAGTAGTGAAAATTAAATGGCAAAATTAGGGAAATCTAATGACGCAAAACTATAGGGATTAAAGCTTTTAAAGCCATATCAGCCAGT	CD630_27970	Putative calcium-binding adhesion protein	131
Cdi1_12	-1	3303464	3.06		GEMM RNA motif	P-SigA	3.39475103535		ATAGATATAATATCGAATATAGAAAAATTAACAGATATAGGGAAACCTTGAAAAAAGATTTTTCAATAATAAAAAAATGTATTTAGAAGTTTTTTTTTAT	CD630_28300	Conserved hypothetical protein	189
Cdi2_3	-1	3306816			c-di-GMP-II	P-SIgA			TTGTAGATAAGGATTTTATTTAATTATTAATTAATCTCATCATAAGGTAAAAAATGTAAAAAGGATAGACAATAGTATAGAGGCATAATATAATAGAAGTA	CD630_28310	Collagen binding protein	252
Cdi1_4	1	3379972	4	Rcd12	GEMM RNA motif	P-SigA	2.11362076722		GTTCCTTTTTAGGAATAAATACTATTCATACCTATAAATTTATTTAATTTTCAAACAACCTTGTTGAACATTAACTAATTCTATTGTATTATTTTAGTTG	CD630_n00980
CD630_s0590	-1	3608396	1.83		Lysine	P-SigA2 TGN-10	1.53502998427		CAGTAGAAGAGGAAGTAGATGATAAAGATACAAAGCTTGTACATTCTATAATAGAAGGTTTAGGAGGAAGTAATAATATAAAAAATGTTACAAACTGTGC	CD630_31000	Putative C4-dicarboxylate anaerobic carrier, DcuC family	756
CD630_s0600	-1	3687890	1.63		tmRNA	P-SigA?			AGCAAAAGGTAAAAAACTATATGATAAACGTCAAGATATGGCTAAGAAAGATGCACAAAGACGTATAGAAAGAGAAATGACAGGTAAGTATTAAACTAGA	ssrA
CD630_s0610	1	3773030	5.76		Lysine	P-SigA	2.03059088974		AATGTGTTAAAACAAGAATTGACAAATTTTGGATTTAAATTTTAGCAATATTTATATAAATAAGTTGATTTTTTCTTAAATATGTATTATTATTAGAATA	asd CD630_32240	Aspartate-semialdehyde dehydrogenase	370
CD630_s0620/Cdi2_1	-1	3801140	4		c-di-GMP-II				TTATTAGATAAGTATCTAGGATACTAATTTATATTTTATTGAGTTGTTAAAAAAGTGCACTTAAAAAGTTAAAAAAGAAAAATTAAAAAACCTATTTATA	CD630_32460	Putative surface protein	658
CD630_s0620/Cdi2_1	-1	3801406	10.03		c-di-GMP-II	P-SigA	3.45697465317		ACTTCTAAAGATGTTTTTTAATGTATTTTGAGGGCAATATATATTGTAAAATAAATGGAAAAAATAGACAAAATATGCTAGATATTGTATAATAATAACA	CD630_32460	Putative surface protein	924
CD630_32560	-1	3814267	8.9		T-box	P-SigA	4.5270537202		ACAACTATATAAAAGAGAATAGACATAATTAAGAAAATTTAGAAAAAATAAAATAAAAATAATTGACAAAGAGAATAATATTTGTATATAATAATATGTA	valS CD630_32560	valyl-tRNA synthetase	342
Cdi2_2	-1	3826694	1.04		c-di-GMP-II				AAATAATTTTTAGAAAATATATAAAAGTATTTAAAGAAAAAATAAGATTGTAACATTATAATAAAACAGTTATAAAGGTATAAGAATCTATATTCTATGA	CD630_32670	Two-component response regulator	665	CD3266-CD3267
CD630_s0640	1	3861632	4		FMN	P-SigA	2.47046931005		ACAATTTAAGTGTCCATATTGAAATATTTGTATTGTAATACAGCTGGATATTACTTAAATCCAATTGTTTCCATTATAATTTTATGTTAAAATAATATTA	CD630_32990	Transporter, Major Facilitator Superfamily	303
CD630_s0641	1	3921928	3.13			P-SigA	2.94569165645		AAATAACTTTGTAATGATAGATTTACTAAATTAATATAATAATAGTAAATATAACTTTCTTATTGACTATAACTAAGTATTATGATAACATAACTTAAGC	CD630_33590	ABC-type transport system	433
CD630_s0642	-1	3935864	5.52		0	P-SigA	2.65438530183		CCACTAGATTTTATAGAATAAGAAAATGAGACAAACATAAATATATGAATATATTAAATTATACTTGAACATACTTATATTTTATGATAAAATTTCAATA	CD630_33681	Putative zinc finger protein	422	CD3368-CD3368.1
Cdi1_11	1	3936231	6		GEMM RNA motif	P-SigA	1.98632142512		TATTTTTTTTGATATAAAATAACGTTCATATTTGTAAATTTATTTAATTTTCAAATAAGTATATTGAATAATAAGCAATTCTATTGTATTATTGTAATTG	CD630_33682	Conserved hypothetical protein	158
Cdi2_4	-1	4105873	2.9		c-di-GMP-II	P-SigA ?	1.44327286096		ATAAAATAATTTAAGTTTTAATATATTGAGTATTACATATATGTATAGGTGAATATAATATATTATAGATGGTATAAAATCGTTGTGACAAATATGATAA	CD630_35130	Putative pilin protein	238
CD630_s0660	-1	4136660	4		T-box (Met)	P-SigA	3.75350956689		TTAGCCATGTTGCAGGTGTCATAGCAGCTGTTTTTATTTGCTATGTAATATTTGTATAATTTGTTGACAATATGGGAAAAATTTTATAATATAGTGATTA	metG CD630_35400	Methionyl-tRNA synthetase	355
