# Supplementary material for: Genome-Wide Transcription Start Site Mapping and Promoter Assignments to a Sigma Factor in the Human Enteropathogen Clostridioides difficile
Source: Front Microbiol. 2020 Aug 13;11:1939. doi: 10.3389/fmicb.2020.01939 (PMC7438776; doi:10.3389/fmicb.2020.01939)
Supplement: TABLE S4 — In silico association of TSS with known sigma factors in C. difficile. [file Table_4.xls]

## Sheet: part1
Gene	TSS position	Strand	Promoter	Score	Sequence	Promoter	Score	Sequence	Promoter	Score	Sequence	Promoter	Score	Sequence	Promoter	Score	Sequence	Promoter	Score	Sequence	Promoter	Score	Sequence	Promoter	Score	Sequence	Promoter	Score	Sequence	Promoter	Score	Sequence
CD630_00070	8527	1	sigA_only_proximal_box	1.73500915074	CCTATTCTTT-TTGTATAAT-GAGTTA	sigG	0.932896734537	AAGAAGAATA-GGATA-AATATCCTATTCTTTTTG-TATAATG-TAGTTA	sigB	0.396064252739	TGAAGAAGAA-TAGGAT-AAATATCCTATTCTTT-TTGTATA-ATGTAGTTA	sigD	0.379386547679	AAGAATAGGA-TAAA-TATCCTATTCTTT-TTGTATAA-TGTAGTTA	sigE	0.364601988077	GAAGAATAGG-ATA-AATATCCTATTCTTTT-TGTATAAT-GTAGTTA	sigH	0.363544544799	TTGAAGAAGA-ATAGGATAA-ATATCCTATTCTT-TTTGTATA-ATGTAGTTA	sigA	0.310694339611	GAAGAAGAAT-AGGATA-AATATCCTATTCTTTTTG-TATAAT-GTAGTTA	sigK	-0.367458963456	AGAATAGGAT-AA-ATATCCTATTCTTTTTG-TATAATGT-AGTTA	sig54	-0.420989715086	AGGATAAATA-TCCTA-TTCTTT-TTGTAT-AATGTAGTTA	sigF	-0.652348982216	AAGAAGAATA-GGATA-AATATCCTATTCTTT-TTGTATAATG-TAGTTA
CD630_00120	16036	1	sigF	2.67910526075	TAAAAGTTAA-GATTA-AATAGAATATAAA-GTCAATATTG-ATTTATAATA	sigG	2.46976462287	AGATTAAATA-GAATA-TAAAGTCAATATTGATT-TATAATA-AGATA	sigA	1.34405922896	TAAGATTAAA-TAGAAT-ATAAAGTCAATATTGATT-TATAAT-AAGATA	sigA_only_proximal_box	0.480804230638	GTCAATATTG-ATTTATAAT-AAATA	sig54	0.291544776592	TAGAATATAA-AGTCA-ATATTGA-TTTATA-ATAAGATA	sigD	0.252986002721	AAATAGAATA-TAAA-GTCAATATTGATT-TATAATAA-GATA	sigE	-0.16280118922	ATTAAATAGA-ATA-TAAAGTCAATATTGATT-TATAATAA-GATA	sigK	-0.573225237414	ATAAAAGTTA-AG-ATTAAATAGAATATAAAGTC-AATATTGA-TTTATAATAA	sigB	-0.609385682939	TAAGATTAAA-TAGAAT-ATAAAGTCAATAT-TGATTTA-TAATAAGATA	sigH	-0.836201257043	GTTAAGATTA-AATAGAATA-TAAAGTCAAT-ATTGATTT-ATAATAAGAT
CD630_00140	17605	1	sigA	3.21705256973	AATAATAGTA-TTGAAA-GATGTTAATATATATAA-TATAAT-GATTATCA	sigA_only_proximal_box	1.5517545228	TATTGAAAGA-TGTTAATAT-ATTAATATAATG	sigE	1.41965135037	AAAAATTTGA-ATA-ATAGTATTGAAAGATGTT-AATATATA-TAATATAATG	sigG	1.14062100617	TTGAATAATA-GTATT-GAAAGATGTTAATATA-TATAATA-TAATGATTAT	sigF	1.07470910823	TTGAATAATA-GTATT-GAAAGATGTTAAT-ATATATAATA-TAATGATTAT	sigK	0.84287746999	AATAGTATTG-AA-AGATGTTAATATATAT-AATATAAT-GATTATCA	sig54	0.0832866170083	TATTGAAAGA-TGTTA-ATATAT-ATAATA-TAATGATTAT	sigH	-0.225707745206	TAATAGTATT-GAAAGATGT-TAATATATATA-ATATAATG-ATTATCA	sigB	-0.426030809674	GTATTGAAAG-ATGTTA-ATATATATAATATAA-TGATTAT-CA	sigD	-0.503749787414	TTGAAAGATG-TTAA-TATATATAATAT-AATGATTA-TCA
CD630_00170	22120	1	sigF	3.20197261694	ATAAAAGATA-GTATT-GATGAAAATGAGA-GTAAATAATA-AAATACTATT	sigA	2.39435438285	AAAGATAGTA-TTGATG-AAAATGAGAGTAAATAA-TAAAAT-ACTATTA	sigG	1.78535334054	ATAAAAGATA-GTATT-GATGAAAATGAGAGTA-AATAATA-AAATACTATT	sigK	1.50841258156	GTATTGATGA-AA-ATGAGAGTAAATAATAA-AATACTAT-TA	sigA_only_proximal_box	1.443426388	TGAGAGTAAA-TAATAAAAT-ATATTA	sigB	1.16401045309	AAATAAAAGA-TAGTAT-TGATGAAAATGA-GAGTAAA-TAATAAAATA	sigE	0.571965539887	AAAAGATAGT-ATT-GATGAAAATGAGAGTAAAT-AATAAAAT-ACTATTA	sigH	-0.0648472791758	AAGATAGTAT-TGATGAAAA-TGAGAGTAAATA-ATAAAATA-CTATTA	sig54	-0.901833867247	AAAATGAGAG-TAAAT-AATAAA-ATACTA-TTA	sigD	-1.63642815164	ATAGTATTGA-TGAA-AATGAGAGTAAATAA-TAAAATAC-TATTA
CD630_00181	23235	1	sigA	3.10474314301	TTTAGATTTA-TTGAAT-AAATTTCTTCTGTATTG-TATAAT-TTGTTGTA	sigA_only_proximal_box	2.18186515677	TTCTTCTGTA-TTGTATAAT-TTTTGTA	sigH	1.57255963132	TAGATTTATT-GAATAAATT-TCTTCTGTATT-GTATAATT-TGTTGTA	sigE	1.51562973612	GATTTATTGA-ATA-AATTTCTTCTGTATTG-TATAATTT-GTTGTA	sigG	1.45886341014	TAGATTTATT-GAATA-AATTTCTTCTGTATTG-TATAATT-TGTTGTA	sigF	1.27572905658	TAGATTTATT-GAATA-AATTTCTTCTGTATT-GTATAATTTG-TTGTA	sigD	0.670381946443	TTAGATTTAT-TGAA-TAAATTTCTTCTGTA-TTGTATAA-TTTGTTGTA	sigB	0.280635688679	AATTTTGATT-TAGATT-TATTGAATAAATTTCTT-CTGTATT-GTATAATTTG	sigK	0.210056751055	GATTTATTGA-AT-AAATTTCTTCTGTATTG-TATAATTT-GTTGTA	sig54	-0.726377456698	ATTGAATAAA-TTTCT-TCTGTA-TTGTAT-AATTTGTTGT
CD630_00210	34835	1	sigA	2.1089396009	CTTAAACATC-TTCAAA-AATAAAGTATTTTAGTC-TATAAT-CTTTAATA	sigD	1.46594989419	TTAAACATCT-TCAA-AAATAAAGTATTTTA-GTCTATAA-TCTTTAATA	sigA_only_proximal_box	0.982709675494	AAGTATTTTA-GTCTATAAT-CTTAATA	sigB	0.903764192122	TTTCTTAAAC-ATCTTC-AAAAATAAAGTATTTTA-GTCTATA-ATCTTTAATA	sigF	0.634905849065	TAAACATCTT-CAAAA-ATAAAGTATTTTA-GTCTATAATC-TTTAATA	sigE	0.287897959583	ATCTTCAAAA-ATA-AAGTATTTTAGTC-TATAATCT-TTAATA	sigK	-0.337171978521	ACTTTCTTAA-AC-ATCTTCAAAAATAAAGTAT-TTTAGTCT-ATAATCTTTA	sigG	-0.811355064472	ACATCTTCAA-AAATA-AAGTATTTTAGTCTAT-AATCTTT-AATA	sigH	-0.836560365471	AACATCTTCA-AAAATAAAG-TATTTTAGTCT-ATAATCTT-TAATA	sig54	-0.904616541367	AAATAAAGTA-TTTTA-GTCTAT-AATCTT-TAATA
CD630_00220	38432	1	sigH	4.03973874206	GTTAAAAAAA-AGAGGACAA-TTACCTCCAGAT-GTAGAAAT-AAAGCTAGTA	sig54	1.13656192568	TTACCTCCAG-ATGTA-GAAATA-AAGCTA-GTA	sigK	0.203985905218	AAAAAAGAGG-AC-AATTACCTCCAGATGTAGA-AATAAAGC-TAGTA	sigG	-0.25092121877	AAAAGAGGAC-AATTA-CCTCCAGATGTAGAAAT-AAAGCTA-GTA	sigE	-0.460733144055	AAAGAGGACA-ATT-ACCTCCAGATGTAGA-AATAAAGC-TAGTA	sigD	-0.482227203011	ATTTGTTAAA-AAAA-AGAGGACAATTACCT-CCAGATGT-AGAAATAAAG	sigF	-0.911973362115	AAAAAAAAGA-GGACA-ATTACCTCCAGATGT-AGAAATAAAG-CTAGTA	sigA	-0.995874351818	TAAAAAAAAG-AGGACA-ATTACCTCCAGATG-TAGAAA-TAAAGCTAGT	sigB	-1.30592005828	TAAAAAAAAG-AGGACA-ATTACCTCCAGATGT-AGAAATA-AAGCTAGTA	sigA_only_proximal_box	-1.40897649141	CTCCAGATGT-AGAAATAAA-GTAGTA
CD630_00270	45511	1	sig54	3.42753607811	CTTTACATAT-TGTCT-TTCAGAT-ATGCTA-AAATTATAGT	sigA_only_proximal_box	3.03952379513	CTTTCAGATA-TGCTAAAAT-TAAGTA	sigD	1.46520694589	ATTTAATCTT-TACA-TATTGTCTTTCAGATA-TGCTAAAA-TTATAGTA	sigA	1.33697171863	TTATTTAATC-TTTACA-TATTGTCTTTCAGA-TATGCT-AAAATTATAG	sigG	1.12805141048	TTTAATCTTT-ACATA-TTGTCTTTCAGATATGCT-AAAATTA-TAGTA	sigF	0.964894334396	TTTAATCTTT-ACATA-TTGTCTTTCAGATAT-GCTAAAATTA-TAGTA	sigB	0.9524339065	TTAATCTTTA-CATATT-GTCTTTCAGATA-TGCTAAA-ATTATAGTA	sigH	-0.478682476755	TTTAATCTTT-ACATATTGT-CTTTCAGATATG-CTAAAATT-ATAGTA	sigK	-0.495302961306	TTTAATCTTT-AC-ATATTGTCTTTCAGATAT-GCTAAAAT-TATAGTA	sigE	-1.03562633285	TAATCTTTAC-ATA-TTGTCTTTCAGATATGCT-AAAATTAT-AGTA
CD630_00350	57403	1	sigA	3.53657063996	AAAAAAACAG-TTGACT-TTTTATATGAACCCCTTC-TATAAT-GTTACTG	sigA_only_proximal_box	1.85267286289	TATGAACCCC-TTCTATAAT-GTACTG	sigB	1.42440793021	AAAAAAACAG-TTGACT-TTTTATATGAACCCC-TTCTATA-ATGTTACTG	sigG	1.06865168123	AAAAACAGTT-GACTT-TTTATATGAACCCCTTC-TATAATG-TTACTG	sigK	0.993064978804	AAAACAGTTG-AC-TTTTTATATGAACCCCTTC-TATAATGT-TACTG	sigD	0.425785433797	AAAAAACAGT-TGAC-TTTTTATATGAACCCC-TTCTATAA-TGTTACTG	sigF	-0.0437962975441	AAAAACAGTT-GACTT-TTTATATGAACCCC-TTCTATAATG-TTACTG	sig54	-0.492285131891	TTTATATGAA-CCCCT-TCTATA-ATGTTA-CTG	sigE	-0.498057080233	AAACAGTTGA-CTT-TTTATATGAACCCCTTC-TATAATGT-TACTG	sigH	-0.657338541686	ATACAAAAAA-ACAGTTGAC-TTTTTATATG-AACCCCTT-CTATAATGTT
CD630_00430	67500	1	sigE	1.28292780515	ATAATTTGTA-CTA-CACAAGTATCTAGTAG-TATAAAAA-CACCAGT	sigB	0.560116069805	ATTTAATAAT-TTGTAC-TACACAAGTATCTAG-TAGTATA-AAAACACCAG	sigA_only_proximal_box	0.48844839115	AAGTATCTAG-TAGTATAAA-AAACCAGT	sigA	0.191645497064	ATTTAATAAT-TTGTAC-TACACAAGTATCTAGTAG-TATAAA-AACACCAGT	sigF	0.150660475626	GATTATGATT-TAATA-ATTTGTACTACACAA-GTATCTAGTA-GTATAAAAAC	sigK	0.0224057639391	AATAATTTGT-AC-TACACAAGTATCTAGT-AGTATAAA-AACACCAGT	sigG	-0.367256882061	TAATAATTTG-TACTA-CACAAGTATCTAGTAGTAT-AAAAACA-CCAGT	sig54	-0.371050286721	AAGTATCTAG-TAGTA-TAAAA-ACACCA-GT	sigH	-0.607705357819	TTTGTACTAC-ACAAGTATC-TAGTAGTATA-AAAACACC-AGT	sigD	-0.949604282499	TATGATTTAA-TAAT-TTGTACTACACAAGT-ATCTAGTA-GTATAAAAAC
CD630_00470	71650	1	sigA	1.46324505404	ACATTAACTA-TTTATA-CAACTGAAAATTTAATA-TATAAT-TAATCAGATG	sigE	1.46171014024	TTAACTATTT-ATA-CAACTGAAAATTTAA-TATATAAT-TAATCAGATG	sigF	0.991071241589	CATTAACTAT-TTATA-CAACTGAAAATTTA-ATATATAATT-AATCAGATG	sigK	0.779012720896	ATAGACATTA-AC-TATTTATACAACTGAA-AATTTAAT-ATATAATTAA	sigB	0.741484920266	TAGACATTAA-CTATTT-ATACAACTGAAAATT-TAATATA-TAATTAATCA	sigG	0.0217919408369	CATTAACTAT-TTATA-CAACTGAAAATTTAATA-TATAATT-AATCAGATG	sigA_only_proximal_box	-0.0188396633297	TGAAAATTTA-ATATATAAT-TATCAGATG	sig54	-0.97976177843	TTTATACAAC-TGAAA-ATTTAA-TATATA-ATTAATCAGA	sigH	-0.987360880696	TTAACTATTT-ATACAACTG-AAAATTTAAT-ATATAATT-AATCAGATG	sigD	-1.03292923392	TAACTATTTA-TACA-ACTGAAAATTTAATA-TATAATTA-ATCAGATG
CD630_00490	72926	1	sigA	3.54672640663	TTTATTATTG-TTGACA-AGTCAGAATAATTAATA-TATTAT-TAGTAATA	sigK	2.34800109681	ATTATTGTTG-AC-AAGTCAGAATAATTAA-TATATTAT-TAGTAATA	sigF	0.872724990901	CAAAGTATTT-GTTTA-TTATTGTTGACAAGTC-AGAATAATTA-ATATATTATT	sigE	0.636279187384	TTTATTATTG-TTG-ACAAGTCAGAATAATT-AATATATT-ATTAGTAATA	sigB	0.28249565703	TTGTTTATTA-TTGTTG-ACAAGTCAGAATAAT-TAATATA-TTATTAGTAA	sigA_only_proximal_box	0.00538614827914	TCAGAATAAT-TAATATATT-ATAGTAATA	sig54	-0.0692705874586	ATTGTTGACA-AGTCA-GAATAA-TTAATA-TATTATTAGT	sigG	-0.365109644213	TATTTGTTTA-TTATT-GTTGACAAGTCAGAATA-ATTAATA-TATTATTAGT	sigH	-0.37907229189	ATTATTGTTG-ACAAGTCAG-AATAATTAAT-ATATTATT-AGTAATA	sigD	-1.5652377784	TTATTGTTGA-CAAG-TCAGAATAATTAATA-TATTATTA-GTAATA
CD630_00510	76968	1	sigK	2.17055693311	AAATAAACTT-GC-AAAACAATGTACTAGTTT-AATATTAT-AGTTATA	sigA	1.84584317923	AAAAATAAAC-TTGCAA-AACAATGTACTAGTTTAA-TATTAT-AGTTATA	sigA_only_proximal_box	0.753946640278	TGTACTAGTT-TAATATTAT-ATTATA	sigG	0.208053984148	AAATAAACTT-GCAAA-ACAATGTACTAGTTTAA-TATTATA-GTTATA	sigD	-0.376464822904	TGATTAAAAA-TAAA-CTTGCAAAACAATGTA-CTAGTTTA-ATATTATAGT	sig54	-0.509987881991	TAAACTTGCA-AAACA-ATGTAC-TAGTTT-AATATTATAG	sigB	-0.594942912232	TGATTAAAAA-TAAACT-TGCAAAACAATGTAC-TAGTTTA-ATATTATAGT	sigH	-0.670086155375	GATTTGATTA-AAAATAAAC-TTGCAAAACAAT-GTACTAGT-TTAATATTAT	sigE	-0.807917498583	AATAAACTTG-CAA-AACAATGTACTAGTTT-AATATTAT-AGTTATA	sigF	-0.908628793535	ATTTGATTAA-AAATA-AACTTGCAAAACAAT-GTACTAGTTT-AATATTATAG
CD630_00511	78588	1	sigF	2.04988911563	ATCTGCTTAA-GAAAA-TGAAGGTATTTAAG-GTAATAAATT-TAATATATAA	sigH	1.36051403981	TTAAGAAAAT-GAAGGTATT-TAAGGTAATAA-ATTTAATA-TATAAAAA	sigE	0.965838069352	AAATGAAGGT-ATT-TAAGGTAATAAATTT-AATATATA-AAAA	sig54	0.71856982215	AAGGTATTTA-AGGTA-ATAAAT-TTAATA-TATAAAAA	sigK	0.44031594886	CTGCTTAAGA-AA-ATGAAGGTATTTAAGGT-AATAAATT-TAATATATAA	sigD	0.0121589628885	AATATCTGCT-TAAG-AAAATGAAGGTATTTAA-GGTAATAA-ATTTAATATA	sigG	-0.0438828496999	ATCTGCTTAA-GAAAA-TGAAGGTATTTAAGGTAAT-AAATTTA-ATATATAAAA	sigB	-0.127318204343	AAATATCTGC-TTAAGA-AAATGAAGGTATTTAA-GGTAATA-AATTTAATAT	sigA	-0.141600544729	GCTTAAGAAA-ATGAAG-GTATTTAAGGTAATAAA-TTTAAT-ATATAAAAA	sigA_only_proximal_box	-0.363120511989	GTATTTAAGG-TAATAAATT-TATATATAAAA
CD630_00520	78951	1	sig54	1.37384681688	CTATTATTTA-TTGCA-ATTTT-CAACTA-TAATATAATA	sigA_only_proximal_box	0.491514953581	TGCAATTTTC-AACTATAAT-AAATA	sigG	0.438086090581	ATAGTAATAC-TATTA-TTTATTGCAATTTTCAAC-TATAATA-TAATA	sigB	0.347903935708	AGTAATACTA-TTATTT-ATTGCAATTTTCAACTA-TAATATA-ATA	sigA	0.275713370052	AATACTATTA-TTTATT-GCAATTTTCAAC-TATAAT-ATAATA	sigE	0.115228687631	TAATACTATT-ATT-TATTGCAATTTTCAAC-TATAATAT-AATA	sigK	-0.203486686154	TAATACTATT-AT-TTATTGCAATTTTCAAC-TATAATAT-AATA	sigD	-0.290702187894	AAAATGATAG-TAAT-ACTATTATTTAT-TGCAATTT-TCAACTATAA	sigH	-0.574523209384	ACGAAAAATG-ATAGTAATA-CTATTATTTATT-GCAATTTT-CAACTATAAT	sigF	-1.0676520188	ATAGTAATAC-TATTA-TTTATTGCAATTTTC-AACTATAATA-TAATA
CD630_00540	80867	1	sigK	0.888992567901	TAATAAGGCA-AC-ACTTTTTTTATAACTAA-TGTATAAT-AAATATA	sigH	0.431329413238	TAATAAGGCA-ACACTTTTT-TTATAACTAAT-GTATAATA-AATATA	sigA_only_proximal_box	0.356550308477	TTTATAACTA-ATGTATAAT-AATATA	sigE	0.141224467349	ATAATAAGTA-ATA-AGGCAACACTTTTTT-TATAACTA-ATGTATAATA	sigB	0.056803395256	AATAAGGCAA-CACTTT-TTTTATAACTAAT-GTATAAT-AAATATA	sigF	-0.0689560462122	TTAATAATAA-GTAAT-AAGGCAACACTTTT-TTTATAACTA-ATGTATAATA	sigA	-0.0934025289925	AATAAGTAAT-AAGGCA-ACACTTTTTTTATAACTAATG-TATAAT-AAATATA	sigG	-0.416018015114	TAATAATAAG-TAATA-AGGCAACACTTTTTTT-ATAACTA-ATGTATAATA	sig54	-0.895047526599	GCAACACTTT-TTTTA-TAACTA-ATGTAT-AATAAATATA	sigD	-1.31379047158	AGTAATAAGG-CAAC-ACTTTTTTTATAACTA-ATGTATAA-TAAATATA
CD630_00570	82971	1	sigA	2.48549147412	GTAGAAAGCG-TTGAAA-TTACTAGGTTCTTTAGAC-TATAAT-ATACCTA	sigG	1.78489185212	AGAAAGCGTT-GAAAT-TACTAGGTTCTTTAGAC-TATAATA-TACCTA	sigE	1.5901400747	GTTGAAATTA-CTA-GGTTCTTTAGACTAT-AATATACC-TA	sigK	1.31314373265	CGTTGAAATT-AC-TAGGTTCTTTAGACTAT-AATATACC-TA	sigD	0.996267575904	AGAAAGCGTT-GAAA-TTACTAGGTTCTTTA-GACTATAA-TATACCTA	sigA_only_proximal_box	0.94782157331	AGGTTCTTTA-GACTATAAT-AACCTA	sigF	0.689739406735	AGAAAGCGTT-GAAAT-TACTAGGTTCTTTA-GACTATAATA-TACCTA	sigB	0.11696755097	AGAAAGCGTT-GAAATT-ACTAGGTTCTTTA-GACTATA-ATATACCTA	sigH	-0.596105757986	TCGTAGAAAG-CGTTGAAAT-TACTAGGTTCT-TTAGACTA-TAATATACCT	sig54	-0.941060599154	TTGAAATTAC-TAGGT-TCTTT-AGACTA-TAATATACCT
CD630_00580	83667	1	sigA	3.0842607019	GAAAAACATC-TTGAAA-ACAGAAATGATTAATAG-TAAAAT-ACTTACCA	sigA_only_proximal_box	2.16587131718	AAATGATTAA-TAGTAAAAT-ATTACCA	sigG	0.852553282878	AAAACATCTT-GAAAA-CAGAAATGATTAATAG-TAAAATA-CTTACCA	sigK	0.826368354234	CATCTTGAAA-AC-AGAAATGATTAATAGTAA-AATACTTA-CCA	sigF	0.491258394574	AAAACATCTT-GAAAA-CAGAAATGATTAATA-GTAAAATACT-TACCA	sigB	0.176775509264	TTAGAAAAAC-ATCTTG-AAAACAGAAATGATTAA-TAGTAAA-ATACTTACCA	sigE	0.00161530707852	AGAAAAACAT-CTT-GAAAACAGAAATGATT-AATAGTAA-AATACTTACC	sig54	-0.253632177797	CAGAAATGAT-TAATA-GTAAA-ATACTT-ACCA	sigH	-0.457047148842	AAACATCTTG-AAAACAGAA-ATGATTAATA-GTAAAATA-CTTACCA	sigD	-1.90548796891	AAAAACATCT-TGAA-AACAGAAATGATTAA-TAGTAAAA-TACTTACCA
CD630_00610	85810	1	sigF	2.83710984845	ACAACGTAAA-GTTTA-TCCAAGTTATGTTTT-GGTTAAAATG-ATAATA	sigB	2.46676695982	AGACAACGTA-AAGTTT-ATCCAAGTTATGTTTT-GGTTAAA-ATGATAATA	sigA_only_proximal_box	1.66686209679	GTTATGTTTT-GGTTAAAAT-GAAATA	sigK	0.826906412323	AAACTAGACA-AC-GTAAAGTTTATCCAAGT-TATGTTTT-GGTTAAAATG	sigA	0.649838329292	AACGTAAAGT-TTATCC-AAGTTATGTTTTGGT-TAAAAT-GATAATA	sigG	0.558245933911	ACAACGTAAA-GTTTA-TCCAAGTTATGTTTTGGT-TAAAATG-ATAATA	sig54	-0.0864108739028	ACGTAAAGTT-TATCC-AAGTT-ATGTTT-TGGTTAAAAT	sigD	-0.142418944798	CTAGACAACG-TAAA-GTTTATCCAAGTTATGT-TTTGGTTA-AAATGATAAT	sigH	-1.71645658071	TAGACAACGT-AAAGTTTAT-CCAAGTTATGTT-TTGGTTAA-AATGATAATA	sigE	-2.11606010651	ACTAGACAAC-GTA-AAGTTTATCCAAGT-TATGTTTT-GGTTAAAATG
CD630_00630	87484	1	sigE	2.35876897098	CGAGAGCTTA-ATA-TCCCGCCGAGGTTTTA-GATAAATT-GAGA	sigG	1.256374478	TGCGAGAGCT-TAATA-TCCCGCCGAGGTTTTAGA-TAAATTG-AGA	sigF	0.80712551365	TGCGAGAGCT-TAATA-TCCCGCCGAGGTTTT-AGATAAATTG-AGA	sigD	0.352209467899	GTGCGAGAGC-TTAA-TATCCCGCCGAGGTT-TTAGATAA-ATTGAGA	sigA_only_proximal_box	0.0567466429361	CCGAGGTTTT-AGATAAATT-GGA	sigH	0.0227963315973	TAGATAGTGG-GTGCGAGAG-CTTAATATCCC-GCCGAGGT-TTTAGATAAA	sigK	-0.204950721363	CGAGAGCTTA-AT-ATCCCGCCGAGGTTTTA-GATAAATT-GAGA	sigB	-0.403948116245	GTGGGTGCGA-GAGCTT-AATATCCCGCCGA-GGTTTTA-GATAAATTGA	sig54	-0.721547808581	CTTAATATCC-CGCCG-AGGTTT-TAGATA-AATTGAGA	sigA	-0.855208015932	GTGCGAGAGC-TTAATA-TCCCGCCGAGGTTTTAGA-TAAATT-GAGA
CD630_00650	88833	1	sigH	1.52533097286	TTTATAAATA-AAATGTAAT-AAATAATTAATT-AACAAATA-TAAATTTTAA	sigE	0.952524158177	ATAAAATGTA-ATA-AATAATTAATTAACA-AATATAAA-TTTTAAAA	sigG	-0.0325129573824	AAAATGTAAT-AAATA-ATTAATTAACAAATATA-AATTTTA-AAA	sigK	-0.309804528877	AATAAAATGT-AA-TAAATAATTAATTAACA-AATATAAA-TTTTAAAA	sigF	-0.444841577315	AAATAAAATG-TAATA-AATAATTAATTAACAA-ATATAAATTT-TAAAA	sig54	-0.540876305753	AATAATTAAT-TAACA-AATATAA-ATTTTA-AAA	sigD	-0.76093314593	TAAAATGTAA-TAAA-TAATTAATTAAC-AAATATAA-ATTTTAAAA	sigA	-1.26405461871	TATAAATAAA-ATGTAA-TAAATAATTAATTAACAAATA-TAAATT-TTAAAA	sigA_only_proximal_box	-1.47581942562	ATGTAATAAA-TAATTAATT-AAAAATATAAAT	sigB	-1.72201173822	TTTATAAATA-AAATGT-AATAAATAATTAATTAAC-AAATATA-AATTTTAAAA
CD630_00660	90106	1	sigA_only_proximal_box	3.14458899905	CTTGACATTA-TGCTAAAAT-TATAGA	sigA	2.6638049541	AAAAAATATA-TTGAAA-AATACTTGACATTATGC-TAAAAT-TATTAGA	sigF	2.44566731537	AAAATATATT-GAAAA-ATACTTGACATTAT-GCTAAAATTA-TTAGA	sigG	1.38540571941	AAAATATATT-GAAAA-ATACTTGACATTATGCT-AAAATTA-TTAGA	sig54	1.34616492808	TATTGAAAAA-TACTT-GACATT-ATGCTA-AAATTATTAG	sigB	1.28371920323	AGATAAAAAA-TATATT-GAAAAATACTTGACATTA-TGCTAAA-ATTATTAGA	sigD	1.11805109732	AAAAATATAT-TGAA-AAATACTTGACATTA-TGCTAAAA-TTATTAGA	sigH	-0.692725648633	AAAATATATT-GAAAAATAC-TTGACATTATG-CTAAAATT-ATTAGA	sigK	-0.737643077952	ATATATTGAA-AA-ATACTTGACATTATGCT-AAAATTAT-TAGA	sigE	-0.880641236904	ATATTGAAAA-ATA-CTTGACATTATGCTAA-AATTATTA-GA
CD630_00680	97461	1	sigA	3.80898290102	TAAAGAAATC-TTGACA-ACCATTATTTGTGGTGT-TAAAAT-AGTAAAG	sigA_only_proximal_box	2.95271699825	TTATTTGTGG-TGTTAAAAT-ATAAAG	sigK	1.57606135434	AATCTTGACA-AC-CATTATTTGTGGTGTTAA-AATAGTAA-AG	sigG	0.60517662589	AAGAAATCTT-GACAA-CCATTATTTGTGGTGT-TAAAATA-GTAAAG	sigB	0.476140148954	TAGAGTAAAG-AAATCT-TGACAACCATTATTTG-TGGTGTT-AAAATAGTAA	sig54	0.248496723416	CCATTATTTG-TGGTG-TTAAAA-TAGTAA-AG	sigD	0.00709991379393	AAAGAAATCT-TGAC-AACCATTATTTGT-GGTGTTAA-AATAGTAAAG	sigE	-0.0990831070378	CTTGACAACC-ATT-ATTTGTGGTGTTAA-AATAGTAA-AG	sigF	-0.163691864765	AAGAAATCTT-GACAA-CCATTATTTGTGGT-GTTAAAATAG-TAAAG	sigH	-1.50268015059	GAAATCTTGA-CAACCATTA-TTTGTGGTGTT-AAAATAGT-AAAG
CD630_00720	102330	1	sigA	3.47032055667	GAAAAAAAAC-TTGAAA-AAATGTAACAGATGATA-TAAAAT-ATAATAG	sigA_only_proximal_box	1.75166878021	ATGTAACAGA-TGATATAAA-AATAATAG	sigB	1.54277297375	ACAGAAAAAA-AACTTG-AAAAAATGTAACAGA-TGATATA-AAATATAATA	sigD	1.16491400886	AAAACAGAAA-AAAA-ACTTGAAAAAATGTA-ACAGATGA-TATAAAATAT	sigK	1.10473559938	AACTTGAAAA-AA-TGTAACAGATGATATAA-AATATAAT-AG	sigE	0.927567738158	ACTTGAAAAA-ATG-TAACAGATGATATAA-AATATAAT-AG	sigG	0.841853057818	AAAAAAACTT-GAAAA-AATGTAACAGATGATATA-AAATATA-ATAG	sigF	0.743434790977	GAAAAAAACA-GAAAA-AAAACTTGAAAAAAT-GTAACAGATG-ATATAAAATA	sig54	-0.645571145601	CTTGAAAAAA-TGTAA-CAGATG-ATATAA-AATATAATAG	sigH	-0.72238634491	AAAAAAACTT-GAAAAAATG-TAACAGATGAT-ATAAAATA-TAATAG
CD630_01000	118395	1	sigA_only_proximal_box	2.95703644405	GACTAAGGTA-TGATATAAT-AAGTGTA	sigG	1.8872020564	AATCTTTTTT-TTATT-TTTTTGACTAAGGTATGA-TATAATA-ATGTGTA	sigB	1.30728631321	TGGCTTAATC-TTTTTT-TTATTTTTTTGACTA-AGGTATG-ATATAATAAT	sigE	1.20289259239	TCTTTTTTTT-ATT-TTTTTGACTAAGGTAT-GATATAAT-AATGTGTA	sigA	1.10451775269	TTTTATTTTT-TTGACT-AAGGTATGATATAA-TAATGT-GTA	sigK	0.62099386155	TCTTTTTTTT-AT-TTTTTTGACTAAGGTAT-GATATAAT-AATGTGTA	sig54	0.487666522358	TTTATTTTTT-TGACT-AAGGT-ATGATA-TAATAATGTG	sigF	0.16554945027	AATCTTTTTT-TTATT-TTTTTGACTAAGGTA-TGATATAATA-ATGTGTA	sigD	-0.498451097883	ATCTTTTTTT-TATT-TTTTTGACTAAGGTA-TGATATAA-TAATGTGTA	sigH	-1.70744074205	AATCTTTTTT-TTATTTTTT-TGACTAAGGTATG-ATATAATA-ATGTGTA
CD630_01040	121725	1	sigA	3.51698773467	CATTATTAAC-TTGACA-CACCAGGCTACATGTAT-TAAAAT-ATATGAG	sigK	1.20554425386	TTCATTATTA-AC-TTGACACACCAGGCTA-CATGTATT-AAAATATATG	sig54	0.804194953687	ATTATTAACT-TGACA-CACCAGG-CTACAT-GTATTAAAAT	sigA_only_proximal_box	0.74287791039	AGGCTACATG-TATTAAAAT-AATGAG	sigE	0.4003166228	AAGTTCATTA-TTA-ACTTGACACACCAGGCTA-CATGTATT-AAAATATATG	sigF	0.246638319108	AAAAAGTTCA-TTATT-AACTTGACACACCA-GGCTACATGT-ATTAAAATAT	sigB	-0.102121497517	AAGTTCATTA-TTAACT-TGACACACCAGGCTAC-ATGTATT-AAAATATATG	sigG	-0.387678724212	ATTATTAACT-TGACA-CACCAGGCTACATGTAT-TAAAATA-TATGAG	sigD	-0.861876703253	AAGTTCATTA-TTAA-CTTGACACACCA-GGCTACAT-GTATTAAAAT	sigH	-1.45150175742	TTCATTATTA-ACTTGACAC-ACCAGGCTACAT-GTATTAAA-ATATATGAG
CD630_01060	123155	1	sigF	1.01953046298	CTAATATATG-GAATA-TTATAGTGTTTTTATA-AGTATACATA-TACA	sigE	0.926747781804	AATATATGGA-ATA-TTATAGTGTTTTTATAAG-TATACATA-TACA	sigA_only_proximal_box	0.745996862648	AATATTATAG-TGTTTTTAT-AATATACATATA	sigG	0.536463075757	CTAATATATG-GAATA-TTATAGTGTTTTTATAAGT-ATACATA-TACA	sigH	-0.0344407632415	TGTACTAATA-TATGGAATA-TTATAGTGTTT-TTATAAGT-ATACATATAC	sigB	-0.441952186885	TGGAATATTA-TAGTGT-TTTTATAAGTAT-ACATATA-CA	sigA	-0.580117210675	TACTAATATA-TGGAAT-ATTATAGTGTTTTTATAAG-TATACA-TATACA	sigD	-0.85495248758	TTTGTACTAA-TATA-TGGAATATTATAGTGT-TTTTATAA-GTATACATAT	sigK	-1.11410786888	TATATGGAAT-AT-TATAGTGTTTTTATAAG-TATACATA-TACA	sig54	-1.17849466767	TGGAATATTA-TAGTG-TTTTTAT-AAGTAT-ACATATACA
CD630_01080	137899	1	sigA	2.73406062223	TTGCGCAAGT-TTGACT-ATTATGTACAAATTTGG-TAATCT-TAATATA	sigF	2.4827125433	GCGCAAGTTT-GACTA-TTATGTACAAATTT-GGTAATCTTA-ATATA	sigG	2.25058227154	GCGCAAGTTT-GACTA-TTATGTACAAATTTGGT-AATCTTA-ATATA	sigB	2.00867030072	TTGCGCAAGT-TTGACT-ATTATGTACAAATT-TGGTAAT-CTTAATATA	sigA_only_proximal_box	1.49698133332	TGTACAAATT-TGGTAATCT-TATATA	sigK	0.570042624677	CGCAAGTTTG-AC-TATTATGTACAAATTTGGT-AATCTTAA-TATA	sigE	-0.123697892611	GCAAGTTTGA-CTA-TTATGTACAAATTTGGT-AATCTTAA-TATA	sigH	-0.176037208356	GCAATGATTT-GCGCAAGTT-TGACTATTAT-GTACAAAT-TTGGTAATCT	sig54	-0.206736839023	TTTGACTATT-ATGTA-CAAAT-TTGGTA-ATCTTAATAT	sigD	-0.474336392084	TGCGCAAGTT-TGAC-TATTATGTACAAA-TTTGGTAA-TCTTAATATA
CD630_01120	156205	1	sigA_only_proximal_box	1.62939585129	TTGCTGAACG-AGTTATAAT-TAATTG	sigK	1.43720549672	CTCTAGGAAA-AC-GTTGCTGAACGAGTTAT-AATTTAAT-TG	sigF	1.37624959738	TTATCTCTAG-GAAAA-CGTTGCTGAACGA-GTTATAATTT-AATTG	sigA	1.08671526571	CAATTATCTC-TAGGAA-AACGTTGCTGAACGAGT-TATAAT-TTAATTG	sigH	0.891186444918	TCAATTATCT-CTAGGAAAA-CGTTGCTGAAC-GAGTTATA-ATTTAATTG	sigG	0.472409865162	TTATCTCTAG-GAAAA-CGTTGCTGAACGAGTTA-TAATTTA-ATTG	sigD	0.0173414460046	TTATCTCTAG-GAAA-ACGTTGCTGAACG-AGTTATAA-TTTAATTG	sig54	-0.137396116079	AATTATCTCT-AGGAA-AACGTTG-CTGAAC-GAGTTATAAT	sigE	-0.595438291916	TATCTCTAGG-AAA-ACGTTGCTGAACGAGT-TATAATTT-AATTG	sigB	-0.990943951568	TATTTCAATT-ATCTCT-AGGAAAACGTTGCTGAAC-GAGTTAT-AATTTAATTG
CD630_01190	161679	1	sigA	3.09791443927	ATTATTTCTA-TTGTCT-TTTTTGCTGATAAGTAT-TAAAAT-ATTTTTA	sigD	1.69252327228	ACAATAGAAT-TATT-TCTATTGTCTTTTTT-GCTGATAA-GTATTAAAAT	sigB	1.23654056171	GACAATAGAA-TTATTT-CTATTGTCTTTTTTGC-TGATAAG-TATTAAAATA	sigG	0.699979715743	TATTTCTATT-GTCTT-TTTTGCTGATAAGTAT-TAAAATA-TTTTTA	sigA_only_proximal_box	0.561081965492	TGCTGATAAG-TATTAAAAT-ATTTTA	sigE	0.36837149241	TTTCTATTGT-CTT-TTTTGCTGATAAGTATTAA-AATATTTT-TA	sigF	-0.226336421093	GACAATAGAA-TTATT-TCTATTGTCTTTTTT-GCTGATAAGT-ATTAAAATAT	sigK	-0.703744637469	CTATTGTCTT-TT-TTGCTGATAAGTATTAA-AATATTTT-TA	sig54	-0.8091745018	ATTGTCTTTT-TTGCT-GATAA-GTATTA-AAATATTTTT	sigH	-1.66496204569	AATTATTTCT-ATTGTCTTT-TTTGCTGATAA-GTATTAAA-ATATTTTTA
CD630_01200	163369	1	sigK	2.61574879506	ATATGACCTA-AC-TCTTAAAATATATAAAT-AATATTTT-TAG	sigE	1.64164847262	AAGTAAACTT-ATA-TGACCTAACTCTTAA-AATATATA-AATAATATTT	sigA_only_proximal_box	1.43951119537	ATGACCTAAC-TCTTAAAAT-AATAAATAATA	sigG	0.550901738998	AAACTTATAT-GACCT-AACTCTTAAAATATATA-AATAATA-TTTTTAG	sigA	0.476410376059	GTAAACTTAT-ATGACC-TAACTCTTAAAATATATAAA-TAATAT-TTTTAG	sigF	0.26555539697	AAACTTATAT-GACCT-AACTCTTAAAATAT-ATAAATAATA-TTTTTAG	sigH	-0.542442665255	AAGTAAACTT-ATATGACCT-AACTCTTAAAAT-ATATAAAT-AATATTTTTA	sigB	-0.734674331982	CTTATATGAC-CTAACT-CTTAAAATATATAAA-TAATATT-TTTAG	sigD	-1.81365113291	AAAGTAAACT-TATA-TGACCTAACTCTTAAA-ATATATAA-ATAATATTTT	sig54	-2.40447927659	TCTTAAAATA-TATAA-ATAAT-ATTTTT-AG
CD630_01240	169491	1	sigE	3.38038554109	GAAGAAAGTT-ATA-AATTAATAGGGTTGTT-CATATACT-TAAATA	sig54	1.76887593127	TAAATTAATA-GGGTT-GTTCAT-ATACTT-AAATA	sigA_only_proximal_box	1.46075897987	ATAGGGTTGT-TCATATACT-TAATA	sigK	1.42460378109	GAAGAAAGTT-AT-AAATTAATAGGGTTGTT-CATATACT-TAAATA	sigD	1.25451388979	AAGAAAGTTA-TAAA-TTAATAGGGTTGT-TCATATAC-TTAAATA	sigA	0.816241071462	TAGAAGAAAG-TTATAA-ATTAATAGGGTTGTTCA-TATACT-TAAATA	sigH	0.460271586709	ATTGGTTTAT-AGAAGAAAG-TTATAAATTA-ATAGGGTT-GTTCATATAC	sigG	0.172430745535	TAGAAGAAAG-TTATA-AATTAATAGGGTTGTTCA-TATACTT-AAATA	sigF	-0.117474274864	TAGAAGAAAG-TTATA-AATTAATAGGGTTGT-TCATATACTT-AAATA	sigB	-0.57137587497	TTATAGAAGA-AAGTTA-TAAATTAATAGGGTTGT-TCATATA-CTTAAATA
CD630_01250	170627	1	sigF	5.19179287738	ACTAATAATT-GTATA-AAATGCCAAAAACAC-GTCAATAATC-CAAATG	sig54	1.7828331402	TTGTATAAAA-TGCCA-AAAAC-ACGTCA-ATAATCCAAA	sigG	1.5728224866	ACTAATAATT-GTATA-AAATGCCAAAAACACGTC-AATAATC-CAAATG	sigD	1.5721680557	AATAATTGTA-TAAA-ATGCCAAAAACAC-GTCAATAA-TCCAAATG	sigB	1.55975070148	ATACTAATAA-TTGTAT-AAAATGCCAAAAACAC-GTCAATA-ATCCAAATG	sigA_only_proximal_box	0.947443348477	TTGTATAAAA-TGCCAAAAA-CAGTCAATAATC	sigE	0.122594221035	TAATAATTGT-ATA-AAATGCCAAAAACACGTC-AATAATCC-AAATG	sigA	0.0877184003618	ATACTAATAA-TTGTAT-AAAATGCCAAAAACACGTC-AATAAT-CCAAATG	sigK	-1.10713464573	TGTATAAAAT-GC-CAAAAACACGTCAAT-AATCCAAA-TG	sigH	-1.82043584663	ACTAATAATT-GTATAAAAT-GCCAAAAACAC-GTCAATAA-TCCAAATG
CD630_01260	171391	1	sigE	3.330426738	TAAGCTTGTT-ATA-TTTTTTGGTGTTTTTA-CATATATA-TCATTA	sigK	0.505152665245	TAAGCTTGTT-AT-ATTTTTTGGTGTTTTTA-CATATATA-TCATTA	sigD	0.465739211784	CATATTTGGT-TAAG-CTTGTTATATTTTTT-GGTGTTTT-TACATATATA	sigG	0.234880800654	GTTAAGCTTG-TTATA-TTTTTTGGTGTTTTTAC-ATATATA-TCATTA	sigA	-0.110156917626	GTTATATTTT-TTGGTG-TTTTTACATATA-TATCAT-TA	sigA_only_proximal_box	-0.414535602567	TTATATTTTT-TGGTGTTTT-TAATATATATCA	sig54	-0.77433441908	TTATATTTTT-TGGTG-TTTTTAC-ATATAT-ATCATTA	sigB	-0.803661113904	TTGGTTAAGC-TTGTTA-TATTTTTTGGTGTTTTT-ACATATA-TATCATTA	sigH	-1.22087486671	TAAGCTTGTT-ATATTTTTT-GGTGTTTTTAC-ATATATAT-CATTA	sigF	-1.29908636624	ATCATATTTG-GTTAA-GCTTGTTATATTTTTT-GGTGTTTTTA-CATATATATC
CD630_01270	171816	1	sigA	2.21354377686	TTATTTTCTC-TTGATT-AAAGCGAGATTTTTGTA-TATGCT-TTATTATA	sigB	1.67464990493	TTATTTTCTC-TTGATT-AAAGCGAGATTT-TTGTATA-TGCTTTATTA	sigF	1.5507664287	ATTTTCTCTT-GATTA-AAGCGAGATTTTT-GTATATGCTT-TATTATA	sigD	0.794610728095	TTCTCTTGAT-TAAA-GCGAGATTTTTGTATA-TGCTTTAT-TATA	sig54	0.789981311633	GATTAAAGCG-AGATT-TTTGTAT-ATGCTT-TATTATA	sigA_only_proximal_box	-0.0682488011337	TTTTTGTATA-TGCTTTATT-TA	sigE	-0.213429989206	TTTTCTCTTG-ATT-AAAGCGAGATTTTTG-TATATGCT-TTATTATA	sigH	-0.388759479186	CTCTTGATTA-AAGCGAGAT-TTTTGTATAT-GCTTTATT-ATA	sigG	-0.768233664323	ATTTTCTCTT-GATTA-AAGCGAGATTTTTGTA-TATGCTT-TATTATA	sigK	-1.08237002412	TTTTCTCTTG-AT-TAAAGCGAGATTTTTG-TATATGCT-TTATTATA
CD630_01290	173974	-1	sigE	2.95589991092	AAAGTTAGGT-CTT-TTTAATGCTTTTTATT-CATATATT-TTTTT	sigK	1.2005600503	TAAAGTTAGG-TC-TTTTTAATGCTTTTTATT-CATATATT-TTTTT	sigD	1.19249348772	ATCTGAAATT-TAAA-GTTAGGTCTTTTTAA-TGCTTTTT-ATTCATATAT	sigA_only_proximal_box	0.53253708878	TGCTTTTTAT-TCATATATT-TTTT	sigB	0.245388200529	TTAAAGTTAG-GTCTTT-TTAATGCTTTTTAT-TCATATA-TTTTTTT	sigG	-0.0843569909319	TTAAAGTTAG-GTCTT-TTTAATGCTTTTTATTCA-TATATTT-TTTT	sigH	-0.098798246151	ATTTAAAGTT-AGGTCTTTT-TAATGCTTTTTA-TTCATATA-TTTTTTT	sigF	-0.402110345777	TTAAAGTTAG-GTCTT-TTTAATGCTTTTTAT-TCATATATTT-TTTT	sigA	-0.911746834968	ATTTAAAGTT-AGGTCT-TTTTAATGCTTTTTATTCA-TATATT-TTTTT	sig54	-1.16386757985	GGTCTTTTTA-ATGCT-TTTTA-TTCATA-TATTTTTTT
CD630_01300	174122	1	sigA	4.06789591933	ACTAAAAATA-TTGACA-AAATTTTAAAAAAATAG-TAAGCT-AGTAAAG	sigA_only_proximal_box	1.05166807139	TTTAAAAAAA-TAGTAAGCT-ATAAAG	sig54	0.713065777983	GACAAAATTT-TAAAA-AAATAGT-AAGCTA-GTAAAG	sigG	0.565891306777	AAAATATGAC-TAAAA-ATATTGACAAAATTTTAA-AAAAATA-GTAAGCTAGT	sigB	0.368693284523	ACTAAAAATA-TTGACA-AAATTTTAAAAAAA-TAGTAAG-CTAGTAAAG	sigE	0.158434301147	ATGACTAAAA-ATA-TTGACAAAATTTTAAAAA-AATAGTAA-GCTAGTAAAG	sigD	0.126314056829	AAAATATTGA-CAAA-ATTTTAAAAAAATAGTA-AGCTAGTA-AAG	sigK	-0.0779174307125	GACTAAAAAT-AT-TGACAAAATTTTAAAAA-AATAGTAA-GCTAGTAAAG	sigF	-1.19022886017	GAAAAAATAT-GACTA-AAAATATTGACAAAAT-TTTAAAAAAA-TAGTAAGCTA	sigH	-1.30821549609	AATATGACTA-AAAATATTG-ACAAAATTTTA-AAAAAATA-GTAAGCTAGT
CD630_01340	180305	1	sigA	3.84033440513	ATCTTATATA-TTGACA-ATTTTAGTTTAAAATAT-TAAAAT-GAATAA	sigF	2.22730712432	TGGAATAATC-TTATA-TATTGACAATTTTA-GTTTAAAATA-TTAAAATGAA	sigG	1.22219501073	TGGAATAATC-TTATA-TATTGACAATTTTAGTT-TAAAATA-TTAAAATGAA	sigK	0.676564541605	TTATATATTG-AC-AATTTTAGTTTAAAAT-ATTAAAAT-GAATAA	sigA_only_proximal_box	0.569849637398	TAGTTTAAAA-TATTAAAAT-GATAA	sigE	0.543283564881	ATAATCTTAT-ATA-TTGACAATTTTAGTTTAA-AATATTAA-AATGAATAA	sig54	0.250578193255	TCTTATATAT-TGACA-ATTTTAG-TTTAAA-ATATTAAAAT	sigB	-0.444001821814	TATTATGGAA-TAATCT-TATATATTGACAATTTTA-GTTTAAA-ATATTAAAAT	sigH	-1.56277177983	TCTTATATAT-TGACAATTT-TAGTTTAAAAT-ATTAAAAT-GAATAA	sigD	-2.15974106268	AATAATCTTA-TATA-TTGACAATTTTAGTT-TAAAATAT-TAAAATGAAT
CD630_01390	185284	1	sigB	1.7009596415	AAATATTATA-CTATTT-ATAATAAGCATACAT-TAGTAAA-ATCTATATAA	sigF	1.68280926474	ATTATACTAT-TTATA-ATAAGCATACATTA-GTAAAATCTA-TATAATTT	sigK	1.48447969895	TTTATAATAA-GC-ATACATTAGTAAAATC-TATATAAT-TT	sigG	1.30799204085	ATTATACTAT-TTATA-ATAAGCATACATTAGTA-AAATCTA-TATAATTT	sigA_only_proximal_box	1.1923446286	AAGCATACAT-TAGTAAAAT-CATATAATTT	sigE	1.02543034575	ACTATTTATA-ATA-AGCATACATTAGTAAAATC-TATATAAT-TT	sigA	0.529517946888	CTATTTATAA-TAAGCA-TACATTAGTAAAATCTA-TATAAT-TT	sig54	0.0984416861102	TATTTATAAT-AAGCA-TACAT-TAGTAA-AATCTATATA	sigD	-0.920861058464	CTATTTATAA-TAAG-CATACATTAGTAAA-ATCTATAT-AATTT	sigH	-1.17538642447	ACTATTTATA-ATAAGCATA-CATTAGTAAA-ATCTATAT-AATTT
CD630_01420	188546	1	sigH	4.47677047492	AATAATAAAA-AGAGGATTA-TGAGAGTTCGT-GTAGAATA-TATTATTA	sigE	1.95270475666	TAAAAAGAGG-ATT-ATGAGAGTTCGTGTAG-AATATATT-ATTA	sigK	1.11364195596	TAAAAAGAGG-AT-TATGAGAGTTCGTGTAG-AATATATT-ATTA	sigD	1.00065850954	AAGTAAATAA-TAAA-AAGAGGATTATGAGAG-TTCGTGTA-GAATATATTA	sigG	0.958455216684	ATAAAAAGAG-GATTA-TGAGAGTTCGTGTAGAA-TATATTA-TTA	sigF	0.866520865642	ATAAAAAGAG-GATTA-TGAGAGTTCGTGTA-GAATATATTA-TTA	sigB	0.441917102673	TAATAAAAAG-AGGATT-ATGAGAGTTCGTGTA-GAATATA-TTATTA	sigA_only_proximal_box	0.274749232789	ATGAGAGTTC-GTGTAGAAT-AATTATTA	sig54	0.224433026088	TAATAAAAAG-AGGAT-TATGAGA-GTTCGT-GTAGAATATA	sigA	0.14715188615	AAAGAGGATT-ATGAGA-GTTCGTGTAGAATA-TATTAT-TA
CD630_01420	188510	1	sigF	4.4254662451	TCTATCAATT-GAATA-GAAAAAATCATAAAA-GTAAATAATA-AAA	sigG	2.96553932089	TCTATCAATT-GAATA-GAAAAAATCATAAAAGTA-AATAATA-AAA	sigA	0.832123633576	ATTCTATCAA-TTGAAT-AGAAAAAATCATAAAAGTA-AATAAT-AAAA	sigB	0.689148858373	ATTCTATCAA-TTGAAT-AGAAAAAATCATAAAA-GTAAATA-ATAAAA	sig54	0.650781925198	ATTCTATCAA-TTGAA-TAGAAAA-AATCAT-AAAAGTAAAT	sigE	-0.0268534097429	TATCAATTGA-ATA-GAAAAAATCATAAAAGTA-AATAATAA-AA	sigH	-0.145969507471	TAATTCTATC-AATTGAATA-GAAAAAATCATA-AAAGTAAA-TAATAAAA	sigK	-0.283819032898	AATAATTCTA-TC-AATTGAATAGAAAAAAT-CATAAAAG-TAAATAATAA	sigA_only_proximal_box	-0.479585416982	TCAATTGAAT-AGAAAAAAT-CAAAAAGTAAAT	sigD	-0.85723167867	ATCAATTGAA-TAGA-AAAAATCATAAAA-GTAAATAA-TAAAA
CD630_01430	189244	1	sigA_only_proximal_box	2.72860480127	ATAGTTTTTA-TGGTAAAAT-GATAATA	sigB	1.57364241092	TTTTAAATTA-ATATTA-AAAGTATAGTTTTTA-TGGTAAA-ATGAATAATA	sigH	1.30425293023	ATTAATATTA-AAAGTATAG-TTTTTATGGTAA-AATGAATA-ATA	sigD	0.679997354129	AAATTAATAT-TAAA-AGTATAGTTTTTA-TGGTAAAA-TGAATAATA	sigF	0.216042056944	TAAATTAATA-TTAAA-AGTATAGTTTTTAT-GGTAAAATGA-ATAATA	sigA	-0.214596448686	TCGATAGCTT-TTTAAA-TTAATATTAAAAGTATAGTTTT-TATGGT-AAAATGAATA	sig54	-0.324621648269	TAATATTAAA-AGTAT-AGTTTTT-ATGGTA-AAATGAATAA	sigG	-0.580099859998	TTTAAATTAA-TATTA-AAAGTATAGTTTTTATGG-TAAAATG-AATAATA	sigE	-1.02075312655	TATTAAAAGT-ATA-GTTTTTATGGTAA-AATGAATA-ATA	sigK	-1.90962237121	TTTTAAATTA-AT-ATTAAAAGTATAGTTTT-TATGGTAA-AATGAATAAT
CD630_01470	196709	1	sigA	3.2946979145	AAAAAATAAC-TTGACA-ATTATTAAAAAATTAAC-TAATAT-AAGAGTG	sigK	1.34951819906	AAATAACTTG-AC-AATTATTAAAAAATTAACT-AATATAAG-AGTG	sigF	0.557103415423	TAGTGTATGA-GAAAA-AATAACTTGACAATTA-TTAAAAAATT-AACTAATATA	sigG	0.449172878363	GTATGAGAAA-AAATA-ACTTGACAATTATTAA-AAAATTA-ACTAATATAA	sigE	0.23788000218	ATGAGAAAAA-ATA-ACTTGACAATTATTAAAA-AATTAACT-AATATAAGAG	sigA_only_proximal_box	-0.227935655558	AAAAATTAAC-TAATATAAG-ATG	sigB	-0.389279125655	AAAAAATAAC-TTGACA-ATTATTAAAAAATTAAC-TAATATA-AGAGTG	sig54	-0.994663092268	ACTTGACAAT-TATTA-AAAAAT-TAACTA-ATATAAGAGT	sigH	-1.26918371662	AGTGTATGAG-AAAAAATAA-CTTGACAATTATT-AAAAAATT-AACTAATATA	sigD	-1.43272771385	AAAATAACTT-GACA-ATTATTAAAAAATTA-ACTAATAT-AAGAGTG
CD630_01480	197815	1	sigH	3.89113422669	AAAATATGAA-AAAGGTATC-TACAATATACAG-AGCGAATT-TATAATA	sigE	2.02993173564	AACTATTAAA-ATA-TGAAAAAGGTATCTAC-AATATACA-GAGCGAATTT	sigB	0.908767816794	TATGAAAAAG-GTATCT-ACAATATACAGA-GCGAATT-TATAATA	sigA_only_proximal_box	0.58958302359	TGAAAAAGGT-ATCTACAAT-ATAAGAGCGAATT	sig54	-0.159088496054	AAAAAGGTAT-CTACA-ATATACA-GAGCGA-ATTTATAATA	sigD	-0.377164568133	ATTAAAATAT-GAAA-AAGGTATCTACAATAT-ACAGAGCG-AATTTATAAT	sigF	-0.521312753353	TATGAAAAAG-GTATC-TACAATATACAGAG-CGAATTTATA-ATA	sigK	-0.684374558881	AACTATTAAA-AT-ATGAAAAAGGTATCTAC-AATATACA-GAGCGAATTT	sigA	-0.896009539016	CTATTAAAAT-ATGAAA-AAGGTATCTACAA-TATACA-GAGCGAATTT	sigG	-1.1493399661	TATGAAAAAG-GTATC-TACAATATACAGAGCGA-ATTTATA-ATA
CD630_01560	206922	1	sigK	2.99466119557	TCCTGATGTT-AC-TTTTTTGTCTGTAATT-AATATTAT-AATTATTGG	sigE	1.13669435509	AATCCTGATG-TTA-CTTTTTTGTCTGTAATT-AATATTAT-AATTATTGG	sigA_only_proximal_box	1.08014989486	CTGTAATTAA-TATTATAAT-TATGG	sigF	0.938332450126	TTCATATATG-GAATC-CTGATGTTACTTTTTT-GTCTGTAATT-AATATTATAA	sigG	0.803245519467	GGAATCCTGA-TGTTA-CTTTTTTGTCTGTAATT-AATATTA-TAATTATTGG	sigA	0.280897948294	GAATCCTGAT-GTTACT-TTTTTGTCTGTAATTAA-TATTAT-AATTATTGG	sigB	-0.716093515013	ATCCTGATGT-TACTTT-TTTGTCTGTAATTAA-TATTATA-ATTATTGG	sig54	-1.12027341649	GTTACTTTTT-TGTCT-GTAATTA-ATATTA-TAATTATTGG	sigD	-1.23098725077	TATGGAATCC-TGAT-GTTACTTTTTTGTC-TGTAATTA-ATATTATAAT	sigH	-1.28786716509	TATGGAATCC-TGATGTTAC-TTTTTTGTCTGT-AATTAATA-TTATAATTAT
CD630_01560	206229	1	sigK	2.88669372278	GTGGTAAAAT-AC-TACTATGAAAAAATTT-AATAGAAT-ATATTTTAGA	sigE	2.70694396541	TAAAATACTA-CTA-TGAAAAAATTTAATAG-AATATATT-TTAGA	sigA_only_proximal_box	0.45438738274	TGAAAAAATT-TAATAGAAT-AATTTTAGA	sigH	0.451747628547	TTGTGGTAAA-ATACTACTA-TGAAAAAATTTA-ATAGAATA-TATTTTAGA	sigA	0.40887871518	AGAAGTTTTG-TGGTAA-AATACTACTATGAAAAAATTTAA-TAGAAT-ATATTTTAGA	sigG	0.180502201187	TGTGGTAAAA-TACTA-CTATGAAAAAATTTAATA-GAATATA-TTTTAGA	sigB	-0.643506400869	GGTAAAATAC-TACTAT-GAAAAAATTTAATA-GAATATA-TTTTAGA	sigF	-0.986100608513	GGTAAAATAC-TACTA-TGAAAAAATTTAATA-GAATATATTT-TAGA	sigD	-1.29549618737	AGTTTTGTGG-TAAA-ATACTACTATGAAAAAA-TTTAATAG-AATATATTTT	sig54	-1.70290349151	AATACTACTA-TGAAA-AAATTTA-ATAGAA-TATATTTTAG
CD630_01590	209309	1	sigA	0.967992154041	ATGTCTGTTT-TTTACA-AGATTAAAATTTA-TATTAT-ATGATA	sigB	0.804814476183	ATGAACATGT-CTGTTT-TTTACAAGATTAAAAT-TTATATT-ATATGATA	sigA_only_proximal_box	0.732708693138	AGATTAAAAT-TTATATTAT-ATATA	sigF	0.375588298041	GAACATGTCT-GTTTT-TTACAAGATTAAA-ATTTATATTA-TATGATA	sigK	0.296662416158	AAAAGTATGA-AC-ATGTCTGTTTTTTACAAG-ATTAAAAT-TTATATTATA	sigH	0.24667979384	AAAAGTATGA-ACATGTCTG-TTTTTTACAAGA-TTAAAATT-TATATTATAT	sigG	0.185402569857	GAACATGTCT-GTTTT-TTACAAGATTAAAATTTA-TATTATA-TGATA	sigE	-0.0986508488637	ACATGTCTGT-TTT-TTACAAGATTAAAATT-TATATTAT-ATGATA	sigD	-1.19117520619	GTCTGTTTTT-TACA-AGATTAAAATTTATA-TTATATGA-TA	sig54	-1.67976806317	TGTCTGTTTT-TTACA-AGATTA-AAATTT-ATATTATATG
CD630_01632	216643	1	sigB	2.71414579024	AGTTTTGATA-ATGTTC-TAAAAATAATCAATA-TGGTATA-GGT	sigA	1.34959994996	TTTACGAGTT-TTGATA-ATGTTCTAAAAATAATCAA-TATGGT-ATAGGT	sigK	1.23041142186	TAGGCAATTT-AC-GAGTTTTGATAATGTTCTA-AAAATAAT-CAATATGGTA	sigF	1.21436877171	CAATTTACGA-GTTTT-GATAATGTTCTAAAA-ATAATCAATA-TGGTATAGGT	sigG	0.970162450408	TGAATAGGCA-ATTTA-CGAGTTTTGATAATGTTCT-AAAAATA-ATCAATATGG	sigE	0.229590048347	ACGAGTTTTG-ATA-ATGTTCTAAAAATAATC-AATATGGT-ATAGGT	sigH	-0.015568088039	GAGTTTTGAT-AATGTTCTA-AAAATAATCAAT-ATGGTATA-GGT	sigA_only_proximal_box	-0.770135144727	TTTGATAATG-TTCTAAAAA-TATCAATATGG	sigD	-1.13010458217	TTGATAATGT-TCTA-AAAATAATCAATA-TGGTATAG-GT	sig54	-1.70403099824	AATGTTCTAA-AAATA-ATCAAT-ATGGTA-TAGGT
CD630_01670	223012	-1	sigB	2.99656612277	ATCAATAGAA-TTTATT-AAAATAAATTTTTTT-GGGTGTA-TATTATAATT	sigA_only_proximal_box	1.16057773414	TTTGGGTGTA-TATTATAAT-TAATCG	sig54	0.92031561059	TAAATTTTTT-TGGGT-GTATATT-ATAATT-TAATCG	sigK	0.87673796059	GAATTTATTA-AA-ATAAATTTTTTTGGGTG-TATATTAT-AATTTAATCG	sigE	0.865873893645	ATTTATTAAA-ATA-AATTTTTTTGGGTG-TATATTAT-AATTTAATCG	sigD	0.685587870195	TAGAATTTAT-TAAA-ATAAATTTTTTTG-GGTGTATA-TTATAATTTA	sigG	0.162262171761	GAATTTATTA-AAATA-AATTTTTTTGGGTGTA-TATTATA-ATTTAATCG	sigA	0.0521406794365	ATAGAATTTA-TTAAAA-TAAATTTTTTTGGGTGTATAT-TATAAT-TTAATCG	sigH	-0.0156697540822	GAATTTATTA-AAATAAATT-TTTTTGGGTGT-ATATTATA-ATTTAATCG	sigF	-0.049418012038	ATAGAATTTA-TTAAA-ATAAATTTTTTTGG-GTGTATATTA-TAATTTAATC
CD630_01700	227379	-1	sigA	2.86471294699	ACATATAACC-TTGATT-ATATTATATCAAAACAT-TATAAT-TTTAGAT	sigF	1.25334686249	ATATAACCTT-GATTA-TATTATATCAAAAC-ATTATAATTT-TAGAT	sigK	0.879381886517	AATACATATA-AC-CTTGATTATATTATATCAA-AACATTAT-AATTTTAGAT	sigB	0.78219277978	ACATATAACC-TTGATT-ATATTATATCAAAACA-TTATAAT-TTTAGAT	sigA_only_proximal_box	0.649941813309	TATATCAAAA-CATTATAAT-TTAGAT	sigG	0.598710403065	ATAACCTTGA-TTATA-TTATATCAAAACATTAT-AATTTTA-GAT	sigE	0.0783537879846	AACCTTGATT-ATA-TTATATCAAAACAT-TATAATTT-TAGAT	sigD	-0.563241816424	CTAATACATA-TAAC-CTTGATTATATTATA-TCAAAACA-TTATAATTTT	sig54	-0.646034972294	GATTATATTA-TATCA-AAACATT-ATAATT-TTAGAT	sigH	-0.87930355788	AAACTAATAC-ATATAACCT-TGATTATATTAT-ATCAAAAC-ATTATAATTT
CD630_01710	227414	1	sigA_only_proximal_box	3.28321387024	TATAATGTTT-TGATATAAT-AAATCA	sigB	2.84064071299	CCTCCTTGAA-CTATCT-AAAATTATAATGTTT-TGATATA-ATATAATCA	sigA	1.70954356714	TTCTACCTCC-TTGAAC-TATCTAAAATTATAATGTTTTGA-TATAAT-ATAATCA	sigE	1.01958938548	ACTATCTAAA-ATT-ATAATGTTTTGATAT-AATATAAT-CA	sigG	0.886602810292	TCCTTGAACT-ATCTA-AAATTATAATGTTTTGA-TATAATA-TAATCA	sigD	0.741879473604	TTGAACTATC-TAAA-ATTATAATGTTT-TGATATAA-TATAATCA	sigK	0.588998487546	AACTATCTAA-AA-TTATAATGTTTTGATAT-AATATAAT-CA	sigH	0.233123295666	TGAACTATCT-AAAATTATA-ATGTTTTGAT-ATAATATA-ATCA	sig54	-0.0737458005735	CCTTGAACTA-TCTAA-AATTATA-ATGTTT-TGATATAATA	sigF	-1.28914074896	CCTCCTTGAA-CTATC-TAAAATTATAATGTTT-TGATATAATA-TAATCA
CD630_01720	228243	1	sigG	1.1770000004	CTGGCTTTTT-GAAAT-ATTAGGATAAAAATTTA-AATAATG-TATGG	sigE	0.919512905676	GCTTTTTGAA-ATA-TTAGGATAAAAATTTA-AATAATGT-ATGG	sigA	0.61508590448	CTCTGGCTTT-TTGAAA-TATTAGGATAAAAATTTA-AATAAT-GTATGG	sigH	0.569939971569	ATTAAATCCT-CTGGCTTTT-TGAAATATTAGG-ATAAAAAT-TTAAATAATG	sigF	0.443990738095	CTGGCTTTTT-GAAAT-ATTAGGATAAAAAT-TTAAATAATG-TATGG	sigK	0.342717677823	GCTTTTTGAA-AT-ATTAGGATAAAAATTTA-AATAATGT-ATGG	sigA_only_proximal_box	-0.509334276664	TGAAATATTA-GGATAAAAA-TTAAATAATGT	sigD	-0.52026699647	CTGGCTTTTT-GAAA-TATTAGGATAAAAAT-TTAAATAA-TGTATGG	sigB	-0.860991861344	ATTAAATCCT-CTGGCT-TTTTGAAATATTAG-GATAAAA-ATTTAAATAA	sig54	-1.15512166755	TTTGAAATAT-TAGGA-TAAAAA-TTTAAA-TAATGTATGG
CD630_01721	229184	-1	sigG	3.18281447364	TTTTGTTGTA-GAATT-AATTTAATTGTTATATTC-AATAATA-TTTGTTATAA	sigA_only_proximal_box	3.02928471199	CAATAATATT-TGTTATAAT-GTATT	sigA	2.61498710374	ATTAATTTAA-TTGTTA-TATTCAATAATATTTGT-TATAAT-GTTATT	sigF	1.93460465825	TTTTGTTGTA-GAATT-AATTTAATTGTTATA-TTCAATAATA-TTTGTTATAA	sigK	1.07804979509	TTGTAGAATT-AA-TTTAATTGTTATATTC-AATAATAT-TTGTTATAAT	sigB	1.07368726009	ATTAATTTAA-TTGTTA-TATTCAATAATATT-TGTTATA-ATGTTATT	sigD	0.586600243373	ATTTAATTGT-TATA-TTCAATAATATT-TGTTATAA-TGTTATT	sigE	0.45508350833	TTGTTGTAGA-ATT-AATTTAATTGTTATATTC-AATAATAT-TTGTTATAAT	sig54	0.0809125372874	AATTGTTATA-TTCAA-TAATAT-TTGTTA-TAATGTTATT	sigH	-0.462214886586	TTTTGTTGTA-GAATTAATT-TAATTGTTATATT-CAATAATA-TTTGTTATAA
CD630_01780	235776	1	sigA_only_proximal_box	2.93516729068	AAACTGTTAA-TGATATAAT-AATTTA	sigE	1.6845604958	ACTGGATATA-ATA-TTAAACTGTTAATGATAT-AATAAATT-TA	sigG	1.40388285833	TTGGTACTGG-ATATA-ATATTAAACTGTTAATGA-TATAATA-AATTTA	sigA	1.2019572011	ATTTTGGTAC-TGGATA-TAATATTAAACTGTTAATGA-TATAAT-AAATTTA	sigB	0.533162838449	AATTTTGGTA-CTGGAT-ATAATATTAAACTGTTAA-TGATATA-ATAAATTTA	sigD	0.47309615235	TGGTACTGGA-TATA-ATATTAAACTGTTAA-TGATATAA-TAAATTTA	sigK	0.35412003063	TGGATATAAT-AT-TAAACTGTTAATGATAT-AATAAATT-TA	sigF	0.0561491898754	GTACTGGATA-TAATA-TTAAACTGTTAATGAT-ATAATAAATT-TA	sigH	-0.215750115774	AAATTTTGGT-ACTGGATAT-AATATTAAACT-GTTAATGA-TATAATAAAT	sig54	-0.456271553763	GGATATAATA-TTAAA-CTGTTA-ATGATA-TAATAAATTT
CD630_01790	236721	1	sigA_only_proximal_box	3.71872489731	CAATAAAGTG-TGCTATAAT-TAACTG	sig54	3.61661790771	ATATACTAAT-TTGCA-ATAAAGT-GTGCTA-TAATTAAACT	sigB	2.01118269905	AAATGATATA-CTAATT-TGCAATAAAGTG-TGCTATA-ATTAAACTG	sigD	1.46068080131	AATGATATAC-TAAT-TTGCAATAAAGTG-TGCTATAA-TTAAACTG	sigA	0.913852560944	GAGAAAATGA-TATACT-AATTTGCAATAAAGTGTGC-TATAAT-TAAACTG	sigF	0.741178653664	AATAAACTGA-GAAAA-TGATATACTAATTT-GCAATAAAGT-GTGCTATAAT	sigE	0.345355015296	AAATGATATA-CTA-ATTTGCAATAAAGTGTGC-TATAATTA-AACTG	sigK	0.0764373927824	AAAATGATAT-AC-TAATTTGCAATAAAGTGT-GCTATAAT-TAAACTG	sigH	-0.473836423673	TAAACTGAGA-AAATGATAT-ACTAATTTGCA-ATAAAGTG-TGCTATAATT	sigG	-0.809368187004	GAAAATGATA-TACTA-ATTTGCAATAAAGTGTGC-TATAATT-AAACTG
CD630_01830	241026	1	sigA	2.47041723051	TACAAAATTC-TTTACT-TTTACAGACCCATATTA-TATAAT-TAAGTA	sigK	1.83527150746	AAAATTCTTT-AC-TTTTACAGACCCATAT-TATATAAT-TAAGTA	sigE	1.59930552295	ATGGTACAAA-ATT-CTTTACTTTTACAGACC-CATATTAT-ATAATTAAGT	sigA_only_proximal_box	1.26757730599	CAGACCCATA-TTATATAAT-TAGTA	sigD	1.26487606398	TCGAATGGTA-CAAA-ATTCTTTACTTTTACAG-ACCCATAT-TATATAATTA	sigG	1.10015801756	GAATGGTACA-AAATT-CTTTACTTTTACAGACC-CATATTA-TATAATTAAG	sigB	0.731448669459	TGGTACAAAA-TTCTTT-ACTTTTACAGACCCATA-TTATATA-ATTAAGTA	sigH	-0.232160245633	CTCGAATGGT-ACAAAATTC-TTTACTTTTACA-GACCCATA-TTATATAATT	sigF	-0.495943031311	GAATGGTACA-AAATT-CTTTACTTTTACAG-ACCCATATTA-TATAATTAAG	sig54	-1.41745376913	ACTTTTACAG-ACCCA-TATTAT-ATAATT-AAGTA
CD630_01880	245686	1	sig54	1.25777046513	CTATATATAG-TGCTA-TAAAAC-TTGATA-TTCAAGTTTA	sigA_only_proximal_box	1.07668306633	CTATATATAG-TGCTATAAA-ACTGATATTCAAG	sigF	1.02691694222	CATGATATAG-GTATG-CCTATATATAGTGCT-ATAAAACTTG-ATATTCAAGT	sigG	0.908699464241	CATGATATAG-GTATG-CCTATATATAGTGCTAT-AAAACTT-GATATTCAAG	sigE	0.485635050066	GTATGCCTAT-ATA-TAGTGCTATAAAACTT-GATATTCA-AGTTTATGA	sigB	-0.192100421239	ATAGGTATGC-CTATAT-ATAGTGCTATAAAACT-TGATATT-CAAGTTTATG	sigK	-0.199757181526	TATATATAGT-GC-TATAAAACTTGATATTC-AAGTTTAT-GA	sigA	-0.52364773631	TGATATAGGT-ATGCCT-ATATATAGTGCTATAAAA-CTTGAT-ATTCAAGTTT	sigH	-0.835526885656	ATGCCTATAT-ATAGTGCTA-TAAAACTTGAT-ATTCAAGT-TTATGA	sigD	-1.0177476221	GGTATGCCTA-TATA-TAGTGCTATAAAACT-TGATATTC-AAGTTTATGA
CD630_01880	245949	1	sigA	2.29269617297	TAAAAATATA-TTTACA-AAATAAGAGATAGTAGCAG-TACAAT-ATAAGTA	sigK	1.06166992397	AAATATATTT-AC-AAAATAAGAGATAGTAGC-AGTACAAT-ATAAGTA	sigA_only_proximal_box	0.717617431334	GAGATAGTAG-CAGTACAAT-AAAGTA	sigG	0.512662927572	TATATTTACA-AAATA-AGAGATAGTAGCAGTA-CAATATA-AGTA	sigE	0.282370069027	TATTTACAAA-ATA-AGAGATAGTAGCAGTAC-AATATAAG-TA	sigD	0.138338974952	AAAATATATT-TACA-AAATAAGAGATAGT-AGCAGTAC-AATATAAGTA	sigH	0.11208145493	AAATATATTT-ACAAAATAA-GAGATAGTAGCA-GTACAATA-TAAGTA	sigF	-0.34669592055	AATATATTTA-CAAAA-TAAGAGATAGTAGCA-GTACAATATA-AGTA	sig54	-0.490584509236	TAAGAGATAG-TAGCA-GTACA-ATATAA-GTA	sigB	-1.09056742168	TGTTAAAAAT-ATATTT-ACAAAATAAGAGATAGT-AGCAGTA-CAATATAAGT
CD630_01890	247885	-1	sigF	1.7198391522	ATTATATATA-GTATA-ATTATCTGTAGAAA-GTATATAAAA-AATG	sigE	1.18860045422	TATATATAGT-ATA-ATTATCTGTAGAAAG-TATATAAA-AAATG	sigH	0.756199981094	GTTATTATAT-ATAGTATAA-TTATCTGTAG-AAAGTATA-TAAAAAATG	sigB	0.455604386293	TTATTATATA-TAGTAT-AATTATCTGTAGAAA-GTATATA-AAAAATG	sigG	0.453026568931	ATTATATATA-GTATA-ATTATCTGTAGAAAGTA-TATAAAA-AATG	sig54	-0.447314636491	TTATTATATA-TAGTA-TAATTAT-CTGTAG-AAAGTATATA	sigK	-0.495065700283	TATTATATAT-AG-TATAATTATCTGTAGAAAG-TATATAAA-AAATG	sigD	-0.74796832611	TAATGGTTAT-TATA-TATAGTATAATTA-TCTGTAGA-AAGTATATAA	sigA	-1.15869336584	TTATTATATA-TAGTAT-AATTATCTGTAGAAAGTA-TATAAA-AAATG	sigA_only_proximal_box	-1.71763567982	TCTGTAGAAA-GTATATAAA-AATG
CD630_01910	249408	1	sigG	2.12267541953	GTATATGAAT-GTTTA-TGAAAAAGGTAATGGAGT-TATACTA-GAAGGA	sigF	1.93768509184	GTATATGAAT-GTTTA-TGAAAAAGGTAATGG-AGTTATACTA-GAAGGA	sigA_only_proximal_box	1.85993591385	AAGGTAATGG-AGTTATACT-AAAGGA	sigA	0.944657939431	ATGAATGTTT-ATGAAA-AAGGTAATGGAGT-TATACT-AGAAGGA	sigH	0.753975098555	TTTGGTATAT-GAATGTTTA-TGAAAAAGGTA-ATGGAGTT-ATACTAGAAG	sigB	0.616014480403	TGGTATATGA-ATGTTT-ATGAAAAAGGTAATGG-AGTTATA-CTAGAAGGA	sigD	0.305346052896	GAATGTTTAT-GAAA-AAGGTAATGGAGTTA-TACTAGAA-GGA	sigK	-0.137619808474	ATGAATGTTT-AT-GAAAAAGGTAATGGAGT-TATACTAG-AAGGA	sig54	-0.264686708634	TTATGAAAAA-GGTAA-TGGAGTT-ATACTA-GAAGGA	sigE	-0.409124034583	ATGAATGTTT-ATG-AAAAAGGTAATGGAGT-TATACTAG-AAGGA
CD630_01910	249293	1	sigA_only_proximal_box	2.96831475893	CTTATCTTTG-TGTTAAAAT-AATAA	sigA	1.79377615112	CTTATAAATT-TTGAAA-TTACTTATCTTTGTGT-TAAAAT-AAGTAA	sig54	1.23814825405	CTTATAAATT-TTGAA-ATTACT-TATCTT-TGTGTTAAAA	sigD	0.624993326807	TTATAAATTT-TGAA-ATTACTTATCTT-TGTGTTAA-AATAAGTAA	sigK	0.566877987587	CATAATAATA-AC-CTTATAAATTTTGAAATTA-CTTATCTT-TGTGTTAAAA	sigB	0.169687261975	ATAACCTTAT-AAATTT-TGAAATTACTTATCTTTG-TGTTAAA-ATAAGTAA	sigF	0.0194645444911	TATAAATTTT-GAAAT-TACTTATCTTTGT-GTTAAAATAA-GTAA	sigH	-0.312536011838	ATAAATTTTG-AAATTACTT-ATCTTTGTGTTA-AAATAAGT-AA	sigE	-0.574538015207	TAATAACCTT-ATA-AATTTTGAAATTA-CTTATCTT-TGTGTTAAAA	sigG	-0.825955593422	TTATAAATTT-TGAAA-TTACTTATCTTTGTGT-TAAAATA-AGTAA
CD630_01980	256503	1	sigA_only_proximal_box	2.37061013594	GACTGTATTG-TGTTAAAAT-AATATA	sigG	1.24416115637	AAAAGATTTA-ATATA-ATTTAGACTGTATTGTGT-TAAAATA-AATATA	sigE	0.929811489939	TTAATATAAT-TTA-GACTGTATTGTGTTAA-AATAAATA-TA	sigH	0.84228366712	TTTTTGTGTA-AAAAGATTT-AATATAATTTAG-ACTGTATT-GTGTTAAAAT	sigD	0.799413183246	TAAAAAGATT-TAAT-ATAATTTAGACTGTAT-TGTGTTAA-AATAAATATA	sig54	0.300721184702	TAATATAATT-TAGAC-TGTATT-GTGTTA-AAATAAATAT	sigA	-0.106555799479	TGTAAAAAGA-TTTAAT-ATAATTTAGACTGTATTGTGT-TAAAAT-AAATATA	sigB	-0.311455793022	TTTGTGTAAA-AAGATT-TAATATAATTTAGA-CTGTATT-GTGTTAAAAT	sigF	-0.44443716058	AAAAGATTTA-ATATA-ATTTAGACTGTATTGT-GTTAAAATAA-ATATA	sigK	-0.760082177715	AATATAATTT-AG-ACTGTATTGTGTTAA-AATAAATA-TA
CD630_02040	265878	1	sigA	3.22267814078	GATGGCATTC-TTGAAT-ATTAAGAAATAGAATAC-TATAAT-ATAGTGTG	sigK	2.88917937757	TGTTAAGATG-GC-ATTCTTGAATATTAAGA-AATAGAAT-ACTATAATAT	sigG	2.35941413884	TGGCATTCTT-GAATA-TTAAGAAATAGAATAC-TATAATA-TAGTGTG	sigA_only_proximal_box	1.81751486898	AGAAATAGAA-TACTATAAT-AAGTGTG	sigE	1.50982654383	GCATTCTTGA-ATA-TTAAGAAATAGAATAC-TATAATAT-AGTGTG	sigD	1.10012850697	ATGGCATTCT-TGAA-TATTAAGAAATAGAA-TACTATAA-TATAGTGTG	sigF	0.231976349233	TGGCATTCTT-GAATA-TTAAGAAATAGAATA-CTATAATATA-GTGTG	sig54	-0.130244800041	CTTGAATATT-AAGAA-ATAGA-ATACTA-TAATATAGTG	sigH	-0.252382032866	TGTTAAGATG-GCATTCTTG-AATATTAAGAA-ATAGAATA-CTATAATATA	sigB	-0.521364008196	TAAGATGGCA-TTCTTG-AATATTAAGAAATAGAA-TACTATA-ATATAGTGTG
CD630_02100	273612	1	sigA	1.13986752884	AATGATGATG-TTAAAA-AAGAAATAGAAGTGCTT-TATGAT-AATTTAAGTA	sig54	0.936591588169	AAAAAAGAAA-TAGAA-GTGCTTT-ATGATA-ATTTAAGTAA	sigA_only_proximal_box	0.807892564662	AAGTGCTTTA-TGATAATTT-AATAAGA	sigB	0.718724197901	AATAATGATG-ATGTTA-AAAAAGAAATAGAAG-TGCTTTA-TGATAATTTA	sigD	0.578678181406	ATGATGTTAA-AAAA-GAAATAGAAGTGCTT-TATGATAA-TTTAAGTAAG	sigH	0.21671045526	ATGATGTTAA-AAAAGAAAT-AGAAGTGCTTT-ATGATAAT-TTAAGTAAGA	sigK	-0.156748369955	ATGTTAAAAA-AG-AAATAGAAGTGCTTTAT-GATAATTT-AAGTAAGA	sigG	-0.619383591993	GATGATGTTA-AAAAA-GAAATAGAAGTGCTTTAT-GATAATT-TAAGTAAGA	sigE	-1.03891896849	TAAAAAAGAA-ATA-GAAGTGCTTTATGAT-AATTTAAG-TAAGA	sigF	-1.09637404993	TAATGATGAT-GTTAA-AAAAGAAATAGAAGTG-CTTTATGATA-ATTTAAGTAA
CD630_02180	281652	1	sigA	2.59845037903	CAAAAAAGAG-TTGATA-ATATATGTATATTAATA-TAAAAT-TTAAGG	sigE	0.918354820938	AAAAGAGTTG-ATA-ATATATGTATATTAA-TATAAAAT-TTAAGG	sigH	0.244375178154	AAAATTTCAA-AAAAGAGTT-GATAATATATGT-ATATTAAT-ATAAAATTTA	sigK	-0.0393104119116	TTCAAAAAAG-AG-TTGATAATATATGTATATT-AATATAAA-ATTTAAGG	sigF	-0.106695236015	AAAAAGAGTT-GATAA-TATATGTATATTA-ATATAAAATT-TAAGG	sigB	-0.294204333278	CAAAAAAGAG-TTGATA-ATATATGTATAT-TAATATA-AAATTTAAGG	sigA_only_proximal_box	-0.318991816111	AATATATGTA-TATTAATAT-AAATTTAAGG	sigG	-0.424445598824	AAAGAGTTGA-TAATA-TATGTATATTAATATA-AAATTTA-AGG	sig54	-0.755446384369	AAAAAAGAGT-TGATA-ATATATG-TATATT-AATATAAAAT	sigD	-1.18728428655	AAAATTTCAA-AAAA-GAGTTGATAATATAT-GTATATTA-ATATAAAATT
CD630_02260	292850	1	sigD	6.17950215146	AATTTTAGTA-TAAA-TATTTTTTTTATTTA-TCCGATAA-TCATAATG	sigG	1.21085416517	ATTTTAGTAT-AAATA-TTTTTTTTATTTATCCGAT-AATCATA-ATG	sigA_only_proximal_box	0.594941703451	TTTTTATTTA-TCCGATAAT-CAAATG	sigB	0.131504725154	TTTAGTATAA-ATATTT-TTTTTATTTATC-CGATAAT-CATAATG	sigF	-0.203306883416	TTTAGTATAA-ATATT-TTTTTTATTTATCC-GATAATCATA-ATG	sigH	-0.406118922988	AATAATTTTA-GTATAAATA-TTTTTTTTATTT-ATCCGATA-ATCATAATG	sigE	-0.871437742333	TTTAGTATAA-ATA-TTTTTTTTATTTATCC-GATAATCA-TAATG	sigA	-1.12159652126	AGTAAATAAT-TTTAGT-ATAAATATTTTTTTTATTTATCC-GATAAT-CATAATG	sig54	-1.13662644069	GTATAAATAT-TTTTT-TTATTT-ATCCGA-TAATCATAAT	sigK	-1.39792223669	ATTTTAGTAT-AA-ATATTTTTTTTATTTAT-CCGATAAT-CATAATG
CD630_02290	294568	1	sigD	4.81430079879	TTGAATCGTA-TAAA-TATTTTTCTTCTTTG-AGCGATAA-TTAAAATA	sigA_only_proximal_box	0.408506942149	TTCTTCTTTG-AGCGATAAT-TAAATA	sigG	0.188642465044	TGAATCGTAT-AAATA-TTTTTCTTCTTTGAGC-GATAATT-AAAATA	sigB	0.0135645910685	AATCGTATAA-ATATTT-TTCTTCTTTGAG-CGATAAT-TAAAATA	sig54	-0.392564314129	TATAAATATT-TTTCT-TCTTT-GAGCGA-TAATTAAAAT	sigF	-0.411107100229	TGAATCGTAT-AAATA-TTTTTCTTCTTTGA-GCGATAATTA-AAATA	sigH	-0.502696285538	TATTTGAATC-GTATAAATA-TTTTTCTTCTTTG-AGCGATAA-TTAAAATA	sigE	-0.545849762905	AATCGTATAA-ATA-TTTTTCTTCTTTGAGC-GATAATTA-AAATA	sigA	-0.991348884398	TCTATTTGAA-TCGTAT-AAATATTTTTCTTCTTTGAGC-GATAAT-TAAAATA	sigK	-2.0118362295	AATCGTATAA-AT-ATTTTTCTTCTTTGAGC-GATAATTA-AAATA
CD630_02390	300874	1	sigD	5.24411499897	TAAAAAAGTA-TAAA-GTTATAGATTAACTTG-TCCGATAA-TATAAACG	sigE	1.7908577117	GTATAAAGTT-ATA-GATTAACTTGTCCGAT-AATATAAA-CG	sigA_only_proximal_box	0.749688028381	GATTAACTTG-TCCGATAAT-AAAACG	sigG	0.072991830323	ATAAAAAAGT-ATAAA-GTTATAGATTAACTTGTCC-GATAATA-TAAACG	sigH	-0.0311683058829	AAAAAAGTAT-AAAGTTATA-GATTAACTTGTC-CGATAATA-TAAACG	sig54	-0.0950192961507	TATAAAGTTA-TAGAT-TAACTT-GTCCGA-TAATATAAAC	sigK	-0.186380248453	GTATAAAGTT-AT-AGATTAACTTGTCCGAT-AATATAAA-CG	sigB	-0.188917587191	AAAAAGTATA-AAGTTA-TAGATTAACTTGTC-CGATAAT-ATAAACG	sigF	-1.10029878014	AAGTATAAAG-TTATA-GATTAACTTGTCC-GATAATATAA-ACG	sigA	-1.31133866508	TATAAAGTTA-TAGATT-AACTTGTCCGATAA-TATAAA-CG
CD630_02450	308776	1	sigA	2.05396205456	TAAAAAAATA-TTTAAA-AAATTTGTTATTTATTG-TATACT-TAAGTTA	sigB	1.80951269461	ACTTAAAAAA-ATATTT-AAAAAATTTGTTATTTA-TTGTATA-CTTAAGTTA	sigA_only_proximal_box	1.69021965808	TTGTTATTTA-TTGTATACT-TAGTTA	sig54	0.879459787087	TTTAAAAAAT-TTGTT-ATTTA-TTGTAT-ACTTAAGTTA	sigD	-0.347258847929	AAAAAATATT-TAAA-AAATTTGTTATTTA-TTGTATAC-TTAAGTTA	sigH	-0.793225715588	AAAAATATTT-AAAAAATTT-GTTATTTATT-GTATACTT-AAGTTA	sigE	-0.812869492228	ACTTAAAAAA-ATA-TTTAAAAAATTTGT-TATTTATT-GTATACTTAA	sigK	-1.33784017312	TTAAAAAAAT-AT-TTAAAAAATTTGTTATT-TATTGTAT-ACTTAAGTTA	sigG	-1.61414290481	AAAAAAATAT-TTAAA-AAATTTGTTATTTATTG-TATACTT-AAGTTA	sigF	-1.73558021188	AAAATACTTA-AAAAA-ATATTTAAAAAATTT-GTTATTTATT-GTATACTTAA
CD630_02610	321592	1	sig54	1.24033267068	TAATGGTGGA-TGGAT-GGAAC-TTGATA-GTAAAAACAT	sigH	0.744683633723	TTGTAATGGT-GGATGGATG-GAACTTGATA-GTAAAAAC-ATTGA	sigF	0.585359193529	TTGTAATGGT-GGATG-GATGGAACTTGATA-GTAAAAACAT-TGA	sigG	0.584857744563	ATTATTATTT-GTAAT-GGTGGATGGATGGAACTT-GATAGTA-AAAACATTGA	sigA	0.00729754842041	TTATTATTAT-TTGTAA-TGGTGGATGGATGGAACTT-GATAGT-AAAAACATTG	sigB	-0.00987052596108	TAAGTTATTA-TTATTT-GTAATGGTGGATGGAT-GGAACTT-GATAGTAAAA	sigD	-0.426570091102	TTATTATTTG-TAAT-GGTGGATGGATGGAA-CTTGATAG-TAAAAACATT	sigE	-0.641145431389	GTAATGGTGG-ATG-GATGGAACTTGATAGTA-AAAACATT-GA	sigA_only_proximal_box	-0.763859538912	GGATGGAACT-TGATAGTAA-AACATTGA	sigK	-0.79179452116	GTAATGGTGG-AT-GGATGGAACTTGATAGT-AAAAACAT-TGA
CD630_02690	329322	1	sigK	2.26486018579	TTAATCAAGG-AC-CTATAAAAACTACTGAT-AATAAAAT-GGATGTAGCT	sigE	1.39761193171	AATCAAGGAC-CTA-TAAAAACTACTGAT-AATAAAAT-GGATGTAGCT	sigA_only_proximal_box	1.20173697126	AAACTACTGA-TAATAAAAT-GATGTAGCTAT	sigA	0.952493862945	ATTTTAATCA-AGGACC-TATAAAAACTACTGATAA-TAAAAT-GGATGTAGCT	sigH	0.702353022597	AAATTTTAAT-CAAGGACCT-ATAAAAACTACTG-ATAATAAA-ATGGATGTAG	sigB	0.698003027739	AGGACCTATA-AAAACT-ACTGATAATAAAAT-GGATGTA-GCTATTC	sig54	0.226265498872	CTACTGATAA-TAAAA-TGGATG-TAGCTA-TTC	sigD	-0.483364762824	CAAGGACCTA-TAAA-AACTACTGATAATAAA-ATGGATGT-AGCTATTC	sigG	-1.04299273703	TTTAATCAAG-GACCT-ATAAAAACTACTGATAA-TAAAATG-GATGTAGCTA	sigF	-2.42541572413	TTTTAATCAA-GGACC-TATAAAAACTACT-GATAATAAAA-TGGATGTAGC
CD630_02740	335650	1	sigA	3.08446824556	TATAGTTAAC-TTGATA-TATAATAAGATAATACA-TATAAT-TAAGTA	sigE	2.41740010175	AGTTAACTTG-ATA-TATAATAAGATAATA-CATATAAT-TAAGTA	sigK	1.22856821927	AATATAGTTA-AC-TTGATATATAATAAGAT-AATACATA-TAATTAAGTA	sig54	0.804516923708	ATAGTTAACT-TGATA-TATAAT-AAGATA-ATACATATAA	sigA_only_proximal_box	0.423870011707	ATAAGATAAT-ACATATAAT-TAGTA	sigB	0.402932814702	TAGTTAAATA-TAGTTA-ACTTGATATATAATA-AGATAAT-ACATATAATT	sigD	0.157740604175	TTAAATATAG-TTAA-CTTGATATATAA-TAAGATAA-TACATATAAT	sigF	-0.0763078096818	GTTAAATATA-GTTAA-CTTGATATATAATAAG-ATAATACATA-TAATTAAGTA	sigH	-0.168833522892	TTAGTTAAAT-ATAGTTAAC-TTGATATATAATA-AGATAATA-CATATAATTA	sigG	-0.343558935959	TAGTTAAATA-TAGTT-AACTTGATATATAATAA-GATAATA-CATATAATTA
CD630_02750	337046	1	sigD	1.74175654515	TTCTAATAAA-TAAA-GGAGTTTAAAAAAGG-GAAGATTA-ATTAAG	sigH	1.30580289724	TCTAATAAAT-AAAGGAGTT-TAAAAAAGGGAA-GATTAATT-AAG	sigB	0.602817489775	TACTTTCTAA-TAAATA-AAGGAGTTTAAAAAA-GGGAAGA-TTAATTAAG	sigG	-0.100635077638	ACTTTCTAAT-AAATA-AAGGAGTTTAAAAAAGGG-AAGATTA-ATTAAG	sig54	-0.164037846939	TAATAAATAA-AGGAG-TTTAAAA-AAGGGA-AGATTAATTA	sigF	-0.170573782787	ACTTTCTAAT-AAATA-AAGGAGTTTAAAAAA-GGGAAGATTA-ATTAAG	sigA	-0.552073981613	AAGCTTTTAT-TTTACT-TTCTAATAAATAAAGGAGTT-TAAAAA-AGGGAAGATT	sigE	-0.725007806973	TTTCTAATAA-ATA-AAGGAGTTTAAAAAAGGG-AAGATTAA-TTAAG	sigA_only_proximal_box	-0.805188731708	AGTTTAAAAA-AGGGAAGAT-TATTAAG	sigK	-1.10020161525	CTTTTATTTT-AC-TTTCTAATAAATAAAGGAG-TTTAAAAA-AGGGAAGATT
CD630_02760	338183	1	sigF	2.0204032848	TTGCTATATT-TTATT-TTTATATATTTTAT-GTTTATAATA-AAGCA	sigG	1.28166015898	TTGCTATATT-TTATT-TTTATATATTTTATGTT-TATAATA-AAGCA	sigA	1.21730064436	TTTGCTATAT-TTTATT-TTTATATATTTTATGTT-TATAAT-AAAGCA	sigK	1.13396202594	CTAAAGATTT-GC-TATATTTTATTTTTA-TATATTTT-ATGTTTATAA	sigB	0.827546215118	TTGCTATATT-TTATTT-TTATATATTTTAT-GTTTATA-ATAAAGCA	sigE	0.732858446764	TAAAGATTTG-CTA-TATTTTATTTTTA-TATATTTT-ATGTTTATAA	sigA_only_proximal_box	0.264668172653	TATATTTTAT-GTTTATAAT-AAGCA	sig54	-0.0845617353757	TATTTTATTT-TTATA-TATTTT-ATGTTT-ATAATAAAGC	sigD	-1.59921499114	TTGCTATATT-TTAT-TTTTATATATTTTAT-GTTTATAA-TAAAGCA	sigH	-1.75668679874	GCTATATTTT-ATTTTTATA-TATTTTATGTTT-ATAATAAA-GCA
CD630_02780	340218	-1	sigA_only_proximal_box	3.21013723075	GATTATCCTT-TGATATAAT-TTAAT	sigA	2.26468796908	TTTTAAATAC-TTGTAT-TAAGGATTATCCTTTGA-TATAAT-TTTAAT	sigB	1.9361910921	TTTTAAATAC-TTGTAT-TAAGGATTATCCTT-TGATATA-ATTTTAAT	sig54	1.38733574334	ACTTGTATTA-AGGAT-TATCCT-TTGATA-TAATTTTAAT	sigF	1.37764761832	TTAAATACTT-GTATT-AAGGATTATCCTTT-GATATAATTT-TAAT	sigG	1.23593975799	TTAAATACTT-GTATT-AAGGATTATCCTTTGATAT-AATTTTA-AT	sigE	0.565408257379	AAATACTTGT-ATT-AAGGATTATCCTTTGA-TATAATTT-TAAT	sigH	-0.146098171286	TTAAATACTT-GTATTAAGG-ATTATCCTTTG-ATATAATT-TTAAT	sigD	-0.401331702202	TTTAAATACT-TGTA-TTAAGGATTATCCTT-TGATATAA-TTTTAAT	sigK	-0.500252685059	AAATACTTGT-AT-TAAGGATTATCCTTTGA-TATAATTT-TAAT
CD630_02790	340233	1	sigG	1.70168469733	AGAAAAAACT-GCATA-CTTGTTTTTTCTGTATTT-TATATTA-AAATTATATC	sigF	1.4944542935	CTGCATACTT-GTTTT-TTCTGTATTTTAT-ATTAAAATTA-TATCA	sigK	1.24718669202	AAAACTGCAT-AC-TTGTTTTTTCTGTATTT-TATATTAA-AATTATATCA	sigA	0.816076164905	AACTGCATAC-TTGTTT-TTTCTGTATTTTATAT-TAAAAT-TATATCA	sigA_only_proximal_box	0.575541120704	CTGTATTTTA-TATTAAAAT-TAATCA	sigE	0.490598659953	AAAAAACTGC-ATA-CTTGTTTTTTCTGTATTT-TATATTAA-AATTATATCA	sigB	0.306484335978	AACTGCATAC-TTGTTT-TTTCTGTATTTTA-TATTAAA-ATTATATCA	sigH	-0.215122459979	AAAACTGCAT-ACTTGTTTT-TTCTGTATTTT-ATATTAAA-ATTATATCA	sig54	-1.62322769405	ACTGCATACT-TGTTT-TTTCTGT-ATTTTA-TATTAAAATT	sigD	-1.79702342194	AAAAACTGCA-TACT-TGTTTTTTCTGTATT-TTATATTA-AAATTATATC
CD630_02791	341038	1	sigA_only_proximal_box	2.24485673495	ACATTAATAA-TGATAGAAT-AAAATT	sigA	2.13114635201	AATAAGTAGC-ATGACT-TTATACATTAATAATGA-TAGAAT-ATAAATT	sigK	1.52015563211	AAGTAGCATG-AC-TTTATACATTAATAAT-GATAGAAT-ATAAATT	sigE	1.11309830041	GCATGACTTT-ATA-CATTAATAATGATAG-AATATAAA-TT	sigB	1.04436853029	AATAAGTAGC-ATGACT-TTATACATTAATAA-TGATAGA-ATATAAATT	sigH	0.789553129641	TAAGTAGCAT-GACTTTATA-CATTAATAATG-ATAGAATA-TAAATT	sig54	0.369346152146	GCATGACTTT-ATACA-TTAATA-ATGATA-GAATATAAAT	sigG	0.307379141354	TAAGTAGCAT-GACTT-TATACATTAATAATGATA-GAATATA-AATT	sigF	-0.627825077826	ATATAAATAA-TAAGT-AGCATGACTTTATAC-ATTAATAATG-ATAGAATATA	sigD	-0.782046663415	ATAAGTAGCA-TGAC-TTTATACATTAAT-AATGATAG-AATATAAATT
CD630_02920	353040	1	sigB	3.62749442767	TTCAAATCGC-TTGTTA-GCTTTACATGTTTAA-GGATATA-ATTATACATA	sigA_only_proximal_box	2.08393971282	ACATGTTTAA-GGATATAAT-TAACATA	sigA	1.79089852192	TTCAAATCGC-TTGTTA-GCTTTACATGTTTAAGGA-TATAAT-TATACATA	sigF	1.3280156926	CAAATCGCTT-GTTAG-CTTTACATGTTTAA-GGATATAATT-ATACATA	sigG	0.513399513904	TCGCTTGTTA-GCTTT-ACATGTTTAAGGATAT-AATTATA-CATA	sigE	0.41383663587	AAATCGCTTG-TTA-GCTTTACATGTTTAAG-GATATAAT-TATACATA	sigH	0.27373938156	AAATCGCTTG-TTAGCTTTA-CATGTTTAAGG-ATATAATT-ATACATA	sigK	-0.297348228217	TCGCTTGTTA-GC-TTTACATGTTTAAGGA-TATAATTA-TACATA	sig54	-0.331928967655	CTTGTTAGCT-TTACA-TGTTTA-AGGATA-TAATTATACA	sigD	-0.419741877881	AATCGCTTGT-TAGC-TTTACATGTTTAA-GGATATAA-TTATACATA
CD630_02920	352701	1	sigG	2.26586576446	TAGTTGCCTG-TTATA-ATTAGAGGAATAAATACG-AATAATA-ACTTTA	sigA	1.41337107777	TACATGATAG-TTGCCT-GTTATAATTAGAGGAATAAA-TACGAA-TAATAACTTT	sigF	0.976042837628	ATACATGATA-GTTGC-CTGTTATAATTAGA-GGAATAAATA-CGAATAATAA	sigE	0.806390908341	GCCTGTTATA-ATT-AGAGGAATAAATACGAAT-AATAACTT-TA	sigB	0.686692487971	TACATGATAG-TTGCCT-GTTATAATTAGAG-GAATAAA-TACGAATAAT	sigD	0.48002701694	AGTTGCCTGT-TATA-ATTAGAGGAATAAAT-ACGAATAA-TAACTTTA	sig54	0.268626218177	TTATAATTAG-AGGAA-TAAAT-ACGAAT-AATAACTTTA	sigK	0.212065220976	CATGATAGTT-GC-CTGTTATAATTAGAGG-AATAAATA-CGAATAATAA	sigA_only_proximal_box	-0.437747265817	AGGAATAAAT-ACGAATAAT-AATTTA	sigH	-1.78031969875	CATGATAGTT-GCCTGTTAT-AATTAGAGGA-ATAAATAC-GAATAATAAC
CD630_02950	356246	1	sigA_only_proximal_box	3.06460497077	ACTTTAAAAG-TGATAAAAT-TATATA	sigD	2.71939572494	TAAAATATAC-TAAA-AATTACTTTAAA-AGTGATAA-AATTAGTATA	sigK	1.03735472232	GTTAAAATAT-AC-TAAAAATTACTTTAAAAGT-GATAAAAT-TAGTATA	sigB	0.588041811601	TATGTTAAAA-TATACT-AAAAATTACTTTAAAAG-TGATAAA-ATTAGTATA	sig54	0.134465621304	ATACTAAAAA-TTACT-TTAAAA-GTGATA-AAATTAGTAT	sigA	0.0607730952603	TATGTTAAAA-TATACT-AAAAATTACTTTAAAAGTGA-TAAAAT-TAGTATA	sigG	-0.0370422576504	TAAAATATAC-TAAAA-ATTACTTTAAAAGTGAT-AAAATTA-GTATA	sigF	-0.251376032331	TTAAAATATA-CTAAA-AATTACTTTAAAAGT-GATAAAATTA-GTATA	sigE	-0.464031883179	TTAAAATATA-CTA-AAAATTACTTTAAAAGT-GATAAAAT-TAGTATA	sigH	-0.512273479486	TTAAAATATA-CTAAAAATT-ACTTTAAAAGTG-ATAAAATT-AGTATA
CD630_02960	357380	1	sig54	3.65503996987	ATAAGAATAG-TAGCA-CTTAA-ATGCAT-ATAATTATTG	sigF	2.42019845382	AAAATTATAA-GAATA-GTAGCACTTAAAT-GCATATAATT-ATTGTA	sigE	2.37454446689	AATTATAAGA-ATA-GTAGCACTTAAATG-CATATAAT-TATTGTA	sigK	1.20317009559	TAAAATTATA-AG-AATAGTAGCACTTAAATG-CATATAAT-TATTGTA	sigA_only_proximal_box	1.10964090732	GCACTTAAAT-GCATATAAT-TATGTA	sigD	0.595505359478	AATAAAATTA-TAAG-AATAGTAGCACTTAAAT-GCATATAA-TTATTGTA	sigG	0.556481411782	AAAATTATAA-GAATA-GTAGCACTTAAATGCA-TATAATT-ATTGTA	sigA	0.293971337924	ATAAAATTAT-AAGAAT-AGTAGCACTTAAATGCA-TATAAT-TATTGTA	sigB	0.0791454077284	ATAAAATTAT-AAGAAT-AGTAGCACTTAAAT-GCATATA-ATTATTGTA	sigH	-0.357447732546	TAATAAAATT-ATAAGAATA-GTAGCACTTA-AATGCATA-TAATTATTGT
CD630_03060	368521	1	sigA_only_proximal_box	1.18296972621	ATACTGTAAA-TTATATAAT-CTGA	sigA	0.895142102788	AATTTTTTAA-GTTTCT-TAGAATACTGTAAATTA-TATAAT-CTTGA	sigE	0.88054209412	TTTTAAGTTT-CTT-AGAATACTGTAAAT-TATATAAT-CTTGA	sigK	0.762827705748	TTTTTAAGTT-TC-TTAGAATACTGTAAAT-TATATAAT-CTTGA	sigF	0.727482552213	AGAAGGAATT-TTTTA-AGTTTCTTAGAATACT-GTAAATTATA-TAATCTTGA	sigB	0.596201469348	TTAGAAGGAA-TTTTTT-AAGTTTCTTAGAATA-CTGTAAA-TTATATAATC	sigG	0.219451779467	AGAAGGAATT-TTTTA-AGTTTCTTAGAATACTGTA-AATTATA-TAATCTTGA	sig54	0.214291396753	CTTAGAATAC-TGTAA-ATTATAT-AATCTT-GA	sigD	-0.90472403993	AAGGAATTTT-TTAA-GTTTCTTAGAAT-ACTGTAAA-TTATATAATC	sigH	-1.66187247656	TGATTAGAAG-GAATTTTTT-AAGTTTCTTAGA-ATACTGTA-AATTATATAA
CD630_03100	371365	1	sigA_only_proximal_box	2.45831543822	GTATCTAAGT-TGTTAAAAT-AATGTATAATA	sigA	1.51096105929	ATATTATAAA-TTGTAT-CTAAGTTGTTAAAATATATG-TATAAT-AATTTATA	sig54	1.20336996689	GTATCTAAGT-TGTTA-AAATAT-ATGTAT-AATAATTTAT	sigF	0.963528636005	TTATATTATA-TTATA-AATTGTATCTAAGTT-GTTAAAATAT-ATGTATAATA	sigG	0.704337233374	TTATATTATA-TTATA-AATTGTATCTAAGTTGTTA-AAATATA-TGTATAATAA	sigB	0.474949436852	ATTATAAATT-GTATCT-AAGTTGTTAAAATAT-ATGTATA-ATAATTTATA	sigK	0.143724556978	ATTGTATCTA-AG-TTGTTAAAATATATGTAT-AATAATTT-ATA	sigH	0.117324725305	AAATTGTATC-TAAGTTGTT-AAAATATATGT-ATAATAAT-TTATA	sigD	-0.16102380151	AAATTGTATC-TAAG-TTGTTAAAATATATG-TATAATAA-TTTATA	sigE	-0.232881039695	TAAATTGTAT-CTA-AGTTGTTAAAATATATG-TATAATAA-TTTATA
CD630_03110	373834	-1	sigK	1.3667089659	AATAGAATGC-AC-ATATTATAAACTTTTTT-AATATATA-TATTATT	sigE	1.29907161539	TAGAATGCAC-ATA-TTATAAACTTTTTTAATA-TATATATT-ATT	sigA	0.596873200442	ATAAATAGAA-TGCACA-TATTATAAACTTTTTTAATATA-TATATT-ATT	sigA_only_proximal_box	0.339314163168	AATGCACATA-TTATAAACT-TTTTAATATATA	sigF	-0.173008876088	AGAATGCACA-TATTA-TAAACTTTTTTAAT-ATATATATTA-TT	sigG	-0.395186234215	AGAATGCACA-TATTA-TAAACTTTTTTAATATA-TATATTA-TT	sigD	-0.591573980402	GCACATATTA-TAAA-CTTTTTTAATAT-ATATATTA-TT	sigH	-0.6194875907	ATATAAATAG-AATGCACAT-ATTATAAACTTTT-TTAATATA-TATATTATT	sigB	-1.08393047135	ATAGAATGCA-CATATT-ATAAACTTTTTTAAT-ATATATA-TTATT	sig54	-1.26189015969	AGAATGCACA-TATTA-TAAACT-TTTTTA-ATATATATAT
CD630_03140	382298	1	sigE	2.90911041695	AAAGTATGTT-ATA-AATGCTTTGTGTAAATA-CATATAAT-AGTTTA	sigF	1.60599444707	TATTTTTAAA-GTATG-TTATAAATGCTTTGT-GTAAATACAT-ATAATAGTTT	sigK	1.42174942284	AGTATGTTAT-AA-ATGCTTTGTGTAAATA-CATATAAT-AGTTTA	sigD	1.35362870089	AAGTATGTTA-TAAA-TGCTTTGTGTAAAT-ACATATAA-TAGTTTA	sigG	1.29063568172	TTAAAGTATG-TTATA-AATGCTTTGTGTAAATACA-TATAATA-GTTTA	sigH	0.833519782674	TACTATTTTT-AAAGTATGT-TATAAATGCTTT-GTGTAAAT-ACATATAATA	sigA_only_proximal_box	0.762220618621	TTGTGTAAAT-ACATATAAT-ATTTA	sigB	0.549916169072	GTACTATTTT-TAAAGT-ATGTTATAAATGCTTT-GTGTAAA-TACATATAAT	sigA	0.255754288739	TAAAGTATGT-TATAAA-TGCTTTGTGTAAATACA-TATAAT-AGTTTA	sig54	-0.261322315306	ATGTTATAAA-TGCTT-TGTGTAA-ATACAT-ATAATAGTTT
CD630_03210	387966	-1	sigA	2.55250873104	CTGATATTTC-TTGATT-TTGTTCGTCTATACGTA-TATAAT-ATATGCT	sigF	2.3252560309	GATATTTCTT-GATTT-TGTTCGTCTATAC-GTATATAATA-TATGCT	sigG	1.54304630112	GATATTTCTT-GATTT-TGTTCGTCTATACGTA-TATAATA-TATGCT	sigE	1.44669286204	ATATTTCTTG-ATT-TTGTTCGTCTATACG-TATATAAT-ATATGCT	sigB	1.33654292654	CTGATATTTC-TTGATT-TTGTTCGTCTATAC-GTATATA-ATATATGCT	sigA_only_proximal_box	0.306597311041	TCGTCTATAC-GTATATAAT-AATGCT	sigK	0.279938005649	ATATTTCTTG-AT-TTTGTTCGTCTATACG-TATATAAT-ATATGCT	sigD	-0.527935191823	ACTACTTACT-GATA-TTTCTTGATTTTGTTC-GTCTATAC-GTATATAATA	sig54	-0.851598282979	TTTCTTGATT-TTGTT-CGTCT-ATACGT-ATATAATATA	sigH	-0.928806291694	GATATTTCTT-GATTTTGTT-CGTCTATACGT-ATATAATA-TATGCT
CD630_03220	388122	1	sigA_only_proximal_box	3.29878594839	TATCCTTTTA-TGCTAAAAT-GTGATA	sigB	1.03933094555	ATTAAAAAAT-CAATTT-TAGCTTATATCCTTTTA-TGCTAAA-ATGGTGATA	sigD	0.727089205705	GATTAAAAAA-TCAA-TTTTAGCTTATA-TCCTTTTA-TGCTAAAATG	sig54	0.608163093335	CAATTTTAGC-TTATA-TCCTTTT-ATGCTA-AAATGGTGAT	sigA	0.468678615642	AAAAATCAAT-TTTAGC-TTATATCCTTTTATGC-TAAAAT-GGTGATA	sigF	0.0431321612478	AAAAAATCAA-TTTTA-GCTTATATCCTTTTAT-GCTAAAATGG-TGATA	sigG	-0.234409083203	AAAAAATCAA-TTTTA-GCTTATATCCTTTTATGC-TAAAATG-GTGATA	sigK	-0.405629636498	ATCAATTTTA-GC-TTATATCCTTTTATGCT-AAAATGGT-GATA	sigE	-1.19249178928	TAAAAAATCA-ATT-TTAGCTTATATCCTTT-TATGCTAA-AATGGTGATA	sigH	-1.86859090102	AAAATCAATT-TTAGCTTAT-ATCCTTTTATG-CTAAAATG-GTGATA
CD630_03280	394099	1	sigF	2.35968617057	TGGAAAAATG-TTATT-TAATTGTAATATATT-GGAAATAATC-TATTAA	sigB	1.95856720889	TGGAAAAATG-TTATTT-AATTGTAATATATT-GGAAATA-ATCTATTAA	sigK	1.14287417298	AATTATATGG-AA-AAATGTTATTTAATTGT-AATATATT-GGAAATAATC	sig54	0.928930283386	TGTTATTTAA-TTGTA-ATATA-TTGGAA-ATAATCTATT	sigA	0.91599816944	ATAAATTATA-TGGAAA-AATGTTATTTAATTGTAA-TATATT-GGAAATAATC	sigE	0.50645319516	AAAATGTTAT-TTA-ATTGTAATATATTGGA-AATAATCT-ATTAA	sigA_only_proximal_box	0.472268630905	TATTTAATTG-TAATATATT-GAAATAATCTA	sigD	-0.15935981319	AAAATGTTAT-TTAA-TTGTAATATATT-GGAAATAA-TCTATTAA	sigH	-0.217022736707	TTATATGGAA-AAATGTTAT-TTAATTGTAATAT-ATTGGAAA-TAATCTATTA	sigG	-0.262451073971	AAATTATATG-GAAAA-ATGTTATTTAATTGTAA-TATATTG-GAAATAATCT
CD630_03310	398563	1	sigK	2.77900232363	TACTTGATAG-AC-TTTAATTTAGAGTAT-AATATAAT-AAATA	sigA	2.58437766481	ATATACTTGA-TAGACT-TTAATTTAGAGTATAA-TATAAT-AAATA	sigB	2.04251430535	AAAAATATAC-TTGATA-GACTTTAATTTA-GAGTATA-ATATAATAAA	sigE	1.80996818945	AATATACTTG-ATA-GACTTTAATTTAGAGTAT-AATATAAT-AAATA	sigA_only_proximal_box	1.32154805145	ATTTAGAGTA-TAATATAAT-AATA	sig54	-0.0546518311728	TATACTTGAT-AGACT-TTAATT-TAGAGT-ATAATATAAT	sigG	-0.547223681133	AAAATATACT-TGATA-GACTTTAATTTAGAGTA-TAATATA-ATAAATA	sigH	-0.619516334173	TATACTTGAT-AGACTTTAA-TTTAGAGTATA-ATATAATA-AATA	sigF	-0.620543240966	AAAATATACT-TGATA-GACTTTAATTTAGA-GTATAATATA-ATAAATA	sigD	-0.65950077345	ATATACTTGA-TAGA-CTTTAATTTAGAGTA-TAATATAA-TAAATA
CD630_03370	411267	-1	sigA	2.98178100473	AATACTTACT-TTGCTA-TATATTTTAGATAAATA-TATAAT-TGATTT	sigK	1.78039520366	TACTTACTTT-GC-TATATATTTTAGATAAA-TATATAAT-TGATTT	sigE	1.27132841357	ACTTACTTTG-CTA-TATATTTTAGATAAA-TATATAAT-TGATTT	sig54	0.895119006091	ATACTTACTT-TGCTA-TATATTT-TAGATA-AATATATAAT	sigB	0.819907524946	TGAAAATACT-TACTTT-GCTATATATTTT-AGATAAA-TATATAATTG	sigA_only_proximal_box	0.240522070259	TTTTAGATAA-ATATATAAT-TATTT	sigD	0.0653830188395	TTGAAAATAC-TTAC-TTTGCTATATATT-TTAGATAA-ATATATAATT	sigG	-0.121367358406	TGAAAATACT-TACTT-TGCTATATATTTTAGAT-AAATATA-TAATTGATTT	sigH	-0.661326511908	TACTTACTTT-GCTATATAT-TTTAGATAAAT-ATATAATT-GATTT	sigF	-1.17021941432	TACTTACTTT-GCTAT-ATATTTTAGATAA-ATATATAATT-GATTT
CD630_03410	418886	-1	sigA_only_proximal_box	3.50794723707	ATTCACAAAA-TGATATAAT-AAAC	sigA	2.65714653021	AATTCCATAA-TTCACA-TTAATAATTCACAAAATGA-TATAAT-ATAAC	sigB	2.65082701537	TTCCATAATT-CACATT-AATAATTCACAAAA-TGATATA-ATATAAC	sigK	0.910480518112	TCCATAATTC-AC-ATTAATAATTCACAAAATGA-TATAATAT-AAC	sigH	0.851328380494	TCCATAATTC-ACATTAATA-ATTCACAAAATG-ATATAATA-TAAC	sigE	0.360133204357	AAATAATTCC-ATA-ATTCACATTAATAATT-CACAAAAT-GATATAATAT	sigG	-0.0275073516169	TCCATAATTC-ACATT-AATAATTCACAAAATGA-TATAATA-TAAC	sigD	-0.347020965413	TTCCATAATT-CACA-TTAATAATTCACAAAA-TGATATAA-TATAAC	sig54	-0.43658760489	CATTAATAAT-TCACA-AAATGAT-ATAATA-TAAC	sigF	-0.862803410892	TAAAATAATT-CCATA-ATTCACATTAATAAT-TCACAAAATG-ATATAATATA
CD630_03450	421123	1	sigA_only_proximal_box	2.66693488367	AAATAAATTA-TGATAAAAT-AAGAA	sigA	2.05240129633	GGAGAATTGC-TTTACT-ATACAAAAACAAAATAAAT-TATGAT-AAAATAAAGA	sigE	1.35461445014	TGGAGAATTG-CTT-TACTATACAAAAACAA-AATAAATT-ATGATAAAAT	sigK	1.22717065817	ATGGAGAATT-GC-TTTACTATACAAAAACAA-AATAAATT-ATGATAAAAT	sigD	0.317154914988	TGCTTTACTA-TACA-AAAACAAAATAAAT-TATGATAA-AATAAAGAA	sigB	0.158635894365	ATTGCTTTAC-TATACA-AAAACAAAATAAATTA-TGATAAA-ATAAAGAA	sigF	-0.584042252797	TGGAGAATTG-CTTTA-CTATACAAAAACAAA-ATAAATTATG-ATAAAATAAA	sigG	-0.639977204332	GCTTTACTAT-ACAAA-AACAAAATAAATTATGA-TAAAATA-AAGAA	sig54	-0.804992400614	TATACAAAAA-CAAAA-TAAATT-ATGATA-AAATAAAGAA	sigH	-1.35972564357	CTTTACTATA-CAAAAACAA-AATAAATTATG-ATAAAATA-AAGAA
CD630_03470	422797	1	sigF	3.82378481523	AAAAGTTCAC-GATTA-AAAAACATAAATTG-GTAAATACTA-TAAGATA	sigG	2.47431726389	AAAAGTTCAC-GATTA-AAAAACATAAATTGGTA-AATACTA-TAAGATA	sigB	2.25904910363	ATAAAAGTTC-ACGATT-AAAAAACATAAAT-TGGTAAA-TACTATAAGA	sigA	1.51814905187	TTAATAAAAG-TTCACG-ATTAAAAAACATAAATTGGTAAA-TACTAT-AAGATA	sigD	1.38853178409	AGTTCACGAT-TAAA-AAACATAAATTGGTAAA-TACTATAA-GATA	sig54	0.971524042941	AAACATAAAT-TGGTA-AATACT-ATAAGA-TA	sigK	0.549293126796	GTTCACGATT-AA-AAAACATAAATTGGTA-AATACTAT-AAGATA	sigA_only_proximal_box	0.0934464496474	AAACATAAAT-TGGTAAATA-CATAAGATA	sigE	0.0879538204803	AAAGTTCACG-ATT-AAAAAACATAAATTGGTA-AATACTAT-AAGATA	sigH	-0.843744910299	TAATAAAAGT-TCACGATTA-AAAAACATAAA-TTGGTAAA-TACTATAAGA
CD630_03500	425110	1	sigA_only_proximal_box	3.27251068447	ATTAAAGCTG-TGCTATAAT-ATTGATTA	sigA	2.63887114324	ATCCAGAGTT-TTGATT-TATAATTAAAGCTGTGC-TATAAT-ATTTGATTA	sigB	2.40249962685	ATCCAGAGTT-TTGATT-TATAATTAAAGCTG-TGCTATA-ATATTTGATT	sigD	1.32529100904	TCCAGAGTTT-TGAT-TTATAATTAAAGCTG-TGCTATAA-TATTTGATTA	sigG	1.19655907507	CCAGAGTTTT-GATTT-ATAATTAAAGCTGTGC-TATAATA-TTTGATTA	sigE	0.944543622821	GTTTTGATTT-ATA-ATTAAAGCTGTGC-TATAATAT-TTGATTA	sigF	0.185455042671	CCAGAGTTTT-GATTT-ATAATTAAAGCTG-TGCTATAATA-TTTGATTA	sigH	-0.0607654388137	AGTCATATCC-AGAGTTTTG-ATTTATAATT-AAAGCTGT-GCTATAATAT	sigK	-0.16006177452	CAGAGTTTTG-AT-TTATAATTAAAGCTGTGC-TATAATAT-TTGATTA	sig54	-0.452819205385	TTTTGATTTA-TAATT-AAAGCT-GTGCTA-TAATATTTGA
CD630_03500	425054	1	sigB	2.66447203334	TACGAAAAGC-TTGCTT-AAATATGCAAGCTTTT-TGGTATT-ATATAGGT	sigA_only_proximal_box	2.31546527147	GCAAGCTTTT-TGGTATTAT-AAGGT	sig54	1.39710062889	TTGCTTAAAT-ATGCA-AGCTTT-TTGGTA-TTATATAGGT	sigD	1.18521323001	AAAGCTTGCT-TAAA-TATGCAAGCTTTT-TGGTATTA-TATAGGT	sigA	1.10602190171	TACGAAAAGC-TTGCTT-AAATATGCAAGCTTTTTGG-TATTAT-ATAGGT	sigG	0.644505900332	CGAAAAGCTT-GCTTA-AATATGCAAGCTTTTTGG-TATTATA-TAGGT	sigK	-0.0509797841984	CGAAAAGCTT-GC-TTAAATATGCAAGCTTTTT-GGTATTAT-ATAGGT	sigE	-0.227976560597	GCTTGCTTAA-ATA-TGCAAGCTTTTTGGT-ATTATATA-GGT	sigF	-0.466708097437	CGAAAAGCTT-GCTTA-AATATGCAAGCTTTTT-GGTATTATAT-AGGT	sigH	-1.52595101685	AAAATTTACG-AAAAGCTTG-CTTAAATATG-CAAGCTTT-TTGGTATTAT
CD630_03520	426352	1	sigA	1.88498958914	CAGAAAACTA-TTTACA-TTCTAAAAAAAGTAATG-TATATT-AAACATA	sigB	1.31415652679	TTTCAGAAAA-CTATTT-ACATTCTAAAAAAAGTA-ATGTATA-TTAAACATA	sigH	1.00385574252	AAATTTCAGA-AAACTATTT-ACATTCTAAAA-AAAGTAAT-GTATATTAAA	sigK	0.395377990465	AAAACTATTT-AC-ATTCTAAAAAAAGTAATG-TATATTAA-ACATA	sigG	0.0947403414216	CAAAATTTCA-GAAAA-CTATTTACATTCTAAA-AAAAGTA-ATGTATATTA	sigE	-0.626935294369	AACTATTTAC-ATT-CTAAAAAAAGTAATG-TATATTAA-ACATA	sigA_only_proximal_box	-0.635803110135	AAAAAAAGTA-ATGTATATT-AACATA	sig54	-0.7019822131	ATTTACATTC-TAAAA-AAAGTA-ATGTAT-ATTAAACATA	sigF	-1.00653062949	TTTCAGAAAA-CTATT-TACATTCTAAAAAAA-GTAATGTATA-TTAAACATA	sigD	-1.08335030467	GAAAACTATT-TACA-TTCTAAAAAAAGTAAT-GTATATTA-AACATA
CD630_03550	430084	-1	sigA_only_proximal_box	3.45502940574	GCCGTAGATA-TGGTATAAT-AATAT	sigA	2.34246121864	ACGAAATCTA-ATGTCA-TTGAGCCGTAGATATGG-TATAAT-AAATAT	sigB	2.28963460345	GGACGAAATC-TAATGT-CATTGAGCCGTAGATA-TGGTATA-ATAAATAT	sigH	1.6121690158	TAGATACATT-GGACGAAAT-CTAATGTCATTGA-GCCGTAGA-TATGGTATAA	sig54	0.761741172894	TAATGTCATT-GAGCC-GTAGAT-ATGGTA-TAATAAATAT	sigD	0.64239023528	TACATTGGAC-GAAA-TCTAATGTCATTGA-GCCGTAGA-TATGGTATAA	sigG	0.270256128253	GAAATCTAAT-GTCAT-TGAGCCGTAGATATGG-TATAATA-AATAT	sigE	0.199555592169	ATCTAATGTC-ATT-GAGCCGTAGATATGG-TATAATAA-ATAT	sigK	0.0769498447407	GATACATTGG-AC-GAAATCTAATGTCATTGAGC-CGTAGATA-TGGTATAATA	sigF	-0.715061019083	TACATTGGAC-GAAAT-CTAATGTCATTGAGCC-GTAGATATGG-TATAATAAAT
CD630_03590	431423	-1	sigH	1.09061337858	ATTTTTCAAA-AGAGGTCAT-TAAATCACAC-CTAGCTGT-CCTTATATGG	sig54	0.305236766263	GGTCATTAAA-TCACA-CCTAGCT-GTCCTT-ATATGGTGC	sigD	0.232295828855	AAGAGGTCAT-TAAA-TCACACCTAGCTG-TCCTTATA-TGGTGC	sigA	-0.0426426977595	AGGTCATTAA-ATCACA-CCTAGCTGTCCTTA-TATGGT-GC	sigA_only_proximal_box	-0.288896260671	CACCTAGCTG-TCCTTATAT-GTGC	sigF	-0.71508949837	CAAAAGAGGT-CATTA-AATCACACCTAGCT-GTCCTTATAT-GGTGC	sigG	-0.719556438498	TCAAAAGAGG-TCATT-AAATCACACCTAGCTGT-CCTTATA-TGGTGC	sigB	-0.727947411583	TTCAAAAGAG-GTCATT-AAATCACACCTAGCTGT-CCTTATA-TGGTGC	sigE	-1.28725170345	AAAAGAGGTC-ATT-AAATCACACCTAGCTGTC-CTTATATG-GTGC	sigK	-1.35505232386	GAGGTCATTA-AA-TCACACCTAGCTGTCCT-TATATGGT-GC
CD630_03700	440547	-1	sigB	2.99397783928	TATTCATTTA-TTGACT-TATTTTCTCTTGTG-CGGTATA-TTTTTATC	sigA	2.82140158895	TATTCATTTA-TTGACT-TATTTTCTCTTGTGCGG-TATATT-TTTATC	sigK	2.02980242039	TCATTTATTG-AC-TTATTTTCTCTTGTGCGG-TATATTTT-TATC	sigE	1.70881646694	CATTTATTGA-CTT-ATTTTCTCTTGTGCGG-TATATTTT-TATC	sigA_only_proximal_box	1.50103438476	TTCTCTTGTG-CGGTATATT-TTATC	sigD	1.46818334088	ATTCATTTAT-TGAC-TTATTTTCTCTTG-TGCGGTAT-ATTTTTATC	sigH	0.193812197783	ACTATTCATT-TATTGACTT-ATTTTCTCTTGT-GCGGTATA-TTTTTATC	sigF	0.0507581482082	TTCATTTATT-GACTT-ATTTTCTCTTGTGCG-GTATATTTTT-ATC	sigG	-0.201044624885	TTCATTTATT-GACTT-ATTTTCTCTTGTGCGG-TATATTT-TTATC	sig54	-1.24025054438	ATTCATTTAT-TGACT-TATTTT-CTCTTG-TGCGGTATAT
CD630_03730	445859	-1	sigF	2.83799558066	GAAAATACGG-GTATC-TATATTGGCTATTCC-GTCGATACTG-GAAG	sigG	1.96900421264	GAAAATACGG-GTATC-TATATTGGCTATTCCGTC-GATACTG-GAAG	sig54	1.40769061549	GTATCTATAT-TGGCT-ATTCCG-TCGATA-CTGGAAG	sigD	0.861460750136	AAAATACGGG-TATC-TATATTGGCTATTCC-GTCGATAC-TGGAAG	sigE	0.523025705058	TTAGGGGAAA-ATA-CGGGTATCTATATTGGC-TATTCCGT-CGATACTGGA	sigK	0.217500453126	AGGGGAAAAT-AC-GGGTATCTATATTGGC-TATTCCGT-CGATACTGGA	sigB	0.0611635708536	CAGTTAGGGG-AAAATA-CGGGTATCTATATT-GGCTATT-CCGTCGATAC	sigA_only_proximal_box	-0.219032622871	TGGCTATTCC-GTCGATACT-GAAG	sigA	-0.487482706118	GAAAATACGG-GTATCT-ATATTGGCTATTCCGTC-GATACT-GGAAG	sigH	-0.673751019283	AGGGGAAAAT-ACGGGTATC-TATATTGGCTAT-TCCGTCGA-TACTGGAAG
CD630_03860	456634	-1	sigB	2.14464972433	GTTCCTTTTC-TATTTT-CAGCCGTTTTTATTGGAC-GGCTATT-TTATTACC	sigK	0.777806590046	TCTATTTTCA-GC-CGTTTTTATTGGACGGC-TATTTTAT-TACC	sigA_only_proximal_box	0.616610355648	TTTATTGGAC-GGCTATTTT-ATACC	sigD	0.512953011135	TTTTCTATTT-TCAG-CCGTTTTTATTGGAC-GGCTATTT-TATTACC	sigH	0.191091763327	TTCTATTTTC-AGCCGTTTT-TATTGGACGGCT-ATTTTATT-ACC	sig54	0.00804795674385	CCGTTTTTAT-TGGAC-GGCTAT-TTTATT-ACC	sigA	-0.0669971934977	CTTTTCTATT-TTCAGC-CGTTTTTATTGGACGGC-TATTTT-ATTACC	sigF	-0.794080564431	CCTTTTCTAT-TTTCA-GCCGTTTTTATTGGAC-GGCTATTTTA-TTACC	sigG	-1.37572828705	CCTTTTCTAT-TTTCA-GCCGTTTTTATTGGACGGC-TATTTTA-TTACC	sigE	-1.97125537526	ATTTTCAGCC-GTT-TTTATTGGACGGC-TATTTTAT-TACC
CD630_03880	457261	1	sigA	3.43949074004	TAAAAAAGTA-TTGACA-ATTCTTTTAGGCAAATGTTAA-TATAAT-AATA	sigK	2.42853223329	AAAAGTATTG-AC-AATTCTTTTAGGCAAATGTT-AATATAAT-AATA	sigF	1.7703111287	ATTTAAAAAA-GTATT-GACAATTCTTTTAG-GCAAATGTTA-ATATAATAAT	sigE	1.62711748459	AGTATTGACA-ATT-CTTTTAGGCAAATGTT-AATATAAT-AATA	sigA_only_proximal_box	1.46006631904	TTTAGGCAAA-TGTTAATAT-AAAATA	sigH	0.967029369875	AAAATTTAAA-AAAGTATTG-ACAATTCTTTTA-GGCAAATG-TTAATATAAT	sig54	0.855558129447	CAATTCTTTT-AGGCA-AATGTT-AATATA-ATAATA	sigB	0.247629884587	TAAAAAAGTA-TTGACA-ATTCTTTTAGGCAAA-TGTTAAT-ATAATAATA	sigG	0.240991361015	ATTTAAAAAA-GTATT-GACAATTCTTTTAGGCA-AATGTTA-ATATAATAAT	sigD	-1.04914341772	GAAAATTTAA-AAAA-GTATTGACAATTCTT-TTAGGCAA-ATGTTAATAT
CD630_03930	465046	-1	sig54	1.89626460882	TAACAAACTA-TGAAA-ATTGT-ATGATT-AATATTAATA	sigA_only_proximal_box	1.3822058007	ACTATGAAAA-TTGTATGAT-TATATTAATAT	sigK	1.00394415674	CACCTAACAA-AC-TATGAAAATTGTATGATT-AATATTAA-TATATTTAT	sigE	0.800294926655	ACCTAACAAA-CTA-TGAAAATTGTATGATT-AATATTAA-TATATTTAT	sigD	0.784140395972	AAAAAACACC-TAAC-AAACTATGAAAATTG-TATGATTA-ATATTAATAT	sigA	0.384366618163	ACTATGAAAA-TTGTAT-GATTAATATTAA-TATATT-TAT	sigH	-0.134571721543	ACCTAACAAA-CTATGAAAA-TTGTATGATTA-ATATTAAT-ATATTTAT	sigG	-0.382713652458	ACACCTAACA-AACTA-TGAAAATTGTATGATT-AATATTA-ATATATTTAT	sigB	-0.579460322653	ACAAACTATG-AAAATT-GTATGATTAATAT-TAATATA-TTTAT	sigF	-0.898968509004	AACAAACTAT-GAAAA-TTGTATGATTAAT-ATTAATATAT-TTAT
CD630_03940	466624	-1	sigA_only_proximal_box	2.50032054925	CAAAAACACA-TGTTATCAT-TTAATT	sigA	2.13246236326	AAAGTTTTCA-TTGCTA-AACTCAAAAACACATGT-TATCAT-TGTAATT	sigF	0.657847360131	AGTTTTCATT-GCTAA-ACTCAAAAACACAT-GTTATCATTG-TAATT	sigB	0.596418130771	AAAAAAAGTT-TTCATT-GCTAAACTCAAAAACACA-TGTTATC-ATTGTAATT	sigK	0.307361589828	TCATTGCTAA-AC-TCAAAAACACATGTTAT-CATTGTAA-TT	sigD	0.0430065650448	TTTTCATTGC-TAAA-CTCAAAAACACA-TGTTATCA-TTGTAATT	sigH	0.0386015792692	CATTTCAAAA-AAAGTTTTC-ATTGCTAAACTCA-AAAACACA-TGTTATCATT	sigE	-0.0358128866552	AAAAGTTTTC-ATT-GCTAAACTCAAAAACA-CATGTTAT-CATTGTAATT	sig54	-0.256775147498	TCATTGCTAA-ACTCA-AAAACAC-ATGTTA-TCATTGTAAT	sigG	-0.928900990246	TTCAAAAAAA-GTTTT-CATTGCTAAACTCAAAA-ACACATG-TTATCATTGT
CD630_03940	466519	-1	sigB	1.82452470889	TAAAAAATAA-CAATTT-CTTTGATAAATTTTA-GAGTAAT-TATTACATT	sigA_only_proximal_box	1.40111709838	ACAATTTCTT-TGATAAATT-TAGAGTAATTA	sig54	0.488746953701	ACAATTTCTT-TGATA-AATTT-TAGAGT-AATTATTACA	sigF	0.281432248599	AAATAACAAT-TTCTT-TGATAAATTTTAGA-GTAATTATTA-CATT	sigH	-0.15849997816	TAAAAAATAA-CAATTTCTT-TGATAAATTTT-AGAGTAAT-TATTACATT	sigA	-0.158538355281	AATCTAAAAA-ATAACA-ATTTCTTTGATAAATTT-TAGAGT-AATTATTACA	sigK	-0.325298455153	CTAAAAAATA-AC-AATTTCTTTGATAAAT-TTTAGAGT-AATTATTACA	sigD	-0.452021199904	ATCTAAAAAA-TAAC-AATTTCTTTGATAAATT-TTAGAGTA-ATTATTACAT	sigG	-0.701586805224	ATTTAATCTA-AAAAA-TAACAATTTCTTTGATA-AATTTTA-GAGTAATTAT	sigE	-2.21117353472	ATAACAATTT-CTT-TGATAAATTTTAGAGT-AATTATTA-CATT
CD630_03950	466875	1	sig54	5.55833137034	AATATAAAGT-TGGCA-CGATAA-ATGCTT-AACAATATAG	sigA	1.50993309615	AAATATAAAG-TTGGCA-CGATAAATGCTTAACAA-TATAGG-TG	sigA_only_proximal_box	1.12503525949	AATATAAAGT-TGGCACGAT-AAAGCTTAACAAT	sigK	0.603211270418	TATAAAGTTG-GC-ACGATAAATGCTTAAC-AATATAGG-TG	sigG	0.364520896196	TTGATTAAAT-ATAAA-GTTGGCACGATAAATGCTT-AACAATA-TAGGTG	sigF	0.248741558482	GCGATATTTT-GATTA-AATATAAAGTTGGC-ACGATAAATG-CTTAACAATA	sigD	-0.0531778293866	TGATTAAATA-TAAA-GTTGGCACGATAAAT-GCTTAACA-ATATAGGTG	sigE	-0.069391055893	TTTTGATTAA-ATA-TAAAGTTGGCACGATA-AATGCTTA-ACAATATAGG	sigB	-1.04867575144	AAATATAAAG-TTGGCA-CGATAAATGCTTAA-CAATATA-GGTG	sigH	-1.95206809882	TAAATATAAA-GTTGGCACG-ATAAATGCTTA-ACAATATA-GGTG
CD630_04030	477707	-1	sigA_only_proximal_box	2.29422641905	TTTGATTTAA-CGTTATAAT-AAAGT	sigK	2.25264349808	TTTACTATAT-AC-TTTTTTTGATTTAACGT-TATAATAT-AAGT	sigG	1.56307968708	ACAATTTACT-ATATA-CTTTTTTTGATTTAACGT-TATAATA-TAAGT	sigA	1.55122525754	GTTATTACAA-TTTACT-ATATACTTTTTTTGATTTAACGT-TATAAT-ATAAGT	sigE	0.568114108532	AATTTACTAT-ATA-CTTTTTTTGATTTAACGT-TATAATAT-AAGT	sigB	0.43114322317	ATAGTTATTA-CAATTT-ACTATATACTTTTTT-TGATTTA-ACGTTATAAT	sigD	0.347218174077	TACAATTTAC-TATA-TACTTTTTTTGATTT-AACGTTAT-AATATAAGT	sigF	0.217162470048	ACAATTTACT-ATATA-CTTTTTTTGATTTAA-CGTTATAATA-TAAGT	sigH	-0.28363326268	AATTTACTAT-ATACTTTTT-TTGATTTAACGTT-ATAATATA-AGT	sig54	-1.42409646264	ATACTTTTTT-TGATT-TAACGTT-ATAATA-TAAGT
CD630_04040	477785	1	sigA	2.9840577292	ATATAGTAAA-TTGTAA-TAACTATAAATTACAAG-TATAAT-GTTAAATA	sig54	1.6200811543	TAACTATAAA-TTACA-AGTATA-ATGTTA-AATA	sigA_only_proximal_box	0.674678686433	TATAAATTAC-AAGTATAAT-GTAAATA	sigB	0.355352822315	GTAAATTGTA-ATAACT-ATAAATTACAAGTATAA-TGTTAAA-TA	sigK	0.337758251664	AATTGTAATA-AC-TATAAATTACAAGTAT-AATGTTAA-ATA	sigD	0.0337285075473	AAGTATATAG-TAAA-TTGTAATAACTATAAAT-TACAAGTA-TAATGTTAAA	sigF	-0.199634648592	AAAGTATATA-GTAAA-TTGTAATAACTATAA-ATTACAAGTA-TAATGTTAAA	sigE	-0.446272764148	GTAAATTGTA-ATA-ACTATAAATTACAAG-TATAATGT-TAAATA	sigG	-0.858398445967	TAGTAAATTG-TAATA-ACTATAAATTACAAGTAT-AATGTTA-AATA	sigH	-1.13526341778	GTATATAGTA-AATTGTAAT-AACTATAAATTA-CAAGTATA-ATGTTAAATA
CD630_04081	480531	1	sigK	1.52956448327	GCGAAGGTGG-AC-GAAAAAAAGTCCTAAAA-AATTATAT-AGATGTGA	sigA	0.455818983316	ATGGCGAAGG-TGGACG-AAAAAAAGTCCTAAAAAATTA-TATAGA-TGTGA	sigD	0.432428787135	AGAAGATGGC-GAAG-GTGGACGAAAAAAAG-TCCTAAAA-AATTATATAG	sigA_only_proximal_box	0.121613981533	CGAAAAAAAG-TCCTAAAAA-ATATATAGATG	sigH	-0.0571497227903	AGAAGATGGC-GAAGGTGGA-CGAAAAAAAGTC-CTAAAAAA-TTATATAGAT	sigF	-0.0921446363572	AGAAGATGGC-GAAGG-TGGACGAAAAAAAGTC-CTAAAAAATT-ATATAGATGT	sigE	-0.163364598333	AAGGTGGACG-AAA-AAAAGTCCTAAAAAAT-TATATAGA-TGTGA	sigG	-0.32261175323	GATGGCGAAG-GTGGA-CGAAAAAAAGTCCTAAAA-AATTATA-TAGATGTGA	sigB	-1.19361175203	TTTGTAGAAG-ATGGCG-AAGGTGGACGAAAAAAAG-TCCTAAA-AAATTATATA	sig54	-1.33816510259	GACGAAAAAA-AGTCC-TAAAAA-ATTATA-TAGATGTGA
CD630_04110	482524	1	sigA_only_proximal_box	2.06060741345	TGTGTATTCC-TGTTATGGT-TTAGGAGAAGA	sigF	1.78285863313	ATAGAGATGT-GTATT-CCTGTTATGGTTGTA-GGAGAAGATT-TTAGA	sigK	0.636074423379	GATGTGTATT-CC-TGTTATGGTTGTAGGAG-AAGATTTT-AGA	sigH	0.413932331271	AATCATAGAG-ATGTGTATT-CCTGTTATGGTT-GTAGGAGA-AGATTTTAGA	sigG	0.360208956166	ATAGAGATGT-GTATT-CCTGTTATGGTTGTAGGA-GAAGATT-TTAGA	sig54	0.133323719941	ATTCCTGTTA-TGGTT-GTAGGAG-AAGATT-TTAGA	sigB	0.108666304128	AATCATAGAG-ATGTGT-ATTCCTGTTATGGTTGTA-GGAGAAG-ATTTTAGA	sigE	-0.00301079300964	AGAGATGTGT-ATT-CCTGTTATGGTTGTAGGAG-AAGATTTT-AGA	sigD	-0.678184894246	CATAGAGATG-TGTA-TTCCTGTTATGGTTG-TAGGAGAA-GATTTTAGA	sigA	-1.51498589467	GAGATGTGTA-TTCCTG-TTATGGTTGTAGGAGAA-GATTTT-AGA
CD630_04230	496866	1	sigH	2.6989925002	AGCTTGATAA-AGAGGTTTT-AAGAGGTAAAGAA-GCAGAATA-TAATAAGATT	sigE	2.17024960443	TAAAGAGGTT-TTA-AGAGGTAAAGAAGCAG-AATATAAT-AAGATTA	sigA	1.86118676738	GATAAAGAGG-TTTTAA-GAGGTAAAGAAGCAGAA-TATAAT-AAGATTA	sigK	1.09425616164	AAGAGGTTTT-AA-GAGGTAAAGAAGCAG-AATATAAT-AAGATTA	sigA_only_proximal_box	1.07301621644	TAAAGAAGCA-GAATATAAT-AAATTA	sigG	0.648175351451	TGATAAAGAG-GTTTT-AAGAGGTAAAGAAGCAGAA-TATAATA-AGATTA	sigF	0.648116377213	TGATAAAGAG-GTTTT-AAGAGGTAAAGAAGCA-GAATATAATA-AGATTA	sigB	0.452325868639	GCTTGATAAA-GAGGTT-TTAAGAGGTAAAGAAGCA-GAATATA-ATAAGATTA	sig54	-0.0864272913943	AGGTTTTAAG-AGGTA-AAGAAG-CAGAAT-ATAATAAGAT	sigD	-1.10704049386	AAAGAGGTTT-TAAG-AGGTAAAGAAGCA-GAATATAA-TAAGATTA
CD630_04260	507492	-1	sigA	3.44609267071	TCAAGTTTAC-TTGACT-TATTATGATTTATATTA-TAAAAT-TAACTT	sigK	2.17385122699	AGTCAAGTTT-AC-TTGACTTATTATGATT-TATATTAT-AAAATTAACT	sigF	1.62179262437	AATAAGTCAA-GTTTA-CTTGACTTATTATG-ATTTATATTA-TAAAATTAAC	sigG	1.50493638569	AAGTTTACTT-GACTT-ATTATGATTTATATTAT-AAAATTA-ACTT	sigB	0.793193156563	TCAATAAGTC-AAGTTT-ACTTGACTTATTA-TGATTTA-TATTATAAAA	sigH	0.633797907624	AAGTTTACTT-GACTTATTA-TGATTTATATT-ATAAAATT-AACTT	sigA_only_proximal_box	0.551236137106	TTACTTGACT-TATTATGAT-TTTATTATAAAA	sigE	0.23633874235	TAAGTCAAGT-TTA-CTTGACTTATTATGATT-TATATTAT-AAAATTAACT	sig54	-1.07170811846	CAAGTTTACT-TGACT-TATTATG-ATTTAT-ATTATAAAAT	sigD	-1.22003938922	CAAGTTTACT-TGAC-TTATTATGATTTA-TATTATAA-AATTAACTT
CD630_04270	507568	1	sigA	3.82761407223	TCAAGTAAAC-TTGACT-TATTGACATATAGAATA-TAGAAT-AAAATA	sigK	1.89856932591	AGTAAACTTG-AC-TTATTGACATATAGAA-TATAGAAT-AAAATA	sigB	1.89073964115	TCAAGTAAAC-TTGACT-TATTGACATATA-GAATATA-GAATAAAATA	sigG	0.331686678421	AATAAGTCAA-GTAAA-CTTGACTTATTGACATATA-GAATATA-GAATAAAATA	sigF	0.279503079579	AATAAGTCAA-GTAAA-CTTGACTTATTGAC-ATATAGAATA-TAGAATAAAA	sigH	0.176257583056	AAGTAAACTT-GACTTATTG-ACATATAGAAT-ATAGAATA-AAATA	sigD	-0.0753252087244	ATAAGTCAAG-TAAA-CTTGACTTATTG-ACATATAG-AATATAGAAT	sigE	-0.161894988494	GTCAAGTAAA-CTT-GACTTATTGACATATAG-AATATAGA-ATAAAATA	sig54	-0.188685695527	CTTGACTTAT-TGACA-TATAG-AATATA-GAATAAAATA	sigA_only_proximal_box	-0.608916193964	ACTTATTGAC-ATATAGAAT-AAGAATAAAAT
CD630_04280	507839	1	sigE	2.34303559628	TTTGTGTGAG-ATG-ATTGAAAAATAATTAG-CATAAACT-AA	sigG	1.67523623823	TGAAGATGTT-TTTTA-TTTGTGTGAGATGATTG-AAAAATA-ATTAGCATAA	sig54	1.12362090139	GTGAGATGAT-TGAAA-AATAAT-TAGCAT-AAACTAA	sigK	1.01342960767	TTTGTGTGAG-AT-GATTGAAAAATAATTAG-CATAAACT-AA	sigA	0.68372428014	TGTTTTTTAT-TTGTGT-GAGATGATTGAAAAATAAT-TAGCAT-AAACTAA	sigB	0.474822039144	TTTGTGTGAG-ATGATT-GAAAAATAATTA-GCATAAA-CTAA	sigH	0.343601860565	TATTTGTGTG-AGATGATTG-AAAAATAATTA-GCATAAAC-TAA	sigF	-0.147187952731	TGAAGATGTT-TTTTA-TTTGTGTGAGATGA-TTGAAAAATA-ATTAGCATAA	sigD	-0.465297515064	TTATTTGTGT-GAGA-TGATTGAAAAATAAT-TAGCATAA-ACTAA	sigA_only_proximal_box	-0.915538504099	TGTGAGATGA-TTGAAAAAT-AATAGCATAAAC
CD630_04360	517978	1	sigG	1.28820908424	TAAAACTAAT-GAAAA-AGTATAACATTTTGACAG-AATTATA-TTTATAATGT	sigA_only_proximal_box	1.19958947696	TATAACATTT-TGACAGAAT-TAATTTATAATG	sigH	1.15388802135	AGTTAAAACT-AATGAAAAA-GTATAACATTTTG-ACAGAATT-ATATTTATAA	sig54	0.920866656908	TATAACATTT-TGACA-GAATT-ATATTT-ATAATGTT	sigK	0.876588385377	AAAAAGTATA-AC-ATTTTGACAGAATTATA-TTTATAAT-GTT	sigE	0.616646106827	ATGAAAAAGT-ATA-ACATTTTGACAGAAT-TATATTTA-TAATGTT	sigA	0.513869034878	ATGAAAAAGT-ATAACA-TTTTGACAGAATTATATT-TATAAT-GTT	sigD	-0.0433532654222	TAAAACTAAT-GAAA-AAGTATAACATTT-TGACAGAA-TTATATTTAT	sigF	-0.439095631553	TAAAACTAAT-GAAAA-AGTATAACATTTT-GACAGAATTA-TATTTATAAT	sigB	-1.41610279301	ACTAATGAAA-AAGTAT-AACATTTTGACAGAA-TTATATT-TATAATGTT
CD630_04380	520326	1	sigA_only_proximal_box	2.93657908411	ATATATTGAC-TGATATAAT-AAATCA	sigB	2.02391070258	CGAATTTTAA-CGGTTT-AAACATAATATATTGAC-TGATATA-ATAAAATCA	sigE	1.9108175681	CGGTTTAAAC-ATA-ATATATTGACTGATAT-AATAAAAT-CA	sigK	1.76900886023	AACGGTTTAA-AC-ATAATATATTGACTGATAT-AATAAAAT-CA	sigA	1.49294163657	ATTTTAACGG-TTTAAA-CATAATATATTGACTGA-TATAAT-AAAATCA	sigG	1.34332946324	AATTTTAACG-GTTTA-AACATAATATATTGACTGA-TATAATA-AAATCA	sigD	1.30682623138	TTTAACGGTT-TAAA-CATAATATATTG-ACTGATAT-AATAAAATCA	sigF	0.859724996871	AATTTTAACG-GTTTA-AACATAATATATTGAC-TGATATAATA-AAATCA	sigH	0.713834675389	GTCGAATTTT-AACGGTTTA-AACATAATATATT-GACTGATA-TAATAAAATC	sig54	-0.726956196531	TTAACGGTTT-AAACA-TAATATA-TTGACT-GATATAATAA
CD630_04390	521457	1	sigF	2.20330950658	GATGGCAAGT-GTATA-ACAAATATAATTTTA-AGTATAAATA-TTTAAAATAT	sigK	1.21022213055	CAAGTGTATA-AC-AAATATAATTTTAAGTATA-AATATTTA-AAATATAGA	sigG	0.880240891921	TGTATAACAA-ATATA-ATTTTAAGTATAAATATT-TAAAATA-TAGA	sigE	0.831938466195	TGGCAAGTGT-ATA-ACAAATATAATTTTAAG-TATAAATA-TTTAAAATAT	sigB	0.408673450063	CAATGATGGC-AAGTGT-ATAACAAATATAATTTT-AAGTATA-AATATTTAAA	sigA_only_proximal_box	-0.52709641046	AAGTATAAAT-ATTTAAAAT-AAGA	sigH	-0.578351595036	CAATGATGGC-AAGTGTATA-ACAAATATAATTT-TAAGTATA-AATATTTAAA	sigA	-0.808084480156	TGATGGCAAG-TGTATA-ACAAATATAATTTTAAG-TATAAA-TATTTAAAAT	sigD	-1.12511567895	GGCAAGTGTA-TAAC-AAATATAATTTT-AAGTATAA-ATATTTAAAA	sig54	-1.78935483259	CAAATATAAT-TTTAA-GTATAA-ATATTT-AAAATATAGA
CD630_04400	521818	1	sigH	6.07576602187	CTAATTTCAT-AAAGGAAAA-TATTCTTTTAT-GTAGAATT-ATAATATTTA	sigG	1.38434877349	TTTCATAAAG-GAAAA-TATTCTTTTATGTAGAAT-TATAATA-TTTAAGTAA	sigE	0.849070243348	ATAAAGGAAA-ATA-TTCTTTTATGTAGAAT-TATAATAT-TTAAGTAA	sigA	0.700272121743	ATAAACTAAT-TTCATA-AAGGAAAATATTCTTTTATG-TAGAAT-TATAATATTT	sig54	-0.0373426504095	TTCTTTTATG-TAGAA-TTATA-ATATTT-AAGTAA	sigK	-0.0445338315034	ATAAAGGAAA-AT-ATTCTTTTATGTAGAAT-TATAATAT-TTAAGTAA	sigA_only_proximal_box	-0.0892147918503	TTTTATGTAG-AATTATAAT-ATTAAGTAA	sigB	-0.0987953229939	AAGGAAAATA-TTCTTT-TATGTAGAATTA-TAATATT-TAAGTAA	sigD	-0.286499525583	ACTAATTTCA-TAAA-GGAAAATATTCTTTT-ATGTAGAA-TTATAATATT	sigF	-0.58937668277	TTTCATAAAG-GAAAA-TATTCTTTTATGTAG-AATTATAATA-TTTAAGTAA
CD630_04401	523185	1	sigA_only_proximal_box	3.02906828392	CCAATATTTA-TGATATAAT-TATATG	sig54	1.38783302564	AATTTTATGT-TTCCA-ATATTT-ATGATA-TAATTAATAT	sigB	1.37674881349	TATTAAAATT-TTATGT-TTCCAATATTTA-TGATATA-ATTAATATG	sigA	1.03907527778	AGTATTAAAA-TTTTAT-GTTTCCAATATTTATGA-TATAAT-TAATATG	sigE	0.673733675312	GACGATAAGT-ATT-AAAATTTTATGTTTCC-AATATTTA-TGATATAATT	sigF	0.641475889955	AAGACGATAA-GTATT-AAAATTTTATGTT-TCCAATATTT-ATGATATAAT	sigG	0.00248210955002	AAGACGATAA-GTATT-AAAATTTTATGTTTCC-AATATTT-ATGATATAAT	sigK	-0.199735384242	GACGATAAGT-AT-TAAAATTTTATGTTTCC-AATATTTA-TGATATAATT	sigH	-0.642449446755	TATTAAAATT-TTATGTTTC-CAATATTTATG-ATATAATT-AATATG	sigD	-0.731115932885	ATTAAAATTT-TATG-TTTCCAATATTTA-TGATATAA-TTAATATG
CD630_04410	524297	1	sigA_only_proximal_box	2.34418900817	CATAAATATA-TGATAAGAT-AATACA	sigA	1.98232471421	ATTAATATAA-TGTACA-TAAAAAATATCATAAATA-TATGAT-AAGATAAATA	sig54	1.60926119531	ACATAAAAAA-TATCA-TAAATAT-ATGATA-AGATAAATAC	sigD	1.37217307067	ATAATGTACA-TAAA-AAATATCATAAATA-TATGATAA-GATAAATACA	sigK	1.16087138356	AATATAATGT-AC-ATAAAAAATATCATAAA-TATATGAT-AAGATAAATA	sigB	0.48784904451	TAATATAATG-TACATA-AAAAATATCATAAATATA-TGATAAG-ATAAATACA	sigF	-0.109153234036	TTAATATAAT-GTACA-TAAAAAATATCATAA-ATATATGATA-AGATAAATAC	sigE	-1.09080075711	TACATAAAAA-ATA-TCATAAATATATGATAA-GATAAATA-CA	sigH	-1.11595370416	TAATGTACAT-AAAAAATAT-CATAAATATATG-ATAAGATA-AATACA	sigG	-1.19655994089	TGTACATAAA-AAATA-TCATAAATATATGATAAG-ATAAATA-CA
CD630_04420	525981	1	sig54	6.0752444286	ATTTTAAAGT-TGGCA-CGATTT-ATGCTT-TAACTAATTA	sigD	1.49116430733	ACTTTAATTT-TAAA-GTTGGCACGATTTA-TGCTTTAA-CTAATTATTG	sigA	1.19479686103	CCAATAAATA-TTTACT-TTAATTTTAAAGTTGGCACGATT-TATGCT-TTAACTAATT	sigA_only_proximal_box	0.966529705741	ATTTTAAAGT-TGGCACGAT-TTAGCTTTAACTA	sigB	0.432229663303	ATATTTACTT-TAATTT-TAAAGTTGGCACGATTTA-TGCTTTA-ACTAATTATT	sigF	0.420829746175	TACTTTAATT-TTAAA-GTTGGCACGATTTAT-GCTTTAACTA-ATTATTG	sigH	-0.00223526152997	TAATTTTAAA-GTTGGCACG-ATTTATGCTTT-AACTAATT-ATTG	sigK	-0.487736434763	TTTAAAGTTG-GC-ACGATTTATGCTTTAA-CTAATTAT-TG	sigG	-1.16803919773	TACTTTAATT-TTAAA-GTTGGCACGATTTATGCT-TTAACTA-ATTATTG	sigE	-1.4900165536	ATTTACTTTA-ATT-TTAAAGTTGGCACGATT-TATGCTTT-AACTAATTAT
CD630_04430	526584	1	sigH	2.41457233272	TATGGTGGAA-CAAGGTGTT-GGAGTAACAAGG-GAAGAATT-TATAAAAGG	sigA	0.240309569429	GAACAAGGTG-TTGGAG-TAACAAGGGAAGAATT-TATAAA-AGG	sigE	0.080464786194	GGAACAAGGT-GTT-GGAGTAACAAGGGAAG-AATTTATA-AAAGG	sigA_only_proximal_box	0.0677660472162	GGAGTAACAA-GGGAAGAAT-TATAAAAGG	sigB	-0.100740873113	TATGGTGGAA-CAAGGT-GTTGGAGTAACAA-GGGAAGA-ATTTATAAAA	sigK	-0.164666511358	GGTGGAACAA-GG-TGTTGGAGTAACAAGGG-AAGAATTT-ATAAAAGG	sig54	-0.263046480585	AACAAGGTGT-TGGAG-TAACA-AGGGAA-GAATTTATAA	sigF	-0.506719954015	GTGGAACAAG-GTGTT-GGAGTAACAAGGGA-AGAATTTATA-AAAGG	sigG	-0.529123776045	GTGGAACAAG-GTGTT-GGAGTAACAAGGGAAGA-ATTTATA-AAAGG	sigD	-0.826800835615	TATGGTGGAA-CAAG-GTGTTGGAGTAACAA-GGGAAGAA-TTTATAAAAG
CD630_04500	535191	1	sigA_only_proximal_box	1.09440731192	ACCAGGAAGA-ATGTATAAT-AAGAATA	sigE	0.909362430787	ATATCTATCT-ATA-GTTATACCAGGAAGAA-TGTATAAT-AAGGAATA	sigG	0.824880458361	CAATATCTAT-CTATA-GTTATACCAGGAAGAATG-TATAATA-AGGAATA	sigA	0.476707730493	ACAATATCTA-TCTATA-GTTATACCAGGAAGAATG-TATAAT-AAGGAATA	sigH	0.249621850553	ATATCTATCT-ATAGTTATA-CCAGGAAGAAT-GTATAATA-AGGAATA	sigB	0.157607141739	TGAACAATAT-CTATCT-ATAGTTATACCAGGAAGA-ATGTATA-ATAAGGAATA	sigF	0.00168809693021	CAATATCTAT-CTATA-GTTATACCAGGAAGA-ATGTATAATA-AGGAATA	sig54	-0.115148141496	TAGTTATACC-AGGAA-GAATGT-ATAATA-AGGAATA	sigK	-0.697173755292	ATCTATCTAT-AG-TTATACCAGGAAGAATG-TATAATAA-GGAATA	sigD	-1.31678163497	AATATCTATC-TATA-GTTATACCAGGAAGA-ATGTATAA-TAAGGAATA
CD630_04650	554070	1	sigA	2.22726205626	TTTAAAACTC-TTCCCT-AGAAAAAGCAACTAATG-TATATT-AAAATAATAT	sigG	2.02577946877	CTCTTCCCTA-GAAAA-AGCAACTAATGTATATTAA-AATAATA-TTTA	sigH	1.6545146789	TTCCCTAGAA-AAAGCAACT-AATGTATATTA-AAATAATA-TTTA	sigK	1.46377347966	CCTAGAAAAA-GC-AACTAATGTATATTAA-AATAATAT-TTA	sigA_only_proximal_box	0.822315495314	AACTAATGTA-TATTAAAAT-AAATTTA	sigB	0.755495881469	TTTAAAACTC-TTCCCT-AGAAAAAGCAACTAAT-GTATATT-AAAATAATAT	sigE	0.656844085633	AAACTCTTCC-CTA-GAAAAAGCAACTAATG-TATATTAA-AATAATATTT	sigF	-0.161578390997	CTCTTCCCTA-GAAAA-AGCAACTAATGTAT-ATTAAAATAA-TATTTA	sig54	-0.759706790652	TCCCTAGAAA-AAGCA-ACTAA-TGTATA-TTAAAATAAT	sigD	-1.19638876247	AACTCTTCCC-TAGA-AAAAGCAACTAAT-GTATATTA-AAATAATATT
CD630_04670	555676	1	sigA_only_proximal_box	2.6643150777	TTTTTTTGAA-TGCTATTAT-GATTTG	sigA	2.11398439785	TATCAAAATA-TTGATA-TCTTTTTTTTTGAATGC-TATTAT-GATTTTG	sigD	1.5316832503	ATCAAAATAT-TGAT-ATCTTTTTTTTTGAA-TGCTATTA-TGATTTTG	sig54	1.28267067188	ATCTTTTTTT-TTGAA-TGCTATT-ATGATT-TTG	sigB	1.15641461373	TATCAAAATA-TTGATA-TCTTTTTTTTTGAA-TGCTATT-ATGATTTTG	sigG	0.971559987459	AAAGATATCA-AAATA-TTGATATCTTTTTTTTTG-AATGCTA-TTATGATTTT	sigK	-0.140390295179	ATATCAAAAT-AT-TGATATCTTTTTTTTTG-AATGCTAT-TATGATTTTG	sigH	-0.540790137279	GATATCAAAA-TATTGATAT-CTTTTTTTTTGA-ATGCTATT-ATGATTTTG	sigF	-0.674595296214	TCAAAATATT-GATAT-CTTTTTTTTTGAAT-GCTATTATGA-TTTTG	sigE	-0.740370251453	AGATATCAAA-ATA-TTGATATCTTTTTTTTTG-AATGCTAT-TATGATTTTG
CD630_04730	563076	1	sigA_only_proximal_box	3.5764037234	AGTATATTCA-TGATATAAT-TATAA	sigB	1.299081197	ATCAATCAAA-ATGATA-AAGTAGAGTATATTCA-TGATATA-ATTACTAA	sigE	0.965461389599	AATCAAAATG-ATA-AAGTAGAGTATATTCAT-GATATAAT-TACTAA	sigA	0.794987990636	ATCAATCAAA-ATGATA-AAGTAGAGTATATTCATGA-TATAAT-TACTAA	sigD	0.524107707354	ATCAAAATGA-TAAA-GTAGAGTATATTCA-TGATATAA-TTACTAA	sigH	0.305892545387	TCAAAATGAT-AAAGTAGAG-TATATTCATG-ATATAATT-ACTAA	sigF	0.0891020524742	CAATCAAAAT-GATAA-AGTAGAGTATATTCA-TGATATAATT-ACTAA	sig54	0.0230859452652	TGATAAAGTA-GAGTA-TATTC-ATGATA-TAATTACTAA	sigK	-0.265054078186	TCAAAATGAT-AA-AGTAGAGTATATTCAT-GATATAAT-TACTAA	sigG	-0.409995758834	CAATCAAAAT-GATAA-AGTAGAGTATATTCATGA-TATAATT-ACTAA
CD630_04810	569423	1	sigF	2.50920619844	GCGTTATTTG-GTTTA-AAATGTGGGAGGGAA-GGAAAAGTTA-TTAGTA	sigB	1.10068711701	GAGGCGTTAT-TTGGTT-TAAAATGTGGGA-GGGAAGG-AAAAGTTATT	sigG	0.943596636915	GCGTTATTTG-GTTTA-AAATGTGGGAGGGAAGGA-AAAGTTA-TTAGTA	sig54	0.0660036956406	AAAATGTGGG-AGGGA-AGGAA-AAGTTA-TTAGTA	sigE	-0.51402505722	GTTATTTGGT-TTA-AAATGTGGGAGGGAAGGAA-AAGTTATT-AGTA	sigK	-0.733145707286	TATTTGGTTT-AA-AATGTGGGAGGGAAGGA-AAAGTTAT-TAGTA	sigD	-0.950750906011	ATAGGAGGCG-TTAT-TTGGTTTAAAATGTG-GGAGGGAA-GGAAAAGTTA	sigH	-1.05051598493	GGAGGCGTTA-TTTGGTTTA-AAATGTGGGAGGG-AAGGAAAA-GTTATTAGTA	sigA_only_proximal_box	-1.19884279861	GTGGGAGGGA-AGGAAAAGT-TATAGTA	sigA	-1.31158009203	GAGGCGTTAT-TTGGTT-TAAAATGTGGGAGGGAAGG-AAAAGT-TATTAGTA
CD630_04880	578822	1	sigA	2.78106854855	AACCAATATA-TTGACT-TTTTTTATATATGTTGA-TAGTAT-TATTA	sigK	2.06820217305	CAATATATTG-AC-TTTTTTTATATATGTT-GATAGTAT-TATTA	sigA_only_proximal_box	1.16724715143	TTATATATGT-TGATAGTAT-TATA	sigH	0.800942723268	CCAATATATT-GACTTTTTT-TATATATGTTG-ATAGTATT-ATTA	sigB	0.767907146678	AACCAATATA-TTGACT-TTTTTTATATATGTTGA-TAGTATT-ATTA	sigD	0.314793657758	ACCAATATAT-TGAC-TTTTTTTATATAT-GTTGATAG-TATTATTA	sigE	0.240443840427	TATGGAACCA-ATA-TATTGACTTTTTTTA-TATATGTT-GATAGTATTA	sigG	0.0630016893962	CCAATATATT-GACTT-TTTTTATATATGTTGAT-AGTATTA-TTA	sig54	-0.300898687505	TATTGACTTT-TTTTA-TATATG-TTGATA-GTATTATTA	sigF	-0.623325462655	CCAATATATT-GACTT-TTTTTATATATGTT-GATAGTATTA-TTA
CD630_04890	580244	-1	sigA_only_proximal_box	3.0868175722	CTTCTATTTG-TGATATAAT-ATAAATAT	sigA	1.72359324279	TGTTCGGAAA-TTTCCC-TTCTATTTGTGA-TATAAT-ATTAAATAT	sigG	1.70047059263	AAATTGTTCG-GAAAT-TTCCCTTCTATTTGTGA-TATAATA-TTAAATAT	sigD	1.33270237979	AAATTGTTCG-GAAA-TTTCCCTTCTATT-TGTGATAT-AATATTAAAT	sigB	0.786269102531	AATTGTTCGG-AAATTT-CCCTTCTATTTG-TGATATA-ATATTAAATA	sigK	0.677778013032	TCGGAAATTT-CC-CTTCTATTTGTGATAT-AATATTAA-ATAT	sigH	0.593624598766	TATAAAATTG-TTCGGAAAT-TTCCCTTCTATTT-GTGATATA-ATATTAAATA	sigE	0.578163316359	TTGTTCGGAA-ATT-TCCCTTCTATTTGTGA-TATAATAT-TAAATAT	sigF	-0.0427178310997	AAATTGTTCG-GAAAT-TTCCCTTCTATTTG-TGATATAATA-TTAAATAT	sig54	-0.161780892622	GTTCGGAAAT-TTCCC-TTCTAT-TTGTGA-TATAATATTA
CD630_04900	580497	1	sig54	5.89930829212	TTACATATAT-TGGCA-TGAAAG-TTGCTT-TAGATATTTA	sigE	0.343937190983	ATGCTTACAT-ATA-TTGGCATGAAAGTTGCTT-TAGATATT-TAACA	sigA	0.260955672164	CTTACATATA-TTGGCA-TGAAAGTTGCTTTA-GATATT-TAACA	sigB	-0.201698262352	CTTACATATA-TTGGCA-TGAAAGTTGCTTT-AGATATT-TAACA	sigD	-0.401806967323	ATACAATGCT-TACA-TATATTGGCATGAAAGT-TGCTTTAG-ATATTTAACA	sigK	-0.418410673265	ACATATATTG-GC-ATGAAAGTTGCTTTA-GATATTTA-ACA	sigG	-0.636371713967	ATGCTTACAT-ATATT-GGCATGAAAGTTGCTTTA-GATATTT-AACA	sigA_only_proximal_box	-0.655369708398	GCATGAAAGT-TGCTTTAGA-TATTAACA	sigF	-0.765092348809	CAATGCTTAC-ATATA-TTGGCATGAAAGTT-GCTTTAGATA-TTTAACA	sigH	-1.54368432391	GCTTACATAT-ATTGGCATG-AAAGTTGCTTT-AGATATTT-AACA
CD630_04960	585615	1	sigH	0.618073706832	CCCAATTTTG-AAAGGACGT-GATACCACGA-AAGCAAAA-AA	sig54	0.505635883552	TGAAAGGACG-TGATA-CCACGA-AAGCAA-AAAA	sigF	-0.0362883227435	GCGTCTATTT-TTTTA-CCCAATTTTGAAA-GGACGTGATA-CCACGAAAGC	sigB	-0.136134508456	GAGCGTCTAT-TTTTTT-ACCCAATTTTGAAAGGA-CGTGATA-CCACGAAAGC	sigG	-0.138149684069	GCGTCTATTT-TTTTA-CCCAATTTTGAAAGGACGT-GATACCA-CGAAAGCAAA	sigA	-0.176439738941	TCTATTTTTT-TACCCA-ATTTTGAAAGGACGTGA-TACCAC-GAAAGCAAAA	sigK	-0.307683496747	CTATTTTTTT-AC-CCAATTTTGAAAGGACGT-GATACCAC-GAAAGCAAAA	sigD	-0.463284690438	GTCTATTTTT-TTAC-CCAATTTTGAAAGGA-CGTGATAC-CACGAAAGCA	sigA_only_proximal_box	-0.535314450608	TGAAAGGACG-TGATACCAC-GAAGCAAAAAA	sigE	-1.27649509375	GTCTATTTTT-TTA-CCCAATTTTGAAAGGACGT-GATACCAC-GAAAGCAAAA
CD630_05071	599850	1	sigB	1.27014292516	AATCGGATAT-ATCTTT-ACAAATATACTCTTATG-TGCTAAT-GTTAATATA	sigA_only_proximal_box	1.25405930262	TACTCTTATG-TGCTAATGT-TATATA	sigD	0.990017287497	GATATATCTT-TACA-AATATACTCTTA-TGTGCTAA-TGTTAATATA	sigA	0.806664263587	CGGATATATC-TTTACA-AATATACTCTTATGTGC-TAATGT-TAATATA	sigF	0.213775015362	GGATATATCT-TTACA-AATATACTCTTATGT-GCTAATGTTA-ATATA	sig54	0.20707509403	TCTTTACAAA-TATAC-TCTTAT-GTGCTA-ATGTTAATAT	sigG	0.18217028053	ATATCTTTAC-AAATA-TACTCTTATGTGCTAAT-GTTAATA-TA	sigK	-0.0393679064095	ATATATCTTT-AC-AAATATACTCTTATGTGCT-AATGTTAA-TATA	sigE	-1.0773876724	ATCTTTACAA-ATA-TACTCTTATGTGCT-AATGTTAA-TATA	sigH	-1.64340371376	ATATATCTTT-ACAAATATA-CTCTTATGTGCTA-ATGTTAAT-ATA
CD630_05090	602669	-1	sigB	2.18429366735	TTTTCTATAC-CTGTTT-CAAATTCAACAGGAA-CAGTAAA-ATGTAT	sigA	0.36269640899	CTATACCTGT-TTCAAA-TTCAACAGGAACAG-TAAAAT-GTAT	sigA_only_proximal_box	0.324568975142	TCAACAGGAA-CAGTAAAAT-GAT	sigF	0.173902644176	TTCTATACCT-GTTTC-AAATTCAACAGGAAC-AGTAAAATGT-AT	sigK	-0.116391893016	GTTTTTCTAT-AC-CTGTTTCAAATTCAACAGG-AACAGTAA-AATGTAT	sigH	-0.155880622515	GTTTTTCTAT-ACCTGTTTC-AAATTCAACAGGA-ACAGTAAA-ATGTAT	sigG	-0.321380004084	TTCTATACCT-GTTTC-AAATTCAACAGGAACAG-TAAAATG-TAT	sigD	-1.02363672563	CACGTTTTTC-TATA-CCTGTTTCAAATTCA-ACAGGAAC-AGTAAAATGT	sigE	-1.22237552737	ACGTTTTTCT-ATA-CCTGTTTCAAATTCAA-CAGGAACA-GTAAAATGTA	sig54	-1.57037762567	CAAATTCAAC-AGGAA-CAGTA-AAATGT-AT
CD630_05100	603101	1	sigD	0.80528109109	CTTAATGCAA-CAAA-TCGCCCTTTCACAT-TGGGAGTA-AGAGTG	sig54	0.144078655725	TGCAACAAAT-CGCCC-TTTCACA-TTGGGA-GTAAGAGTG	sigB	-0.0725964476838	CTTAATGCAA-CAAATC-GCCCTTTCACATT-GGGAGTA-AGAGTG	sigH	-0.355707630508	AATTCTTAAT-GCAACAAAT-CGCCCTTTCACA-TTGGGAGT-AAGAGTG	sigK	-0.461733664352	AATTCTTAAT-GC-AACAAATCGCCCTTT-CACATTGG-GAGTAAGAGT	sigA	-0.550252967602	ATGCAACAAA-TCGCCC-TTTCACATTGGGAG-TAAGAG-TG	sigG	-0.559064242411	TTTTCAATTC-TTAAT-GCAACAAATCGCCCTTT-CACATTG-GGAGTAAGAG	sigA_only_proximal_box	-0.659732009182	CAAATCGCCC-TTTCACATT-GGAGTAAGAGT	sigF	-1.0856542946	TTTTTCAATT-CTTAA-TGCAACAAATCGCCC-TTTCACATTG-GGAGTAAGAG	sigE	-1.24852250515	TTTTTCAATT-CTT-AATGCAACAAATCGCC-CTTTCACA-TTGGGAGTAA
CD630_05110	604293	1	sigG	1.2241942546	ATTTCAAAAT-TTATA-GGAGCTGTAACACTTCAA-CATCTTA-TAAAGAG	sigA_only_proximal_box	1.12550010612	TTATAGGAGC-TGTAACACT-TAACATCTTAT	sig54	0.833256170127	TCAAAATTTA-TAGGA-GCTGTA-ACACTT-CAACATCTTA	sigE	0.752871230748	TTCAAAATTT-ATA-GGAGCTGTAACACTTCAA-CATCTTAT-AAAGAG	sigF	0.672790826365	AATTTTATGT-GATTT-CAAAATTTATAGGAGC-TGTAACACTT-CAACATCTTA	sigK	0.514587832566	CAAAATTTAT-AG-GAGCTGTAACACTTCAA-CATCTTAT-AAAGAG	sigH	0.346254803343	AAAATTTATA-GGAGCTGTA-ACACTTCAAC-ATCTTATA-AAGAG	sigD	-0.580689026377	AAATTTATAG-GAGC-TGTAACACTTCAACA-TCTTATAA-AGAG	sigA	-0.8915464051	TTTATGTGAT-TTCAAA-ATTTATAGGAGCTGTAACACTT-CAACAT-CTTATAAAGA	sigB	-1.77739360174	AAATTTATAG-GAGCTG-TAACACTTCAACA-TCTTATA-AAGAG
CD630_05140	607231	1	sigA	2.10614679693	GTTTTTCATA-TGGATA-AAATTGGTTATTTAATA-TATAAT-TACAAGTA	sigE	1.6852592675	TTTCATATGG-ATA-AAATTGGTTATTTAA-TATATAAT-TACAAGTA	sigF	1.30496379117	TTTTTCATAT-GGATA-AAATTGGTTATTTA-ATATATAATT-ACAAGTA	sigG	1.03553734252	TTTTTCATAT-GGATA-AAATTGGTTATTTAATA-TATAATT-ACAAGTA	sigH	0.804474804537	TTTTTCATAT-GGATAAAAT-TGGTTATTTAAT-ATATAATT-ACAAGTA	sigA_only_proximal_box	0.231072271541	TGGTTATTTA-ATATATAAT-TAAAGTA	sigK	0.200615525101	TTTCATATGG-AT-AAAATTGGTTATTTAA-TATATAAT-TACAAGTA	sigD	0.0666903085261	TTCATATGGA-TAAA-ATTGGTTATTTAATA-TATAATTA-CAAGTA	sig54	-0.388030280533	TGGATAAAAT-TGGTT-ATTTAA-TATATA-ATTACAAGTA	sigB	-1.46854433991	TTATTTGTTT-TTCATA-TGGATAAAATTGGTTATT-TAATATA-TAATTACAAG
CD630_05160	617090	-1	sigK	1.5585226941	TCCACTATAA-AC-CTTATTTTAATACTGAATA-TATATTAT-AATATATTT	sigA_only_proximal_box	1.48328938718	ACTGAATATA-TATTATAAT-AATTT	sigD	1.0916402698	ATATCCACTA-TAAA-CCTTATTTTAAT-ACTGAATA-TATATTATAA	sigE	1.0224023018	AATATCCACT-ATA-AACCTTATTTTAATACTG-AATATATA-TTATAATATA	sigB	0.604798612355	ACTATAAACC-TTATTT-TAATACTGAATATA-TATTATA-ATATATTT	sigG	0.495257703799	ACTATAAACC-TTATT-TTAATACTGAATATATAT-TATAATA-TATTT	sigA	0.442057453174	ACTATAAACC-TTATTT-TAATACTGAATATATAT-TATAAT-ATATTT	sigH	0.140211071811	TACAAAATAT-CCACTATAA-ACCTTATTTTAAT-ACTGAATA-TATATTATAA	sig54	-0.592497697019	TATTTTAATA-CTGAA-TATAT-ATTATA-ATATATTT	sigF	-1.69858699721	AAAATATCCA-CTATA-AACCTTATTTTAAT-ACTGAATATA-TATTATAATA
CD630_05170	617657	1	sigA	2.79919021232	AAATTTGATT-TTGACA-AGCATAAAAAACAAGTTTTTTCA-TAAAAT-GTAAATA	sigE	1.99324353444	TTTGACAAGC-ATA-AAAAACAAGTTTTTT-CATAAAAT-GTAAATA	sigK	1.63153614517	ATTTTGACAA-GC-ATAAAAAACAAGTTTTTT-CATAAAAT-GTAAATA	sigA_only_proximal_box	1.28488997752	ACAAGTTTTT-TCATAAAAT-GAAATA	sigG	0.960789790815	ATTTTGACAA-GCATA-AAAAACAAGTTTTTTCA-TAAAATG-TAAATA	sigF	0.0639816388079	ATTTTGACAA-GCATA-AAAAACAAGTTTTT-TCATAAAATG-TAAATA	sigH	-0.265257663309	TTGATTTTGA-CAAGCATAA-AAAACAAGTTTT-TTCATAAA-ATGTAAATA	sigD	-0.277468289549	TTGACAAGCA-TAAA-AAACAAGTTTTT-TCATAAAA-TGTAAATA	sigB	-0.770294925584	AGCTTAAAAT-TTGATT-TTGACAAGCATAAAAAAC-AAGTTTT-TTCATAAAAT	sig54	-0.854574555613	CAAGCATAAA-AAACA-AGTTT-TTTCAT-AAAATGTAAA
CD630_05190	619045	1	sigA	3.79553952589	ATAGAAAAAA-TTGACT-TTTAAACAAAAGGATGATAA-TATAAT-AACA	sigK	2.34844872723	GAAAAAATTG-AC-TTTTAAACAAAAGGATGAT-AATATAAT-AACA	sigB	2.31993423207	ATAGAAAAAA-TTGACT-TTTAAACAAAAGGA-TGATAAT-ATAATAACA	sigA_only_proximal_box	2.09788529974	AACAAAAGGA-TGATAATAT-AAAACA	sigE	1.02695862442	AAAAAATTGA-CTT-TTAAACAAAAGGATGAT-AATATAAT-AACA	sig54	0.231428798958	TTTAAACAAA-AGGAT-GATAAT-ATAATA-ACA	sigG	0.189313901784	AAAATAGAAA-AAATT-GACTTTTAAACAAAAGGAT-GATAATA-TAATAACA	sigD	0.0558148861112	TAGAAAAAAT-TGAC-TTTTAAACAAAAG-GATGATAA-TATAATAACA	sigH	-1.08224370292	AACAACAAAA-ATAGAAAAA-ATTGACTTTTAA-ACAAAAGG-ATGATAATAT	sigF	-1.18080776143	AGAAAAAATT-GACTT-TTAAACAAAAGGAT-GATAATATAA-TAACA
CD630_05250	631715	-1	sigA	4.34613686006	GAAAACTGCA-TTGACA-CAGGAAAAAGTTTATTT-TATACT-TTTTTT	sigF	1.88234654179	AGAAAATTCA-GAAAA-CTGCATTGACACA-GGAAAAAGTT-TATTTTATAC	sigK	1.49666155368	CTGCATTGAC-AC-AGGAAAAAGTTTATTT-TATACTTT-TTTT	sigH	1.25517858761	CTGCATTGAC-ACAGGAAAA-AGTTTATTTT-ATACTTTT-TTT	sig54	1.14095033166	AAAACTGCAT-TGACA-CAGGAAA-AAGTTT-ATTTTATACT	sigA_only_proximal_box	1.13933312072	AAAAAGTTTA-TTTTATACT-TTTTT	sigG	-0.263096033577	TCAGAAAACT-GCATT-GACACAGGAAAAAGTT-TATTTTA-TACTTTTTTT	sigE	-0.386461743736	AGAAAACTGC-ATT-GACACAGGAAAAAGTT-TATTTTAT-ACTTTTTTT	sigB	-0.812847026771	GAAAACTGCA-TTGACA-CAGGAAAAAGTTTA-TTTTATA-CTTTTTTT	sigD	-2.15267332309	AAAACTGCAT-TGAC-ACAGGAAAAAGTTTA-TTTTATAC-TTTTTTT
CD630_05300	635713	-1	sigA	3.96734000199	ATATTTTTCG-TTGACA-ATGTTAAATTTTTGTTT-TATCCT-TAATT	sig54	1.31763753941	TCGTTGACAA-TGTTA-AATTT-TTGTTT-TATCCTTAAT	sigA_only_proximal_box	1.20688622276	TCGTTGACAA-TGTTAAATT-TTGTTTTATCC	sigF	0.273728045894	TAATATTTTA-GATAT-TTTTCGTTGACAAT-GTTAAATTTT-TGTTTTATCC	sigK	0.26623537458	TTTTTCGTTG-AC-AATGTTAAATTTTTGT-TTTATCCT-TAATT	sigH	0.169244381808	TTTTCGTTGA-CAATGTTAA-ATTTTTGTTTT-ATCCTTAA-TT	sigB	-0.287504023274	TTAGATATTT-TTCGTT-GACAATGTTAAATTTT-TGTTTTA-TCCTTAATT	sigD	-0.362148889194	TTTTCGTTGA-CAAT-GTTAAATTTTTGTTTT-ATCCTTAA-TT	sigG	-0.481358277986	ATTTTTCGTT-GACAA-TGTTAAATTTTTGTTT-TATCCTT-AATT	sigE	-0.763170066336	AATATTTTAG-ATA-TTTTTCGTTGACAATGT-TAAATTTT-TGTTTTATCC
CD630_05320	637536	1	sigK	1.77757916715	TAAAAATATG-AC-ATAAAGGTGTCGTATAT-TATAAATT-ATAATTG	sigA	1.72593124171	TATTAAAAAT-ATGACA-TAAAGGTGTCGTATATTATAAAT-TATAAT-TG	sigE	1.663213833	TATATTAAAA-ATA-TGACATAAAGGTGTCG-TATATTAT-AAATTATAAT	sigA_only_proximal_box	1.07548266597	CATAAAGGTG-TCGTATATT-AAAATTATAAT	sigD	1.01375396391	TTAATTATAT-TAAA-AATATGACATAAAGGT-GTCGTATA-TTATAAATTA	sigG	0.644023903882	TAAAAATATG-ACATA-AAGGTGTCGTATATTATA-AATTATA-ATTG	sigH	0.511317179733	AATATGACAT-AAAGGTGTC-GTATATTATAA-ATTATAAT-TG	sig54	-0.218421799162	TATGACATAA-AGGTG-TCGTAT-ATTATA-AATTATAATT	sigF	-0.368967574906	ATTATATTAA-AAATA-TGACATAAAGGTGTC-GTATATTATA-AATTATAATT	sigB	-0.612737270473	AATTATATTA-AAAATA-TGACATAAAGGTG-TCGTATA-TTATAAATTA
CD630_05330	638654	1	sigA	3.16846558421	TTTTAATAAC-TCGTCA-AAACGCCAAACATATAT-TACAAT-AGATATA	sigF	2.82103508944	ACAATTATAT-TTTTA-ATAACTCGTCAAAAC-GCCAAACATA-TATTACAATA	sigE	2.6681733483	TATATTTTTA-ATA-ACTCGTCAAAACGCCAAA-CATATATT-ACAATAGATA	sigK	2.38717302152	ATTTTTAATA-AC-TCGTCAAAACGCCAAA-CATATATT-ACAATAGATA	sigA_only_proximal_box	1.82291478961	GCCAAACATA-TATTACAAT-AATATA	sigG	0.769669385996	ACAATTATAT-TTTTA-ATAACTCGTCAAAACGCC-AAACATA-TATTACAATA	sig54	0.532094235987	CTCGTCAAAA-CGCCA-AACAT-ATATTA-CAATAGATAT	sigD	0.193165626051	AATAACTCGT-CAAA-ACGCCAAACATATAT-TACAATAG-ATATA	sigB	-0.716355930773	TATATTTTTA-ATAACT-CGTCAAAACGCCAA-ACATATA-TTACAATAGA	sigH	-1.21664041258	ATTTTTAATA-ACTCGTCAA-AACGCCAAACAT-ATATTACA-ATAGATATA
CD630_05430	647568	1	sigK	1.27789796226	ATATGTATGC-AC-AACGGCTTGACAAGCAG-TGTATTAT-GAATGTA	sigA	1.25870607525	CTTATATGTA-TGCACA-ACGGCTTGACAAGCAGTG-TATTAT-GAATGTA	sigA_only_proximal_box	-0.0728230895859	TTGACAAGCA-GTGTATTAT-GATGTA	sig54	-0.118403672567	GTATGCACAA-CGGCT-TGACAAG-CAGTGT-ATTATGAATG	sigG	-0.301585330754	TTATATGTAT-GCACA-ACGGCTTGACAAGCAGTG-TATTATG-AATGTA	sigH	-0.329870269035	ATATTTACTT-ATATGTATG-CACAACGGCTTGA-CAAGCAGT-GTATTATGAA	sigB	-0.472497908379	CTTATATGTA-TGCACA-ACGGCTTGACAAGCA-GTGTATT-ATGAATGTA	sigF	-0.663589886083	CTATATTTAC-TTATA-TGTATGCACAACGG-CTTGACAAGC-AGTGTATTAT	sigE	-0.864632285505	ATATGTATGC-ACA-ACGGCTTGACAAGCAG-TGTATTAT-GAATGTA	sigD	-0.999315782718	TATATGTATG-CACA-ACGGCTTGACAA-GCAGTGTA-TTATGAATGT
CD630_05430	648057	1	sigD	1.54648160206	ATTATATGGA-TAAA-AAACCCTAGAAAC-TCCAAATA-TAATAAGA	sigG	1.49832990596	TAAATTATAT-GGATA-AAAAACCCTAGAAACTCC-AAATATA-ATAAGA	sigE	1.43258309791	AATTATATGG-ATA-AAAAACCCTAGAAACTCCA-AATATAAT-AAGA	sigA	1.36058093707	TTAAATTATA-TGGATA-AAAAACCCTAGAAACTCCAAA-TATAAT-AAGA	sigK	0.526822707651	TATATGGATA-AA-AAACCCTAGAAACTCCA-AATATAAT-AAGA	sigH	0.507255341736	ATCTTTTATT-AAATTATAT-GGATAAAAAACC-CTAGAAAC-TCCAAATATA	sigA_only_proximal_box	-0.00783824724305	TAGAAACTCC-AAATATAAT-AGA	sigF	-0.0297767159922	TTTTATTAAA-TTATA-TGGATAAAAAACC-CTAGAAACTC-CAAATATAAT	sig54	-0.835884871194	ATGGATAAAA-AACCC-TAGAAA-CTCCAA-ATATAATAAG	sigB	-1.16587282306	TTAAATTATA-TGGATA-AAAAACCCTAGAAACT-CCAAATA-TAATAAGA
CD630_05440	648987	1	sigA_only_proximal_box	3.40643324087	TTAAATGTTA-TGCTATAAT-ATTAGCA	sigA	1.95325701076	TTTATTTGAT-TTGAAA-TAGAAGATTAAATTAAATGT-TATGCT-ATAATATTTA	sigB	1.7875097183	TTTGAAATAG-AAGATT-AAATTAAATGTTA-TGCTATA-ATATTTAGCA	sigD	1.54444251703	ATTTGAAATA-GAAG-ATTAAATTAAATGTTA-TGCTATAA-TATTTAGCA	sigG	1.07288053697	ATTTGAAATA-GAAGA-TTAAATTAAATGTTATGC-TATAATA-TTTAGCA	sigH	0.713698295359	GATTTGAAAT-AGAAGATTA-AATTAAATGTT-ATGCTATA-ATATTTAGCA	sigE	0.664845408773	GAAATAGAAG-ATT-AAATTAAATGTTATGC-TATAATAT-TTAGCA	sigK	0.416249445407	GAAATAGAAG-AT-TAAATTAAATGTTATGC-TATAATAT-TTAGCA	sig54	0.414781533385	TAGAAGATTA-AATTA-AATGTT-ATGCTA-TAATATTTAG	sigF	0.216337772724	ATTTGAAATA-GAAGA-TTAAATTAAATGTTA-TGCTATAATA-TTTAGCA
CD630_05450	650058	1	sigA_only_proximal_box	2.97729396496	GACAAATTTA-TGTTATAAT-GTGATA	sig54	1.38713800814	TTCTATAGTT-AGACA-AATTT-ATGTTA-TAATGTTGAT	sigA	1.14585127501	TTCAAAATAA-TTCTAT-AGTTAGACAAATTTATGT-TATAAT-GTTGATA	sigB	0.507622252605	TTCAAAATAA-TTCTAT-AGTTAGACAAATTTA-TGTTATA-ATGTTGATA	sigF	0.105645616318	CAAAATAATT-CTATA-GTTAGACAAATTTAT-GTTATAATGT-TGATA	sigE	0.0894469695009	AAATAATTCT-ATA-GTTAGACAAATTTATGT-TATAATGT-TGATA	sigG	-0.161605792351	CAAAATAATT-CTATA-GTTAGACAAATTTATGT-TATAATG-TTGATA	sigK	-0.258119242587	ATAATTCTAT-AG-TTAGACAAATTTATGT-TATAATGT-TGATA	sigD	-0.374259216664	AAAATAATTC-TATA-GTTAGACAAATTTA-TGTTATAA-TGTTGATA	sigH	-1.5792456379	TAAAATATTC-AAAATAATT-CTATAGTTAG-ACAAATTT-ATGTTATAAT
CD630_05460	651151	1	sigH	1.68803005391	ATTATACGTT-AAAAGATTA-TTTATATTTTTA-AAAGTTTT-TTTATAA	sigE	0.925860258941	TATTAATATT-ATA-CGTTAAAAGATTATT-TATATTTT-TAAAAGTTTT	sigK	0.234324395823	TATTAATATT-AT-ACGTTAAAAGATTATT-TATATTTT-TAAAAGTTTT	sigF	-0.157214760582	AATATTATAC-GTTAA-AAGATTATTTATATT-TTTAAAAGTT-TTTTTATAA	sigD	-0.529063844232	TATTATACGT-TAAA-AGATTATTTATAT-TTTTAAAA-GTTTTTTTAT	sig54	-0.735581475581	AAAAGATTAT-TTATA-TTTTTAA-AAGTTT-TTTTATAA	sigA_only_proximal_box	-1.03230111295	AAAAGATTAT-TTATATTTT-TAAAGTTTTTT	sigB	-1.19360297072	ATTAATATTA-TACGTT-AAAAGATTATTTATAT-TTTTAAA-AGTTTTTTTA	sigG	-1.71493443921	TATATTAATA-TTATA-CGTTAAAAGATTATTTA-TATTTTT-AAAAGTTTTT	sigA	-1.91555974735	ATATTAATAT-TATACG-TTAAAAGATTATTTA-TATTTT-TAAAAGTTTT
CD630_05460	651108	1	sigF	3.13794419845	AAAACATGGT-GAATA-ATTGTATCTTATATA-GTCGAAAATA-TGATATATTA	sigG	2.96408877132	AAAACATGGT-GAATA-ATTGTATCTTATATAGTC-GAAAATA-TGATATATTA	sigA_only_proximal_box	1.85962313474	GTCGAAAATA-TGATATATT-AAATT	sigH	1.65056916896	AAAACATGGT-GAATAATTG-TATCTTATATA-GTCGAAAA-TATGATATAT	sigB	1.42320800263	GTGAATAATT-GTATCT-TATATAGTCGAAAATA-TGATATA-TTAATATT	sigA	1.41830023878	TGGTGAATAA-TTGTAT-CTTATATAGTCGAAAA-TATGAT-ATATTAATAT	sigD	1.30665570218	TAAAACATGG-TGAA-TAATTGTATCTTATATA-GTCGAAAA-TATGATATAT	sig54	0.739300269328	GTATCTTATA-TAGTC-GAAAAT-ATGATA-TATTAATATT	sigE	0.675199397739	ATTGTATCTT-ATA-TAGTCGAAAATATGA-TATATTAA-TATT	sigK	-0.264648197688	ATGGTGAATA-AT-TGTATCTTATATAGTCGAA-AATATGAT-ATATTAATAT
CD630_05470	652110	1	sigA	3.03940984765	AAATAAATGA-TTGACA-TAGTATAGACTAC-TATGAT-AGTTTTTTAT	sigK	1.85063741264	TAAATGATTG-AC-ATAGTATAGACTACTAT-GATAGTTT-TTTATTA	sigA_only_proximal_box	1.56338225056	TAGTATAGAC-TACTATGAT-ATTTTTTATTA	sigD	1.20156446059	TATTAAAAAA-TAAA-TGATTGACATAGTATA-GACTACTA-TGATAGTTTT	sigH	0.363096212181	ATTAAAAAAT-AAATGATTG-ACATAGTATA-GACTACTA-TGATAGTTTT	sigG	0.219350363784	TATTATTAAA-AAATA-AATGATTGACATAGTATAG-ACTACTA-TGATAGTTTT	sig54	0.103219123943	GACATAGTAT-AGACT-ACTATGA-TAGTTT-TTTATTA	sigB	0.0461775440562	TAAAAAATAA-ATGATT-GACATAGTATAGAC-TACTATG-ATAGTTTTTT	sigE	-0.922122724123	AATGATTGAC-ATA-GTATAGACTACTAT-GATAGTTT-TTTATTA	sigF	-2.84425448934	TATTAAAAAA-TAAAT-GATTGACATAGTATA-GACTACTATG-ATAGTTTTTT
CD630_05500	655705	1	sigH	2.21516310581	TAAATAGATA-AAGGGATAG-AATAAATTTAAAT-ATGGAAAA-TGAATATCT	sigG	1.19426081956	ATAGATAAAG-GGATA-GAATAAATTTAAATATG-GAAAATG-AATATCT	sigB	0.390150647051	AATAGATAAA-GGGATA-GAATAAATTTAAATA-TGGAAAA-TGAATATCT	sigA	-0.418361957267	AATAGATAAA-GGGATA-GAATAAATTTAAATATG-GAAAAT-GAATATCT	sigE	-0.439199643231	AAGGGATAGA-ATA-AATTTAAATATGGAA-AATGAATA-TCT	sigF	-0.491021149615	ATAGATAAAG-GGATA-GAATAAATTTAAAT-ATGGAAAATG-AATATCT	sigD	-0.502446986005	AGGGATAGAA-TAAA-TTTAAATATGGAA-AATGAATA-TCT	sig54	-0.977637191721	GATAAAGGGA-TAGAA-TAAATT-TAAATA-TGGAAAATGA	sigK	-1.17417600711	AAATAGATAA-AG-GGATAGAATAAATTTA-AATATGGA-AAATGAATAT	sigA_only_proximal_box	-1.48149778074	ATAGAATAAA-TTTAAATAT-GAAAATGAATA
CD630_05510	658278	-1	sig54	2.69408231157	CTATATTATT-TAACA-AATTTC-AAGCTA-TATTCATATC	sigK	2.44403861224	ATATTATTTA-AC-AAATTTCAAGCTATATT-CATATCTT-GAAAT	sigB	1.99409434693	AATTTATATC-TATATT-ATTTAACAAATTTCA-AGCTATA-TTCATATCTT	sigA_only_proximal_box	1.19918490773	ACAAATTTCA-AGCTATATT-CAATCTTGAAAT	sigE	0.681569037299	TCTATATTAT-TTA-ACAAATTTCAAGCTATATT-CATATCTT-GAAAT	sigF	0.133016032318	TTTATATCTA-TATTA-TTTAACAAATTTCA-AGCTATATTC-ATATCTTGAA	sigA	0.0810361243413	TCTATATTAT-TTAACA-AATTTCAAGCTATATTCA-TATCTT-GAAAT	sigD	0.0743013410487	AATTTATATC-TATA-TTATTTAACAAATTTCA-AGCTATAT-TCATATCTTG	sigG	-0.543363888068	TTAAATTTAT-ATCTA-TATTATTTAACAAATTT-CAAGCTA-TATTCATATC	sigH	-1.61183985783	ATTTATATCT-ATATTATTT-AACAAATTTCA-AGCTATAT-TCATATCTTG
CD630_05540	660621	1	sigK	1.81290109437	AGTATTTTAA-AC-TATTAGAAAAAAGAAG-TATAATAT-TTATA	sigA	1.78083339499	AGAAAAGTAT-TTTAAA-CTATTAGAAAAAAGAAG-TATAAT-ATTTATA	sigH	1.03526624162	AGGTCTTAGA-AAAGTATTT-TAAACTATTAG-AAAAAAGA-AGTATAATAT	sigE	0.920598609433	GTATTTTAAA-CTA-TTAGAAAAAAGAAGTAT-AATATTTA-TA	sigF	0.544112519733	AAAGGTCTTA-GAAAA-GTATTTTAAACTATT-AGAAAAAAGA-AGTATAATAT	sigA_only_proximal_box	0.465892609374	TAGAAAAAAG-AAGTATAAT-ATTATA	sigG	0.294109942518	GAAAAGTATT-TTAAA-CTATTAGAAAAAAGAAG-TATAATA-TTTATA	sigB	0.184642785638	CTTAGAAAAG-TATTTT-AAACTATTAGAAAAAAG-AAGTATA-ATATTTATA	sig54	-0.416625332017	TTTAAACTAT-TAGAA-AAAAG-AAGTAT-AATATTTATA	sigD	-0.437717638935	AAAAGTATTT-TAAA-CTATTAGAAAAAAG-AAGTATAA-TATTTATA
CD630_05570	662410	1	sigE	2.08731956687	AATATTGGAA-ATA-TATCTTATGATTTTGAA-TATATATT-TAA	sigA	1.79360733401	AGGTGGGGAT-TTTTCA-AATATTGGAAATATATCT-TATGAT-TTTGAATATA	sigA_only_proximal_box	1.13203994747	TGGAAATATA-TCTTATGAT-TTGAATATATA	sigH	0.431807123636	TTTTTCAAAT-ATTGGAAAT-ATATCTTATGAT-TTTGAATA-TATATTTAA	sigK	0.3108734078	TATTGGAAAT-AT-ATCTTATGATTTTGAA-TATATATT-TAA	sigG	0.280687508932	TTCAAATATT-GGAAA-TATATCTTATGATTTT-GAATATA-TATTTAA	sigF	-0.352200440637	AATATTGGAA-ATATA-TCTTATGATTTTGA-ATATATATTT-AA	sigD	-0.422839497387	GGGGATTTTT-CAAA-TATTGGAAATATATCT-TATGATTT-TGAATATATA	sigB	-1.19272664831	TTTTCAAATA-TTGGAA-ATATATCTTATGATTTT-GAATATA-TATTTAA	sig54	-1.23786462725	ATTGGAAATA-TATCT-TATGATT-TTGAAT-ATATATTTAA
CD630_05580	664932	1	sigA_only_proximal_box	3.51980473853	TATAAACTTG-TGCTAAAAT-AAA	sigB	2.75418482669	TTTTTTAACA-TTGTTT-TATTATAGTATAAACTTG-TGCTAAA-ATAGAA	sig54	2.50288051548	TGTTTTATTA-TAGTA-TAAACTT-GTGCTA-AAATAGAA	sigF	1.45371139805	GTATAATTTT-TTTTA-ACATTGTTTTATTATA-GTATAAACTT-GTGCTAAAAT	sigA	1.36883585738	ATAATTTTTT-TTAACA-TTGTTTTATTATAGTA-TAAACT-TGTGCTAAAA	sigK	1.13699186656	ATTTTTTTTA-AC-ATTGTTTTATTATAG-TATAAACT-TGTGCTAAAA	sigG	0.997495903837	TAACATTGTT-TTATT-ATAGTATAAACTTGTGC-TAAAATA-GAA	sigE	0.544827834564	ATAATTTTTT-TTA-ACATTGTTTTATTATAG-TATAAACT-TGTGCTAAAA	sigD	0.159262219264	TAACATTGTT-TTAT-TATAGTATAAACT-TGTGCTAA-AATAGAA	sigH	-1.60951654569	ATAATTTTTT-TTAACATTG-TTTTATTATAGT-ATAAACTT-GTGCTAAAAT
CD630_05590	665945	1	sigA	4.01779535945	AAGGATTTTT-TTGACA-ACAACATATAATTTAATA-TATAAT-TAAATTG	sigK	2.4008500714	GATTTTTTTG-AC-AACAACATATAATTTAA-TATATAAT-TAAATTG	sigA_only_proximal_box	0.49291442833	TTTGACAACA-ACATATAAT-TAATATATAAT	sigB	0.214591248434	AAGAAAGGAT-TTTTTT-GACAACAACATATAATT-TAATATA-TAATTAAATT	sigE	0.00493539884923	GATTTTTTTG-ACA-ACAACATATAATTTAA-TATATAAT-TAAATTG	sigF	-0.198947864927	GGATTTTTTT-GACAA-CAACATATAATTTA-ATATATAATT-AAATTG	sigH	-0.479362420256	GATTTTTTTG-ACAACAACA-TATAATTTAAT-ATATAATT-AAATTG	sigG	-0.769934685335	TATTAAGAAA-GGATT-TTTTTGACAACAACATA-TAATTTA-ATATATAATT	sig54	-1.0393029433	TTTTTGACAA-CAACA-TATAAT-TTAATA-TATAATTAAA	sigD	-1.58572101347	GGATTTTTTT-GACA-ACAACATATAATTTA-ATATATAA-TTAAATTG
CD630_05610	668122	1	sigA	2.3275082834	TGTAAATATA-TTGCAA-AGATTCTCATAATTTGTTG-TATAAT-TAAAGGTG	sigA_only_proximal_box	1.61380925978	TCATAATTTG-TTGTATAAT-TAAGGTG	sigH	1.15839919948	AAATATATTG-CAAAGATTC-TCATAATTTGTT-GTATAATT-AAAGGTG	sigK	0.523499922335	TAAATATATT-GC-AAAGATTCTCATAATTTGT-TGTATAAT-TAAAGGTG	sigD	0.0878040964169	AAATATATTG-CAAA-GATTCTCATAATTTG-TTGTATAA-TTAAAGGTG	sigG	0.0151675726374	TAAATATATT-GCAAA-GATTCTCATAATTTGTTG-TATAATT-AAAGGTG	sigE	-0.121377590457	TATTGCAAAG-ATT-CTCATAATTTGTTG-TATAATTA-AAGGTG	sig54	-0.143857595016	TTGCAAAGAT-TCTCA-TAATTTG-TTGTAT-AATTAAAGGT	sigB	-0.726565299644	ATATATTGCA-AAGATT-CTCATAATTTGTT-GTATAAT-TAAAGGTG	sigF	-1.21393375591	TAAATATATT-GCAAA-GATTCTCATAATTTG-TTGTATAATT-AAAGGTG
CD630_05620	669848	-1	sigA	2.96604635074	AAATAACAAT-TTGCTT-TTAAATCATATACAGAT-TATAAT-AAATACT	sigE	2.05732234666	AACACTTTAA-ATA-ACAATTTGCTTTTAAAT-CATATACA-GATTATAATA	sigB	1.63105523749	AAATAACAAT-TTGCTT-TTAAATCATATACA-GATTATA-ATAAATACT	sigK	0.889718222825	ACTTTAAATA-AC-AATTTGCTTTTAAAT-CATATACA-GATTATAATA	sigF	0.799316589816	AACAATTTGC-TTTTA-AATCATATACAGATT-ATAATAAATA-CT	sigA_only_proximal_box	0.526719163694	ATCATATACA-GATTATAAT-AATACT	sigD	0.21966797073	CTTTAAATAA-CAAT-TTGCTTTTAAATCATAT-ACAGATTA-TAATAAATAC	sigG	-0.0945755468089	ATAACAATTT-GCTTT-TAAATCATATACAGAT-TATAATA-AATACT	sig54	-1.19366613297	AACAATTTGC-TTTTA-AATCAT-ATACAG-ATTATAATAA	sigH	-1.60752426266	TTAAATAACA-ATTTGCTTT-TAAATCATAT-ACAGATTA-TAATAAATAC
CD630_05640	671798	1	sigE	2.94952961557	AGTATGATGA-CTA-ATAATAAGAGTCTGTTT-CATATACT-TTAAT	sigK	2.7325191222	AAGTATGATG-AC-TAATAATAAGAGTCTGTTT-CATATACT-TTAAT	sigA	1.87281479765	GATAAGTATG-ATGACT-AATAATAAGAGTCTGTTTCA-TATACT-TTAAT	sigA_only_proximal_box	1.46463921177	AGAGTCTGTT-TCATATACT-TAAT	sig54	0.474822472292	TAATAATAAG-AGTCT-GTTTCAT-ATACTT-TAAT	sigG	0.31130517914	TAAGTATGAT-GACTA-ATAATAAGAGTCTGTTTCA-TATACTT-TAAT	sigB	0.148758015097	GATAAGTATG-ATGACT-AATAATAAGAGTCTGTT-TCATATA-CTTTAAT	sigF	-0.560822220849	TAAGTATGAT-GACTA-ATAATAAGAGTCTGTT-TCATATACTT-TAAT	sigD	-0.618840868407	GTATGATGAC-TAAT-AATAAGAGTCTGTT-TCATATAC-TTTAAT	sigH	-1.51161421536	ATAATTTTAG-ATAAGTATG-ATGACTAATAATA-AGAGTCTG-TTTCATATAC
CD630_05690	676965	1	sigB	1.71521232371	TTGGATGACA-TTATTT-ATTTTTTTATTAAATTA-GGATAGA-ATATTAATTA	sigA_only_proximal_box	1.2824679891	TATTAAATTA-GGATAGAAT-ATAATTA	sigA	0.936849731401	ATATTTTTGG-ATGACA-TTATTTATTTTTTTATTAAAT-TAGGAT-AGAATATTAA	sigF	0.808737485938	ATGACATTAT-TTATT-TTTTTATTAAATTA-GGATAGAATA-TTAATTA	sigK	0.142816019794	TTTTTGGATG-AC-ATTATTTATTTTTTTATTAA-ATTAGGAT-AGAATATTAA	sigG	0.124294891212	ACATTATTTA-TTTTT-TTATTAAATTAGGATAG-AATATTA-ATTA	sigH	0.110540079618	ATGACATTAT-TTATTTTTT-TATTAAATTAGG-ATAGAATA-TTAATTA	sigE	-0.294857757388	ATTTATTTTT-TTA-TTAAATTAGGATAG-AATATTAA-TTA	sigD	-0.395461712779	TGGATGACAT-TATT-TATTTTTTTATTAAAT-TAGGATAG-AATATTAATT	sig54	-0.616918019547	TTTATTAAAT-TAGGA-TAGAAT-ATTAAT-TA
CD630_05700	678489	1	sigA_only_proximal_box	3.50016370053	GTGAATTGGA-TGTTATAAT-AACATA	sigA	1.30082538688	CTTATGACTT-TAGTTA-TGAGGTGAATTGGATGT-TATAAT-AGACATA	sigB	0.940279187823	ACTTATGACT-TTAGTT-ATGAGGTGAATTGGA-TGTTATA-ATAGACATA	sig54	0.899595105006	TTTAGTTATG-AGGTG-AATTGG-ATGTTA-TAATAGACAT	sigE	0.503512121574	GACTTTAGTT-ATG-AGGTGAATTGGATGTTAT-AATAGACA-TA	sigK	0.402018298182	AATACTTATG-AC-TTTAGTTATGAGGTGAATTG-GATGTTAT-AATAGACATA	sigG	0.33441771682	TTATGACTTT-AGTTA-TGAGGTGAATTGGATGT-TATAATA-GACATA	sigF	-0.662945695852	TATGACTTTA-GTTAT-GAGGTGAATTGGA-TGTTATAATA-GACATA	sigD	-0.942841416456	CTTATGACTT-TAGT-TATGAGGTGAATTGGA-TGTTATAA-TAGACATA	sigH	-1.87902693528	ACTTTAGTTA-TGAGGTGAA-TTGGATGTTAT-AATAGACA-TA
CD630_05720	680204	1	sigD	2.22578806199	GAAAATGAAT-TAAA-ATTAAGAAATAT-AGAGATAA-TAAAAACA	sigG	1.99756496121	AATGGAAAAT-GAATT-AAAATTAAGAAATATAGA-GATAATA-AAAACA	sigH	1.02236633836	ATCTAATGGA-AAATGAATT-AAAATTAAGAAAT-ATAGAGAT-AATAAAAACA	sigF	0.97872479715	AATGGAAAAT-GAATT-AAAATTAAGAAATAT-AGAGATAATA-AAAACA	sigA_only_proximal_box	0.267833904904	TAAGAAATAT-AGAGATAAT-AAAACA	sigE	0.265201259355	ATGAATTAAA-ATT-AAGAAATATAGAGAT-AATAAAAA-CA	sigA	-0.164250770181	AGTTATCTAA-TGGAAA-ATGAATTAAAATTAAGAAA-TATAGA-GATAATAAAA	sigK	-0.385312196319	ATCTAATGGA-AA-ATGAATTAAAATTAAGA-AATATAGA-GATAATAAAA	sigB	-0.694698626357	CTAATGGAAA-ATGAAT-TAAAATTAAGAAATAT-AGAGATA-ATAAAAACA	sig54	-0.79228086003	AATTAAAATT-AAGAA-ATATA-GAGATA-ATAAAAACA
CD630_05720	680599	1	sigH	3.53793882549	AACATCAGAT-AAAGGTATT-TGGAAAAGTAT-GAAGAATA-CAGAAATAGA	sigA_only_proximal_box	0.948873140776	TAAAGGTATT-TGGAAAAGT-ATAAGAATACAG	sig54	0.874236163301	TAAAGGTATT-TGGAA-AAGTATG-AAGAAT-ACAGAAATAG	sigE	0.186656073859	AGATAAAGGT-ATT-TGGAAAAGTATGAAG-AATACAGA-AATAGA	sigA	-0.107091651932	ATAAAGGTAT-TTGGAA-AAGTATGAAGAA-TACAGA-AATAGA	sigB	-0.180152465885	TCAGATAAAG-GTATTT-GGAAAAGTATGAA-GAATACA-GAAATAGA	sigG	-0.250969259481	AATAACATCA-GATAA-AGGTATTTGGAAAAGTATG-AAGAATA-CAGAAATAGA	sigF	-0.407452675278	TCAGATAAAG-GTATT-TGGAAAAGTATGA-AGAATACAGA-AATAGA	sigD	-0.72622628879	TAACATCAGA-TAAA-GGTATTTGGAAAAGTAT-GAAGAATA-CAGAAATAGA	sigK	-0.959974434192	AGATAAAGGT-AT-TTGGAAAAGTATGAAG-AATACAGA-AATAGA
CD630_05730	681715	1	sigH	1.68607864706	TAAGCATATA-AAAGCTATC-CATATAAAATTA-AAAAAATT-CTTTTTAA	sigG	1.30224226858	TAGAATCTAA-GCATA-TAAAAGCTATCCATAT-AAAATTA-AAAAAATTCT	sigK	-0.31280898571	GCATATAAAA-GC-TATCCATATAAAATTAAA-AAAATTCT-TTTTAA	sigE	-0.469254244259	ATCTAAGCAT-ATA-AAAGCTATCCATATAA-AATTAAAA-AAATTCTTTT	sigA_only_proximal_box	-0.477525623894	AAAGCTATCC-ATATAAAAT-TAAAAAATTCT	sig54	-0.951080515263	ATCCATATAA-AATTA-AAAAA-ATTCTT-TTTAA	sigF	-1.09825594841	TAGAATCTAA-GCATA-TAAAAGCTATCCA-TATAAAATTA-AAAAAATTCT	sigD	-1.66629378535	TCTAAGCATA-TAAA-AGCTATCCATATAAAA-TTAAAAAA-ATTCTTTTTA	sigA	-1.72626656147	ATATAAAAGC-TATCCA-TATAAAATTAAAAAAAT-TCTTTT-TAA	sigB	-2.28796137836	CATATAAAAG-CTATCC-ATATAAAATTAAAAAAA-TTCTTTT-TAA
CD630_05740	683150	1	sigA_only_proximal_box	2.91197947549	TATAACTATC-TGTTATAAT-GAAAT	sigA	2.61359689742	TACATTAATG-TTGATT-GATGTATAACTATCTGT-TATAAT-GAAAAT	sigB	1.58635419642	TACATTAATG-TTGATT-GATGTATAACTATC-TGTTATA-ATGAAAAT	sigK	0.559898851981	TTAATATATT-AC-ATTAATGTTGATTGATG-TATAACTA-TCTGTTATAA	sig54	-0.102258994115	TGTTGATTGA-TGTAT-AACTAT-CTGTTA-TAATGAAAAT	sigF	-0.153552007994	CATTAATGTT-GATTG-ATGTATAACTATCT-GTTATAATGA-AAAT	sigE	-0.158408878763	AATTAATATA-TTA-CATTAATGTTGATTGATG-TATAACTA-TCTGTTATAA	sigG	-0.434717240377	ACATTAATGT-TGATT-GATGTATAACTATCTGT-TATAATG-AAAAT	sigD	-0.494457415921	ACATTAATGT-TGAT-TGATGTATAACTATC-TGTTATAA-TGAAAAT	sigH	-1.80920185731	TTAATATATT-ACATTAATG-TTGATTGATGT-ATAACTAT-CTGTTATAAT
CD630_05760	687782	1	sigA_only_proximal_box	3.32963511946	GCAAATTTAG-TGATATAAT-TAAAAA	sig54	2.90474307724	TAATTCAATT-TAGCA-AATTTA-GTGATA-TAATTAAAAA	sigB	2.20642099892	AATAAAAAGT-TTAATT-CAATTTAGCAAATTTAG-TGATATA-ATTAAAAAA	sigA	1.76089717697	AAAAGTTTAA-TTCAAT-TTAGCAAATTTAGTGA-TATAAT-TAAAAAA	sigK	0.233293562227	AAAGTTTAAT-TC-AATTTAGCAAATTTAGT-GATATAAT-TAAAAAA	sigD	0.217600551536	AAAGTTTAAT-TCAA-TTTAGCAAATTT-AGTGATAT-AATTAAAAAA	sigF	-0.508626416129	GCAATAAAAA-GTTTA-ATTCAATTTAGCAAA-TTTAGTGATA-TAATTAAAAA	sigE	-0.580920882674	AAAAAGTTTA-ATT-CAATTTAGCAAATTTAGT-GATATAAT-TAAAAAA	sigG	-1.2613845269	AAAAAAGCAA-TAAAA-AGTTTAATTCAATTTAGC-AAATTTA-GTGATATAAT	sigH	-1.85996989792	TAAAAAGTTT-AATTCAATT-TAGCAAATTTA-GTGATATA-ATTAAAAAA
CD630_05770	690583	-1	sigA	3.96061392482	TATCAGTATG-TTGACG-TTTTAGAAATTGATTGA-TATAAT-CAATG	sigA_only_proximal_box	2.7002834888	AGAAATTGAT-TGATATAAT-CATG	sigK	2.05637829407	CAGTATGTTG-AC-GTTTTAGAAATTGATT-GATATAAT-CAATG	sigB	0.8268717952	GTGTATCAGT-ATGTTG-ACGTTTTAGAAATTGAT-TGATATA-ATCAATG	sig54	0.539287526964	GTTGACGTTT-TAGAA-ATTGA-TTGATA-TAATCAATG	sigG	0.315203569457	GCAAAATTGT-GTATC-AGTATGTTGACGTTTTA-GAAATTG-ATTGATATAA	sigF	0.180245825882	ATGCAAAATT-GTGTA-TCAGTATGTTGACGT-TTTAGAAATT-GATTGATATA	sigH	0.110180529364	TCAGTATGTT-GACGTTTTA-GAAATTGATTG-ATATAATC-AATG	sigD	-0.107927796721	ATCAGTATGT-TGAC-GTTTTAGAAATTGAT-TGATATAA-TCAATG	sigE	-0.699495708538	TATCAGTATG-TTG-ACGTTTTAGAAATTGATT-GATATAAT-CAATG
CD630_05800	693165	1	sigB	4.38729473974	AAAAAAAGAA-ATGTTT-ACATAACGAATAAAT-GGCTATA-ATTTAAATA	sigF	3.39595957627	AAAAAGAAAT-GTTTA-CATAACGAATAAAT-GGCTATAATT-TAAATA	sigA_only_proximal_box	2.91184363974	ACGAATAAAT-GGCTATAAT-TAAATA	sigA	2.34032622819	AAAAGAAATG-TTTACA-TAACGAATAAATGGC-TATAAT-TTAAATA	sigD	1.96798719279	AAGAAATGTT-TACA-TAACGAATAAAT-GGCTATAA-TTTAAATA	sig54	1.58320815411	AATGTTTACA-TAACG-AATAAA-TGGCTA-TAATTTAAAT	sigK	1.40173371863	AGAAATGTTT-AC-ATAACGAATAAATGGC-TATAATTT-AAATA	sigH	0.710900087896	GTTTATGAAA-AAAAGAAAT-GTTTACATAAC-GAATAAAT-GGCTATAATT	sigE	0.581607469817	AAATGTTTAC-ATA-ACGAATAAATGGC-TATAATTT-AAATA	sigG	0.224414859587	AAAAAGAAAT-GTTTA-CATAACGAATAAATGGC-TATAATT-TAAATA
CD630_05840	702105	-1	sigA	2.67269510939	GGCAAAATAG-TTGCTT-ATTTTTTCCTCATAATC-TATAAT-TAATAT	sigE	1.94686191303	ATAGGGCAAA-ATA-GTTGCTTATTTTTTCCT-CATAATCT-ATAATTAATA	sigG	1.01367751011	TAATAGGGCA-AAATA-GTTGCTTATTTTTTCCT-CATAATC-TATAATTAAT	sigD	0.98734329992	TTTAATAGGG-CAAA-ATAGTTGCTTATTTTTT-CCTCATAA-TCTATAATTA	sigF	0.782065492292	CAAAATAGTT-GCTTA-TTTTTTCCTCATA-ATCTATAATT-AATAT	sigK	0.56308179385	CAAAATAGTT-GC-TTATTTTTTCCTCATAA-TCTATAAT-TAATAT	sigA_only_proximal_box	0.358437665623	TTTCCTCATA-ATCTATAAT-TATAT	sigB	-0.0464208167595	GGCAAAATAG-TTGCTT-ATTTTTTCCTCATA-ATCTATA-ATTAATAT	sigH	-0.448454929889	TTAATAGGGC-AAAATAGTT-GCTTATTTTTTC-CTCATAAT-CTATAATTAA	sig54	-1.20911073879	GCAAAATAGT-TGCTT-ATTTTTT-CCTCAT-AATCTATAAT
CD630_05860	703907	1	sigA	3.72475708312	AATAAGCTGT-TTGACA-TTTTTACGTGCTCATAT-TAGAAT-TAAAAAAAT	sigK	1.0343119912	AAGCTGTTTG-AC-ATTTTTACGTGCTCAT-ATTAGAAT-TAAAAAAAT	sigB	0.986558696633	ATTAAATAAG-CTGTTT-GACATTTTTACGTGC-TCATATT-AGAATTAAAA	sigA_only_proximal_box	0.459101748127	TACGTGCTCA-TATTAGAAT-TAAAAAAT	sigF	0.187767664246	AATTAAATAA-GCTGT-TTGACATTTTTACGT-GCTCATATTA-GAATTAAAAA	sigH	-0.200524408693	AAGCTGTTTG-ACATTTTTA-CGTGCTCATA-TTAGAATT-AAAAAAAT	sigE	-0.536565890126	AAATAAGCTG-TTT-GACATTTTTACGTGCT-CATATTAG-AATTAAAAAA	sigD	-0.601034456388	ATAAGCTGTT-TGAC-ATTTTTACGTGC-TCATATTA-GAATTAAAAA	sigG	-1.02104774393	TTAAATAAGC-TGTTT-GACATTTTTACGTGCT-CATATTA-GAATTAAAAA	sig54	-1.03896159244	ACATTTTTAC-GTGCT-CATAT-TAGAAT-TAAAAAAAT
CD630_05870	704760	1	sigA	2.2747958591	ACAGAGAATA-TTGAAT-ATTGAGAAAATTAGTAC-TACTAT-ATATATA	sigG	1.92631532974	GTTACACAGA-GAATA-TTGAATATTGAGAAAATT-AGTACTA-CTATATATAT	sigF	1.8061915959	GTTACACAGA-GAATA-TTGAATATTGAGAAA-ATTAGTACTA-CTATATATAT	sigA_only_proximal_box	1.27034406311	TATTGAATAT-TGAGAAAAT-TATACTACTATA	sigE	1.23518318913	AGAATATTGA-ATA-TTGAGAAAATTAGTACTAC-TATATATA-TA	sig54	0.933398035394	TATTGAATAT-TGAGA-AAATTA-GTACTA-CTATATATAT	sigH	-0.135643752712	CCAGTTACAC-AGAGAATAT-TGAATATTGA-GAAAATTA-GTACTACTAT	sigB	-0.199115700438	ACAGAGAATA-TTGAAT-ATTGAGAAAATTAGTAC-TACTATA-TATATA	sigD	-0.214399173835	CAGAGAATAT-TGAA-TATTGAGAAAATTAG-TACTACTA-TATATATA	sigK	-0.588502762247	GACCAGTTAC-AC-AGAGAATATTGAATATTGAG-AAAATTAG-TACTACTATA
CD630_05930	718178	-1	sigG	2.66572997478	ACTAATTACT-TTATA-TTTCTACGTATTAGTAT-AATAATA-CAT	sigB	1.97108486608	TAAAACTAAT-TACTTT-ATATTTCTACGTAT-TAGTATA-ATAATACAT	sigA_only_proximal_box	1.84053814508	TTCTACGTAT-TAGTATAAT-AAACAT	sigH	1.24790011074	CTATTAGCTA-AAACTAATT-ACTTTATATTTC-TACGTATT-AGTATAATAA	sigK	0.891000476647	AAAACTAATT-AC-TTTATATTTCTACGTATT-AGTATAAT-AATACAT	sigA	0.185507694526	CTAAAACTAA-TTACTT-TATATTTCTACGTATTAG-TATAAT-AATACAT	sigD	0.0773391541445	TAGCTAAAAC-TAAT-TACTTTATATTTCT-ACGTATTA-GTATAATAAT	sigE	-0.183243456156	TAATTACTTT-ATA-TTTCTACGTATTAGTAT-AATAATAC-AT	sigF	-0.245264595081	ACTAATTACT-TTATA-TTTCTACGTATTAG-TATAATAATA-CAT	sig54	-1.21741009377	TTATATTTCT-ACGTA-TTAGT-ATAATA-ATACAT
CD630_05940	718292	1	sigA_only_proximal_box	2.60987631545	TGTAAAATAA-TGATAAAAT-AAGTTTA	sigA	2.15061614994	TTATATATAT-TGGAAA-AAAATGTAAAATAATGA-TAAAAT-ATAGTTTA	sigK	1.21557138086	TATTGGAAAA-AA-ATGTAAAATAATGATAA-AATATAGT-TTA	sig54	1.10999751053	TTGGAAAAAA-ATGTA-AAATA-ATGATA-AAATATAGTT	sigG	0.783435241663	ATATATATTG-GAAAA-AAATGTAAAATAATGATA-AAATATA-GTTTA	sigD	0.459778574015	ATATATATTG-GAAA-AAAATGTAAAAT-AATGATAA-AATATAGTTT	sigB	0.337714466647	TTTATATATA-TTGGAA-AAAAATGTAAAATAA-TGATAAA-ATATAGTTTA	sigH	0.0983354006484	ATATATATTG-GAAAAAAAT-GTAAAATAATG-ATAAAATA-TAGTTTA	sigF	-0.00522353421606	ATATATATTG-GAAAA-AAATGTAAAATAATG-ATAAAATATA-GTTTA	sigE	-0.245347340037	ATATTTATAT-ATA-TTGGAAAAAAATGTAA-AATAATGA-TAAAATATAG
CD630_05950	718714	1	sigH	1.14843100021	ATATGTTGAA-AAAGTATTT-GAAGATAATATT-GAAGATAT-TGAACCATA	sigA_only_proximal_box	0.526328885899	AAGTATTTGA-AGATAATAT-TAAGATATTGA	sigG	0.444229974471	TGTTGAAAAA-GTATT-TGAAGATAATATTGAA-GATATTG-AACCATA	sigF	0.156099163351	TACTGAATAT-GTTGA-AAAAGTATTTGAA-GATAATATTG-AAGATATTGA	sigA	-0.0872038436475	ACTGAATATG-TTGAAA-AAGTATTTGAAGATAATATT-GAAGAT-ATTGAACCAT	sigB	-0.214494917199	TGTTGAAAAA-GTATTT-GAAGATAATATTGA-AGATATT-GAACCATA	sigE	-0.276110348138	TTGAAAAAGT-ATT-TGAAGATAATATTG-AAGATATT-GAACCATA	sig54	-0.39649653584	GAAAAAGTAT-TTGAA-GATAATA-TTGAAG-ATATTGAACC	sigK	-0.722599351554	ATGTTGAAAA-AG-TATTTGAAGATAATATTG-AAGATATT-GAACCATA	sigD	-1.80943485579	AATATGTTGA-AAAA-GTATTTGAAGATAAT-ATTGAAGA-TATTGAACCA
CD630_06010	723194	1	sigG	1.12860082279	CTTTTTTACA-GCCTA-TTCTTACTTTTCCCATTT-GAAAGTA-TTATGATATT	sigA	1.07435693534	TATTCTTACT-TTTCCC-ATTTGAAAGTAT-TATGAT-ATTA	sig54	1.01814418305	CTTTTCCCAT-TTGAA-AGTATT-ATGATA-TTA	sigA_only_proximal_box	0.657153598379	CATTTGAAAG-TATTATGAT-ATA	sigD	0.404665058864	TTTTCTTTTT-TACA-GCCTATTCTTACTTTT-CCCATTTG-AAAGTATTAT	sigK	0.227773851091	GCCTATTCTT-AC-TTTTCCCATTTGAAAGT-ATTATGAT-ATTA	sigH	-0.254856154653	TTTTTACAGC-CTATTCTTA-CTTTTCCCATTTG-AAAGTATT-ATGATATTA	sigB	-0.428458414377	TTTTACAGCC-TATTCT-TACTTTTCCCATTTGA-AAGTATT-ATGATATTA	sigE	-0.568981093566	ACAGCCTATT-CTT-ACTTTTCCCATTTGAA-AGTATTAT-GATATTA	sigF	-0.843120850227	TTTTTACAGC-CTATT-CTTACTTTTCCCATTT-GAAAGTATTA-TGATATTA
CD630_06010	723244	1	sigA_only_proximal_box	2.42492234686	GTCTATTTAG-TGATAAAAT-TAAA	sig54	1.83165471279	GATATTTTTT-TGGTC-TATTTA-GTGATA-AAATTATAA	sigD	1.07989824598	ATGTTATATC-GATA-TTTTTTTGGTCTATTT-AGTGATAA-AATTATAA	sigB	0.838688642401	TGTTATATCG-ATATTT-TTTTGGTCTATTTAG-TGATAAA-ATTATAA	sigG	0.504023887203	TATATCGATA-TTTTT-TTGGTCTATTTAGTGAT-AAAATTA-TAA	sigA	0.400327487539	TGATGTTATA-TCGATA-TTTTTTTGGTCTATTTAGTGA-TAAAAT-TATAA	sigF	0.244928378808	TATATCGATA-TTTTT-TTGGTCTATTTAGT-GATAAAATTA-TAA	sigE	0.234334688728	TGTTATATCG-ATA-TTTTTTTGGTCTATTTAGT-GATAAAAT-TATAA	sigK	-0.697509714522	TTATATCGAT-AT-TTTTTTGGTCTATTTAGT-GATAAAAT-TATAA	sigH	-1.00271971972	TGTTATATCG-ATATTTTTT-TGGTCTATTTA-GTGATAAA-ATTATAA
CD630_06011	724125	1	sigA	2.20120323103	AAGCAATAAC-TTGCAA-TTTTAAAAAATGATTATT-TAAACT-ATA	sigH	1.73242171323	TCTAATTTTG-AAAGCAATA-ACTTGCAATTTT-AAAAAATG-ATTATTTAAA	sigG	0.333904638962	GCAATAACTT-GCAAT-TTTAAAAAATGATTATT-TAAACTA-TA	sigF	-0.0888374061817	ATCTAATTTT-GAAAG-CAATAACTTGCAATT-TTAAAAAATG-ATTATTTAAA	sigD	-0.274421646031	TTGAAAGCAA-TAAC-TTGCAATTTTAAAA-AATGATTA-TTTAAACTAT	sigB	-0.37271979893	TTTGAAAGCA-ATAACT-TGCAATTTTAAAAAAT-GATTATT-TAAACTATA	sig54	-0.543764466406	AAGCAATAAC-TTGCA-ATTTTAA-AAAATG-ATTATTTAAA	sigA_only_proximal_box	-0.682113857781	TAACTTGCAA-TTTTAAAAA-ATATTATTTAAA	sigK	-0.836684955903	GAAAGCAATA-AC-TTGCAATTTTAAAAAAT-GATTATTT-AAACTATA	sigE	-1.17871271207	TTTGAAAGCA-ATA-ACTTGCAATTTTAAAA-AATGATTA-TTTAAACTAT
CD630_06020	725650	-1	sigA_only_proximal_box	3.10882087532	ACCTAAATTA-TGTTATAAT-AAAAA	sigG	2.70751898503	AGCGTTTGTG-GAATA-TAACACCTAAATTATGT-TATAATA-ATAAA	sigA	1.75971326838	ATAGCGTTTG-TGGAAT-ATAACACCTAAATTATGT-TATAAT-AATAAA	sigF	1.30438558614	AGCGTTTGTG-GAATA-TAACACCTAAATTA-TGTTATAATA-ATAAA	sigB	0.897030609549	GACATAGCGT-TTGTGG-AATATAACACCTAAATTA-TGTTATA-ATAATAAA	sigK	0.634401180756	ATATGACATA-GC-GTTTGTGGAATATAACA-CCTAAATT-ATGTTATAAT	sigE	0.355931954037	TAAATATGAC-ATA-GCGTTTGTGGAATATAACA-CCTAAATT-ATGTTATAAT	sigH	-0.0462609150689	TAAATATGAC-ATAGCGTTT-GTGGAATATAAC-ACCTAAAT-TATGTTATAA	sig54	-0.317869198256	GTGGAATATA-ACACC-TAAATT-ATGTTA-TAATAATAAA	sigD	-0.593448715982	GTTTGTGGAA-TATA-ACACCTAAATTA-TGTTATAA-TAATAAA
CD630_06040	726052	1	sigA_only_proximal_box	3.14701173856	CTATTTTTTA-TGTTACAAT-ATAA	sigG	1.40761225031	GAAAGTGCAT-GAATT-TTTTAGCTATTTTTTATGT-TACAATA-TGAA	sig54	0.92359357543	ATGAATTTTT-TAGCT-ATTTTTT-ATGTTA-CAATATGAA	sigA	0.714813375288	GCATGAATTT-TTTAGC-TATTTTTTATGT-TACAAT-ATGAA	sigF	0.203763376091	GAAAGTGCAT-GAATT-TTTTAGCTATTTTTTA-TGTTACAATA-TGAA	sigB	-0.241191648978	AGTGCATGAA-TTTTTT-AGCTATTTTTTA-TGTTACA-ATATGAA	sigD	-0.744114125147	TGAAAGTGCA-TGAA-TTTTTTAGCTATTTTT-TATGTTAC-AATATGAA	sigK	-0.832585388231	TGGCAATGAA-AG-TGCATGAATTTTTTAGC-TATTTTTT-ATGTTACAAT	sigH	-1.34529627789	GAAAGTGCAT-GAATTTTTT-AGCTATTTTTTAT-GTTACAAT-ATGAA	sigE	-1.50781906517	AAGTGCATGA-ATT-TTTTAGCTATTTTTTATGT-TACAATAT-GAA
CD630_06080	730930	-1	sigA_only_proximal_box	3.80038830439	ACAGAGTATG-TGCTAAAAT-GGAAC	sigA	1.8220401691	AAGAAACAGA-TAGAAA-AGAAACAGAGTATGTGC-TAAAAT-GGGAAC	sigB	1.12525878899	CATTAAGAAA-CAGATA-GAAAAGAAACAGAGTATG-TGCTAAA-ATGGGAAC	sigF	0.956935384967	GAAACAGATA-GAAAA-GAAACAGAGTATGT-GCTAAAATGG-GAAC	sig54	0.725444437383	GATAGAAAAG-AAACA-GAGTAT-GTGCTA-AAATGGGAAC	sigD	0.44482230493	AAGAAACAGA-TAGA-AAAGAAACAGAGTA-TGTGCTAA-AATGGGAAC	sigG	0.441292568895	GAAACAGATA-GAAAA-GAAACAGAGTATGTGC-TAAAATG-GGAAC	sigK	0.0252014707516	ATCAACATTA-AG-AAACAGATAGAAAAGAAA-CAGAGTAT-GTGCTAAAAT	sigE	-0.850633040869	TAAGAAACAG-ATA-GAAAAGAAACAGAGTATGT-GCTAAAAT-GGGAAC	sigH	-1.25496333528	TAAGAAACAG-ATAGAAAAG-AAACAGAGTAT-GTGCTAAA-ATGGGAAC
CD630_06160	741075	-1	sigA	2.86933227648	CCACAAACGC-TTGAAG-TATATAAAAACAAAATA-TATACT-GATTAT	sigH	0.754767647732	GTATTTCCAC-AAACGCTTG-AAGTATATAAAA-ACAAAATA-TATACTGATT	sigE	0.720648047247	TCCACAAACG-CTT-GAAGTATATAAAAACAA-AATATATA-CTGATTAT	sigK	0.59593055366	ATTTCCACAA-AC-GCTTGAAGTATATAAA-AACAAAAT-ATATACTGAT	sigA_only_proximal_box	-0.13141226156	TAAAAACAAA-ATATATACT-GATAT	sig54	-0.26608145548	AAGTATATAA-AAACA-AAATAT-ATACTG-ATTAT	sigG	-0.37205572228	TTGTATTTCC-ACAAA-CGCTTGAAGTATATAAAAA-CAAAATA-TATACTGATT	sigF	-0.435921575418	ACAAACGCTT-GAAGT-ATATAAAAACAAA-ATATATACTG-ATTAT	sigB	-1.2390234255	ATTTCCACAA-ACGCTT-GAAGTATATAAAAACA-AAATATA-TACTGATTAT	sigD	-1.87348484323	CACAAACGCT-TGAA-GTATATAAAAACAAA-ATATATAC-TGATTAT
CD630_06250	745735	1	sigK	1.05552888834	TTGTTAAATT-AG-GAAATATTAAAAAAATA-TATATATT-TATATT	sigE	0.657151298448	AGTTGTTAAA-TTA-GGAAATATTAAAAAAATA-TATATATT-TATATT	sigG	0.30692594372	GGTATTAGTT-GTTAA-ATTAGGAAATATTAAAA-AAATATA-TATATTTATA	sigH	0.0204412965202	AGTTGTTAAA-TTAGGAAAT-ATTAAAAAAAT-ATATATAT-TTATATT	sigA	-0.284583925198	AGTTGTTAAA-TTAGGA-AATATTAAAAAAATATA-TATATT-TATATT	sigB	-0.815454475507	AAGGTATTAG-TTGTTA-AATTAGGAAATATTAAAA-AAATATA-TATATTTATA	sig54	-0.958805965115	TTGTTAAATT-AGGAA-ATATTA-AAAAAA-TATATATATT	sigD	-1.23246400674	TATTAGTTGT-TAAA-TTAGGAAATATTAAAA-AAATATAT-ATATTTATAT	sigA_only_proximal_box	-1.37517126385	TTAAAAAAAT-ATATATATT-TAATT	sigF	-1.58228277691	TAAGGTATTA-GTTGT-TAAATTAGGAAATAT-TAAAAAAATA-TATATATTTA
CD630_06270	749236	1	sigE	2.02403466425	ATCTACCACG-ATA-GCAACAATGTGGTT-TATATACA-TCAATTAAAG	sigK	0.803211263696	CACGATAGCA-AC-AATGTGGTTTATATA-CATCAATT-AAAGGGGAG	sigA_only_proximal_box	-0.00593955793358	ACAATGTGGT-TTATATACA-TAATTAAAGGG	sigA	-0.473772607895	AGCAAAGCCA-TCTACC-ACGATAGCAACAATGTGGTTTA-TATACA-TCAATTAAAG	sig54	-0.730757939649	AGCAACAATG-TGGTT-TATATA-CATCAA-TTAAAGGGGA	sigD	-0.878711559016	ACCACGATAG-CAAC-AATGTGGTTTATATAC-ATCAATTA-AAGGGGAG	sigH	-1.11104967698	TACCACGATA-GCAACAATG-TGGTTTATATAC-ATCAATTA-AAGGGGAG	sigG	-1.53993020239	CCACGATAGC-AACAA-TGTGGTTTATATACATC-AATTAAA-GGGGAG	sigF	-1.58672901829	CCATCTACCA-CGATA-GCAACAATGTGGTTT-ATATACATCA-ATTAAAGGGG	sigB	-1.69107039395	GCCATCTACC-ACGATA-GCAACAATGTGGT-TTATATA-CATCAATTAA
CD630_06270	749185	1	sigD	1.31681675723	AATGAAAGAT-TCAA-GACCTTATGGAGATAG-ACCTATGA-GGGATAGCAA	sigH	-0.138825813932	AAGACCTTAT-GGAGATAGA-CCTATGAGGG-ATAGCAAA-GC	sigE	-0.177561543023	GAAATGAAAG-ATT-CAAGACCTTATGGAGA-TAGACCTA-TGAGGGATAG	sigB	-0.255755494282	AAAGATTCAA-GACCTT-ATGGAGATAGACCTATG-AGGGATA-GCAAAGC	sigA	-0.261337426788	AAATGAAAGA-TTCAAG-ACCTTATGGAGATAGACC-TATGAG-GGATAGCAAA	sigG	-0.394785110066	ATGAAATGAA-AGATT-CAAGACCTTATGGAGAT-AGACCTA-TGAGGGATAG	sigF	-0.55082509018	TGAAATGAAA-GATTC-AAGACCTTATGGA-GATAGACCTA-TGAGGGATAG	sigA_only_proximal_box	-0.820443428744	ATGGAGATAG-ACCTATGAG-GATAGCAAAGC	sig54	-1.19520033549	CAAGACCTTA-TGGAG-ATAGAC-CTATGA-GGGATAGCAA	sigK	-1.54291664517	AAGACCTTAT-GG-AGATAGACCTATGAGG-GATAGCAA-AGC
CD630_06290	753466	-1	sigE	1.90584643004	ATATATTATC-ATA-TTTTTTCTACATAAAT-CATACTAT-TACT	sigG	1.51538457905	ATATATATTA-TCATA-TTTTTTCTACATAAAT-CATACTA-TTACT	sigF	1.41394491003	CAAGAATATA-TATTA-TCATATTTTTTCTAC-ATAAATCATA-CTATTACT	sigK	0.85281032619	ATATATTATC-AT-ATTTTTTCTACATAAAT-CATACTAT-TACT	sigA_only_proximal_box	0.703109280198	TCTACATAAA-TCATACTAT-TCT	sigA	0.620403112564	AGAATATATA-TTATCA-TATTTTTTCTACATAAAT-CATACT-ATTACT	sig54	0.570864795611	CATATTTTTT-CTACA-TAAATC-ATACTA-TTACT	sigB	0.536774554755	ATATATTATC-ATATTT-TTTCTACATAAATCA-TACTATT-ACT	sigH	-0.231980226258	ATATATTATC-ATATTTTTT-CTACATAAATC-ATACTATT-ACT	sigD	-0.978799083655	TATATTATCA-TATT-TTTTCTACATAAATCA-TACTATTA-CT
CD630_06330	755989	1	sigA_only_proximal_box	2.26670254849	AAAATTCTAT-TACTATAAT-AAAGATA	sigG	1.63618301474	AGAGCAATCA-GTAAA-GTATAAAATTCTATTAC-TATAATA-AAAGATA	sigD	0.959680544656	GAGCAATCAG-TAAA-GTATAAAATTCTAT-TACTATAA-TAAAAGATA	sigA	0.668236086242	CAAGAGCAAT-CAGTAA-AGTATAAAATTCTATTAC-TATAAT-AAAAGATA	sigK	0.484076485743	AAGAGCAAGA-GC-AATCAGTAAAGTATAA-AATTCTAT-TACTATAATA	sigE	0.178670568157	TCAGTAAAGT-ATA-AAATTCTATTACTAT-AATAAAAG-ATA	sigH	0.0983251069097	AGCAATCAGT-AAAGTATAA-AATTCTATTACT-ATAATAAA-AGATA	sigF	-0.0346560244058	AATCAGTAAA-GTATA-AAATTCTATTACT-ATAATAAAAG-ATA	sigB	-0.203763945533	AGCAAGAGCA-ATCAGT-AAAGTATAAAATTCTAT-TACTATA-ATAAAAGATA	sig54	-0.71619160377	ATCAGTAAAG-TATAA-AATTCTA-TTACTA-TAATAAAAGA
CD630_06340	757554	1	sigA	3.18465343623	TTGATTTTAG-TTGCTA-GTGATATTGAATAGTTA-TACAAT-AGCCATA	sigK	2.06390430964	GATTTTAGTT-GC-TAGTGATATTGAATAGT-TATACAAT-AGCCATA	sigE	1.66737617195	ATTTTAGTTG-CTA-GTGATATTGAATAGT-TATACAAT-AGCCATA	sigA_only_proximal_box	1.53042511915	TATTGAATAG-TTATACAAT-AGCATA	sigB	0.768643351507	TAAGTTAGTG-TTGATT-TTAGTTGCTAGTGATA-TTGAATA-GTTATACAAT	sig54	0.349895111919	TGATATTGAA-TAGTT-ATACAA-TAGCCA-TA	sigG	0.0290907408442	TGATTTTAGT-TGCTA-GTGATATTGAATAGTTA-TACAATA-GCCATA	sigH	-0.0645812775671	ATTTTAGTTG-CTAGTGATA-TTGAATAGTT-ATACAATA-GCCATA	sigF	-0.642222470254	AGTTAGTGTT-GATTT-TAGTTGCTAGTGATA-TTGAATAGTT-ATACAATAGC	sigD	-0.954150333235	TTTTAGTTGC-TAGT-GATATTGAATAGTTA-TACAATAG-CCATA
CD630_06390	761759	1	sigB	3.04855433456	CTTAGAAGTT-CAGACT-TTGGTATGAAGAAAT-GGGTAAT-AATAAAAAAG	sigF	2.42754747183	TAGAAGTTCA-GACTT-TGGTATGAAGAAATG-GGTAATAATA-AAAAAG	sig54	2.05343036961	GTTCAGACTT-TGGTA-TGAAGAA-ATGGGT-AATAATAAAA	sigG	2.04833390408	TAGAAGTTCA-GACTT-TGGTATGAAGAAATGGGT-AATAATA-AAAAAG	sigK	1.24444015421	AGAAGTTCAG-AC-TTTGGTATGAAGAAATGGGT-AATAATAA-AAAAG	sigH	0.864213107769	ATTTTACTTA-GAAGTTCAG-ACTTTGGTAT-GAAGAAAT-GGGTAATAAT	sigE	0.409951034937	AGACTTTGGT-ATG-AAGAAATGGGTAAT-AATAAAAA-AG	sigA_only_proximal_box	0.237567345773	TGAAGAAATG-GGTAATAAT-AAAAAG	sigA	-0.179334782412	AGTTCAGACT-TTGGTA-TGAAGAAATGGGTAATAA-TAAAAA-AG	sigD	-0.522903844694	CTTAGAAGTT-CAGA-CTTTGGTATGAAGAA-ATGGGTAA-TAATAAAAAA
CD630_06410	763628	1	sigA	2.05273950105	AATATTTTTA-TTGAAA-TTTATTCAAAAAAGTTA-TATATT-TATAACA	sigB	0.683768884886	AAATAATATT-TTTATT-GAAATTTATTCAAAAA-AGTTATA-TATTTATAAC	sigE	0.455065693589	TAATATTTTT-ATT-GAAATTTATTCAAAAAAGT-TATATATT-TATAACA	sigA_only_proximal_box	0.0324484436089	TTCAAAAAAG-TTATATATT-TAAACA	sigK	-0.296938102827	ATTTTTATTG-AA-ATTTATTCAAAAAAGT-TATATATT-TATAACA	sigG	-0.479783398966	TGTTGCAAAA-TAATA-TTTTTATTGAAATTTATT-CAAAAAA-GTTATATATT	sigF	-0.680404770657	TGTTGCAAAA-TAATA-TTTTTATTGAAATTT-ATTCAAAAAA-GTTATATATT	sigD	-0.876952745776	ATATTTTTAT-TGAA-ATTTATTCAAAAA-AGTTATAT-ATTTATAACA	sigH	-0.953155734981	TATTTTTATT-GAAATTTAT-TCAAAAAAGTT-ATATATTT-ATAACA	sig54	-1.76051830473	TTTATTGAAA-TTTAT-TCAAAA-AAGTTA-TATATTTATA
CD630_06421	765055	1	sigA	2.27638239772	CCAAATATAC-TTCCAA-AAACATGTAATCGCATA-TATAAT-ATAATTA	sigK	2.14785605573	ACTTCCAAAA-AC-ATGTAATCGCATATAT-AATATAAT-TA	sigB	1.92721692551	CTTCCAAATA-TACTTC-CAAAAACATGTAATC-GCATATA-TAATATAATT	sigE	1.26368632561	TCCAAATATA-CTT-CCAAAAACATGTAATCG-CATATATA-ATATAATTA	sig54	0.594896551183	ATACTTCCAA-AAACA-TGTAA-TCGCAT-ATATAATATA	sigA_only_proximal_box	0.104764123638	ATGTAATCGC-ATATATAAT-AAATTA	sigH	-0.142205314843	ATTACTTCCA-AATATACTT-CCAAAAACATGTA-ATCGCATA-TATAATATAA	sigD	-0.487400269226	TACTTCCAAA-TATA-CTTCCAAAAACATGTAA-TCGCATAT-ATAATATAAT	sigG	-0.966022982513	CAAATATACT-TCCAA-AAACATGTAATCGCATA-TATAATA-TAATTA	sigF	-1.01464130071	CCAAATATAC-TTCCA-AAAACATGTAATCGC-ATATATAATA-TAATTA
CD630_06421	764954	1	sigE	1.01198110668	GAATAACTCC-ATA-AACTAGAAAATTTATAAT-AATATCTA-TATGA	sigA	0.737868901762	TATAGAATGA-ATAACT-CCATAAACTAGAAAATT-TATAAT-AATATCTATA	sigK	0.700590560763	ATGAATAACT-CC-ATAAACTAGAAAATTTAT-AATAATAT-CTATATGA	sigG	0.390724126125	ATTATAGAAT-GAATA-ACTCCATAAACTAGAAA-ATTTATA-ATAATATCTA	sigA_only_proximal_box	0.0428163627698	AAACTAGAAA-ATTTATAAT-AAATCTATATGA	sig54	-0.66245395242	CTCCATAAAC-TAGAA-AATTT-ATAATA-ATATCTATAT	sigD	-0.855703245443	ATAGAATGAA-TAAC-TCCATAAACTAGAAA-ATTTATAA-TAATATCTAT	sigF	-0.937837569834	GTGAATTATA-GAATG-AATAACTCCATAAACT-AGAAAATTTA-TAATAATATC	sigB	-1.01517889242	AATAACTCCA-TAAACT-AGAAAATTTATAATAAT-ATCTATA-TGA	sigH	-1.24401720151	ACTCCATAAA-CTAGAAAAT-TTATAATAAT-ATCTATAT-GA
CD630_06430	765788	1	sigA	3.66110631418	CAGTTATTTA-TTGACA-ACCCTTTTTAATAAATA-TATCAT-TTGAAGTA	sigK	1.65008635487	TTATTTATTG-AC-AACCCTTTTTAATAAA-TATATCAT-TTGAAGTA	sigE	0.461228334668	GCAGTTATTT-ATT-GACAACCCTTTTTAATA-AATATATC-ATTTGAAGTA	sigB	0.322778323176	TCATAAGCAG-TTATTT-ATTGACAACCCTTTT-TAATAAA-TATATCATTT	sigG	0.310686979346	ATAAGCAGTT-ATTTA-TTGACAACCCTTTTTAAT-AAATATA-TCATTTGAAG	sigF	-0.0784980396465	TCATAAGCAG-TTATT-TATTGACAACCCTTT-TTAATAAATA-TATCATTTGA	sigA_only_proximal_box	-0.691899142411	TTTTTAATAA-ATATATCAT-TTAAGTA	sigH	-1.42528207324	TTATTTATTG-ACAACCCTT-TTTAATAAAT-ATATCATT-TGAAGTA	sig54	-2.00066729272	GACAACCCTT-TTTAA-TAAATA-TATCAT-TTGAAGTA	sigD	-2.13097287546	TATTTATTGA-CAAC-CCTTTTTAATAAATATA-TCATTTGA-AGTA
CD630_06480	770394	1	sigG	1.68628131534	TTAATCTATA-GTATA-AGAGCATGATTTACAG-TACAATA-ATTT	sigA	1.31413997157	AATTAATCTA-TAGTAT-AAGAGCATGATTTACAG-TACAAT-AATTT	sig54	0.979012260603	AATTAATCTA-TAGTA-TAAGAGC-ATGATT-TACAGTACAA	sigF	0.843475947173	TTAATCTATA-GTATA-AGAGCATGATTTACA-GTACAATAAT-TT	sigA_only_proximal_box	0.82087677573	GCATGATTTA-CAGTACAAT-AATT	sigH	0.637591935732	GAATTAATCT-ATAGTATAA-GAGCATGATTT-ACAGTACA-ATAATTT	sigD	0.399657645201	ATCTATAGTA-TAAG-AGCATGATTTACAG-TACAATAA-TTT	sigB	-0.125146688591	TACAATGAAT-TAATCT-ATAGTATAAGAGCA-TGATTTA-CAGTACAATA	sigE	-0.239127222893	ATACAATGAA-TTA-ATCTATAGTATAAGAG-CATGATTT-ACAGTACAAT	sigK	-0.873694805964	ATTAATCTAT-AG-TATAAGAGCATGATTTAC-AGTACAAT-AATTT
CD630_06520	777914	1	sigA	3.90002850774	ATCTTTTATA-TTGACA-AAAAAGTGCTCTAAGTG-TATAGT-GTGTATA	sigK	1.71755422824	TTTTATATTG-AC-AAAAAAGTGCTCTAAGTG-TATAGTGT-GTATA	sigB	1.43074382254	ATCTTTTATA-TTGACA-AAAAAGTGCTCTAA-GTGTATA-GTGTGTATA	sig54	0.860036038658	TCTTTTATAT-TGACA-AAAAAGT-GCTCTA-AGTGTATAGT	sigD	0.800189863965	TTACATCTTT-TATA-TTGACAAAAAAG-TGCTCTAA-GTGTATAGTG	sigA_only_proximal_box	0.539909116293	AGTGCTCTAA-GTGTATAGT-GTTATA	sigF	0.0927331686899	ATTTTACATC-TTTTA-TATTGACAAAAAAGT-GCTCTAAGTG-TATAGTGTGT	sigG	-1.07116563994	TTTACATCTT-TTATA-TTGACAAAAAAGTGCTCT-AAGTGTA-TAGTGTGTAT	sigE	-1.31385891243	CATCTTTTAT-ATT-GACAAAAAAGTGCTCTAAG-TGTATAGT-GTGTATA	sigH	-1.32846299212	TTTTATATTG-ACAAAAAAG-TGCTCTAAGTGT-ATAGTGTG-TATA
CD630_06560	782546	1	sigF	1.39596545922	AAATAGAAAG-GAATT-AAAATGATAGAAAAA-TTTAAAACTT-TAATA	sigH	1.13532926743	ATGCAAATAG-AAAGGAATT-AAAATGATAG-AAAAATTT-AAAACTTTAA	sigG	0.933172203263	AAATAGAAAG-GAATT-AAAATGATAGAAAAATTT-AAAACTT-TAATA	sig54	0.743543741021	ATTAAAATGA-TAGAA-AAATTTA-AAACTT-TAATA	sigA_only_proximal_box	0.671188345628	GGAATTAAAA-TGATAGAAA-AATTAAAACTTT	sigK	-0.263739340196	ATCTTATGAT-GC-AAATAGAAAGGAATTAAAAT-GATAGAAA-AATTTAAAAC	sigD	-0.332966483084	AGAAAGGAAT-TAAA-ATGATAGAAAAATTTAA-AACTTTAA-TA	sigE	-0.777761917754	TATGATGCAA-ATA-GAAAGGAATTAAAAT-GATAGAAA-AATTTAAAAC	sigA	-0.79596028585	ATGATGCAAA-TAGAAA-GGAATTAAAATGATAG-AAAAAT-TTAAAACTTT	sigB	-1.58896525331	TCTTATGATG-CAAATA-GAAAGGAATTAAAATGA-TAGAAAA-ATTTAAAACT
CD630_06570	783820	1	sigB	0.593249718558	TAAAACAACA-TAATGT-ATGATTAGAAGAGAAA-GAATATT-AGAG	sigK	-0.14186684941	AATAAATAAA-AC-AACATAATGTATGATTAG-AAGAGAAA-GAATATTAGA	sigG	-0.272521289538	AAATAAAACA-ACATA-ATGTATGATTAGAAGAGA-AAGAATA-TTAGAG	sigH	-0.273910650222	TAAAACAACA-TAATGTATG-ATTAGAAGAG-AAAGAATA-TTAGAG	sigA_only_proximal_box	-0.545246904161	TGATTAGAAG-AGAAAGAAT-ATAGAG	sigE	-0.656351107794	ATAAAACAAC-ATA-ATGTATGATTAGAAGAGA-AAGAATAT-TAGAG	sigF	-0.754547734435	AAATAAAACA-ACATA-ATGTATGATTAGAAG-AGAAAGAATA-TTAGAG	sigD	-0.780397377836	AAACAATAAA-TAAA-ACAACATAATGTATGA-TTAGAAGA-GAAAGAATAT	sig54	-0.834705568078	AACAACATAA-TGTAT-GATTAG-AAGAGA-AAGAATATTA	sigA	-1.04477827271	AAACAACATA-ATGTAT-GATTAGAAGAGAAAGAA-TATTAG-AG
CD630_06580	785205	1	sigA	1.45983789833	ATTATTAGAA-TTGATT-TTGTGAAATTATTATTG-TAATAT-TTAATTA	sigB	0.781424425635	ATTATTAGAA-TTGATT-TTGTGAAATTATTAT-TGTAATA-TTTAATTA	sigE	0.66924009804	ATTAGAATTG-ATT-TTGTGAAATTATTATTGT-AATATTTA-ATTA	sigF	0.615763948462	TATTAGAATT-GATTT-TGTGAAATTATTAT-TGTAATATTT-AATTA	sigG	0.559235110771	GGTATGTTAT-GATTA-TTAGAATTGATTTTGTGA-AATTATT-ATTGTAATAT	sig54	0.509824267713	ATTGATTTTG-TGAAA-TTATTA-TTGTAA-TATTTAATTA	sigH	0.0781721818141	TGATTATTAG-AATTGATTT-TGTGAAATTATT-ATTGTAAT-ATTTAATTA	sigK	0.0569504186932	ATTAGAATTG-AT-TTTGTGAAATTATTATTGT-AATATTTA-ATTA	sigA_only_proximal_box	-0.0337413773626	GAAATTATTA-TTGTAATAT-TAATTA	sigD	-0.866993681442	TTATGATTAT-TAGA-ATTGATTTTGTGA-AATTATTA-TTGTAATATT
CD630_06590	786444	1	sigD	5.47518599147	TATTTTCATA-TAAA-ATTTAATTTATTT-GCCGATTA-TATAATTA	sigE	1.22502445081	TTCATATAAA-ATT-TAATTTATTTGCCGAT-TATATAAT-TA	sigG	1.1042860804	GCATATTTTC-ATATA-AAATTTAATTTATTTGCC-GATTATA-TAATTA	sig54	0.612819134526	TCATATAAAA-TTTAA-TTTAT-TTGCCG-ATTATATAAT	sigH	0.449671995164	GCATATTTTC-ATATAAAAT-TTAATTTATTT-GCCGATTA-TATAATTA	sigK	0.23909738697	TTCATATAAA-AT-TTAATTTATTTGCCGAT-TATATAAT-TA	sigA	0.14661315897	TCATATAAAA-TTTAAT-TTATTTGCCGATTA-TATAAT-TA	sigB	-0.242293811254	TTTTCATATA-AAATTT-AATTTATTTGCC-GATTATA-TAATTA	sigF	-0.372148589978	GCATATTTTC-ATATA-AAATTTAATTTATTT-GCCGATTATA-TAATTA	sigA_only_proximal_box	-1.22415829775	ATTTATTTGC-CGATTATAT-AATA
CD630_06620	795160	1	sigE	1.26600813518	GTAATGGTAG-ATA-TAATAAAGATATTAACA-AATAAAAA-GTGTTAT	sigD	0.409914436806	TAAGTAATGG-TAGA-TATAATAAAGATATTA-ACAAATAA-AAAGTGTTAT	sigH	-0.349823739693	GTAAGTAATG-GTAGATATA-ATAAAGATATT-AACAAATA-AAAAGTGTTA	sigK	-0.396875897825	AATGGTAGAT-AT-AATAAAGATATTAACA-AATAAAAA-GTGTTAT	sigF	-0.402867914931	ATGGTAGATA-TAATA-AAGATATTAACAA-ATAAAAAGTG-TTAT	sig54	-0.512194689853	ATAAAGATAT-TAACA-AATAAA-AAGTGT-TAT	sigG	-0.78485149361	GTAAGTAATG-GTAGA-TATAATAAAGATATTA-ACAAATA-AAAAGTGTTA	sigA	-0.834093766581	TAAGTAATGG-TAGATA-TAATAAAGATATTAACAAA-TAAAAA-GTGTTAT	sigA_only_proximal_box	-0.873153213144	GATATAATAA-AGATATTAA-CAATAAAAAGT	sigB	-1.49612438682	TAAGTAATGG-TAGATA-TAATAAAGATATTAAC-AAATAAA-AAGTGTTAT
CD630_06640	805066	-1	sigE	1.91145331858	TAGGGGAAAT-ATA-TTTTAGGAAAATATGAA-TATATAAT-TTTTAGTCAA	sigK	0.431228932411	GGGGAAATAT-AT-TTTAGGAAAATATGAA-TATATAAT-TTTTAGTCAA	sigA	0.280506020903	GGAAATATAT-TTTAGG-AAAATATGAATA-TATAAT-TTTTAGTCAA	sigA_only_proximal_box	-0.108431801525	GAAAATATGA-ATATATAAT-TTTAGTCAACT	sigG	-0.280464223064	CTTAGGGGAA-ATATA-TTTTAGGAAAATATGAATA-TATAATT-TTTAGTCAAC	sigF	-0.307692351232	CTTAGGGGAA-ATATA-TTTTAGGAAAATATGA-ATATATAATT-TTTAGTCAAC	sig54	-0.910089821319	AATATATTTT-AGGAA-AATATGA-ATATAT-AATTTTTAGT	sigH	-1.08709184752	TTTTAGGAAA-ATATGAATA-TATAATTTTT-AGTCAACT-AG	sigD	-1.42546566091	TATATTTTAG-GAAA-ATATGAATATATAATTT-TTAGTCAA-CTAG	sigB	-1.56075267937	TAGGGGAAAT-ATATTT-TAGGAAAATATGA-ATATATA-ATTTTTAGTC
CD630_06641	805414	1	sigA_only_proximal_box	2.45803004895	ATCTGGTAAT-AGGTATAAT-AAAAAAGAATA	sig54	2.32182654491	AAAAAATATC-TGGTA-ATAGGT-ATAATA-TAAAAAGAAT	sigD	1.78610955001	TTAACTATAA-TAAA-AAAATATCTGGTAAT-AGGTATAA-TATAAAAAGA	sigB	1.11878474419	AATATTAACT-ATAATA-AAAAAATATCTGGTAAT-AGGTATA-ATATAAAAAG	sigE	1.03531667052	TAATAAAAAA-ATA-TCTGGTAATAGGTAT-AATATAAA-AAGAATAT	sigH	0.108047191121	TAACTATAAT-AAAAAAATA-TCTGGTAATAG-GTATAATA-TAAAAAGAAT	sigA	0.0290819991439	ATTAACTATA-ATAAAA-AAATATCTGGTAATAGG-TATAAT-ATAAAAAGAA	sigK	0.0145502572906	ACTATAATAA-AA-AAATATCTGGTAATAGG-TATAATAT-AAAAAGAATA	sigG	0.0118700420875	TTAACTATAA-TAAAA-AAATATCTGGTAATAGG-TATAATA-TAAAAAGAAT	sigF	-0.41032343041	TAAATATTAA-CTATA-ATAAAAAAATATCTG-GTAATAGGTA-TAATATAAAA
CD630_06642	806329	-1	sigE	0.915816869694	GCTGTAAAAT-ATA-TTCAAAGGGATTTGAAGT-AATTTATT-GTG	sigH	0.143693905866	ATAATGCTGT-AAAATATAT-TCAAAGGGATTT-GAAGTAAT-TTATTGTG	sigG	-0.00304628731833	ATGCTGTAAA-ATATA-TTCAAAGGGATTTGAAG-TAATTTA-TTGTG	sig54	-0.00486065607132	ATATATTCAA-AGGGA-TTTGAA-GTAATT-TATTGTG	sigD	-0.0941940110913	TATAATGCTG-TAAA-ATATATTCAAAGGGATT-TGAAGTAA-TTTATTGTG	sigB	-0.225388062152	CAATCTATAA-TGCTGT-AAAATATATTCAAAG-GGATTTG-AAGTAATTTA	sigF	-0.567341539077	ATGCTGTAAA-ATATA-TTCAAAGGGATTTGAA-GTAATTTATT-GTG	sigK	-0.655549631947	TGTAAAATAT-AT-TCAAAGGGATTTGAAGT-AATTTATT-GTG	sigA_only_proximal_box	-1.21332106746	CAAAGGGATT-TGAAGTAAT-TATTGTG	sigA	-1.6182057198	GTAAAATATA-TTCAAA-GGGATTTGAAGTAA-TTTATT-GTG
CD630_06680	809622	1	sigB	3.5866078988	CCTTAAAAGT-CTATTT-AGGCAAAGTTGTGAAAAT-GGGTATA-TGGTATACTA	sigA	1.25543555201	AAAGTCTATT-TAGGCA-AAGTTGTGAAAATGGGTA-TATGGT-ATACTA	sigA_only_proximal_box	1.08842797211	TAGGCAAAGT-TGTGAAAAT-GGTATATGGTA	sigH	0.865073045568	CTATTTAGGC-AAAGTTGTG-AAAATGGGTAT-ATGGTATA-CTA	sigK	0.57782237449	GTCTATTTAG-GC-AAAGTTGTGAAAATGGG-TATATGGT-ATACTA	sigF	0.157668201994	AACCTTAAAA-GTCTA-TTTAGGCAAAGTT-GTGAAAATGG-GTATATGGTA	sigG	-0.964731730996	AACCTTAAAA-GTCTA-TTTAGGCAAAGTTGTG-AAAATGG-GTATATGGTA	sigD	-1.06639766663	AAAGTCTATT-TAGG-CAAAGTTGTGAAAAT-GGGTATAT-GGTATACTA	sig54	-1.09537840919	ATTTAGGCAA-AGTTG-TGAAAA-TGGGTA-TATGGTATAC	sigE	-1.77369456211	CCTTAAAAGT-CTA-TTTAGGCAAAGTTGTGAA-AATGGGTA-TATGGTATAC
CD630_06680	809535	1	sigA	3.5866078988	TCTGTGCTTA-TTGATT-CTTTTAACTTATATCAG-TATAAT-AACTTGG	sigB	1.73779428502	TCTGTGCTTA-TTGATT-CTTTTAACTTATAT-CAGTATA-ATAACTTGG	sigA_only_proximal_box	1.37902438512	TAACTTATAT-CAGTATAAT-AATTGG	sigG	1.37228774665	CTGTGCTTAT-TGATT-CTTTTAACTTATATCAG-TATAATA-ACTTGG	sigE	0.955973569747	CTTATTGATT-CTT-TTAACTTATATCAGTAT-AATAACTT-GG	sigH	0.533617952743	TGTGCTTATT-GATTCTTTT-AACTTATATCA-GTATAATA-ACTTGG	sigK	0.00195807311445	GCTTATTGAT-TC-TTTTAACTTATATCAGTAT-AATAACTT-GG	sigF	-0.230035652469	TGCTTATTGA-TTCTT-TTAACTTATATCAGT-ATAATAACTT-GG	sig54	-0.398461814913	TTTTAACTTA-TATCA-GTATAA-TAACTT-GG	sigD	-1.03664672369	TCTGTGCTTA-TTGA-TTCTTTTAACTTATA-TCAGTATA-ATAACTTGG
CD630_06730	817171	1	sigA_only_proximal_box	1.63141614503	ATTGTAGAGT-AGATAAAAT-TACCA	sigH	1.31299647196	ATACTCATTA-AGGTGATTA-TTGTAGAGTAG-ATAAAATT-ACCCA	sigB	1.16071383616	AGATAAGATA-CTCATT-AAGGTGATTATTGTA-GAGTAGA-TAAAATTACC	sigD	0.538489692574	AAGATACTCA-TTAA-GGTGATTATTGTAGA-GTAGATAA-AATTACCCA	sigK	0.366192598836	TAGATAAGAT-AC-TCATTAAGGTGATTAT-TGTAGAGT-AGATAAAATT	sigA	0.0555132707178	ACTCATTAAG-GTGATT-ATTGTAGAGTAGA-TAAAAT-TACCCA	sigE	-0.318947351522	AAGATACTCA-TTA-AGGTGATTATTGTAGAGTA-GATAAAAT-TACCCA	sig54	-0.498077960542	ATACTCATTA-AGGTG-ATTATTG-TAGAGT-AGATAAAATT	sigF	-0.70073039083	TACTCATTAA-GGTGA-TTATTGTAGAGTA-GATAAAATTA-CCCA	sigG	-0.766401377711	TACTCATTAA-GGTGA-TTATTGTAGAGTAGAT-AAAATTA-CCCA
CD630_06770	820705	-1	sigA_only_proximal_box	1.34734486734	GAACCATCTA-TAGTAAAAT-TTATCT	sigH	0.682657562516	AATAATCATA-AAAAAAGTG-AACCATCTATA-GTAAAATT-TTATCT	sigE	0.138339769602	AATTTATCAA-ATA-ATCATAAAAAAAGTGAAC-CATCTATA-GTAAAATTTT	sigB	-0.0308561506952	TTATCAAATA-ATCATA-AAAAAAGTGAACCATCTA-TAGTAAA-ATTTTATCT	sigA	-0.147334709341	ATTTATCAAA-TAATCA-TAAAAAAAGTGAACCATC-TATAGT-AAAATTTTAT	sig54	-0.339117886946	CATAAAAAAA-GTGAA-CCATCT-ATAGTA-AAATTTTATC	sigF	-0.344208916927	CAAATAATCA-TAAAA-AAAGTGAACCATCTAT-AGTAAAATTT-TATCT	sigG	-0.738007507292	TAAATTTATC-AAATA-ATCATAAAAAAAGTGAA-CCATCTA-TAGTAAAATT	sigK	-0.743870342093	TCATAAAAAA-AG-TGAACCATCTATAGTAA-AATTTTAT-CT	sigD	-1.01047692523	ATTTATCAAA-TAAT-CATAAAAAAAGTGA-ACCATCTA-TAGTAAAATT
CD630_06790	821282	1	sigF	2.51307389935	ATAAAGTGTT-CAATA-AAATAATAAATAGT-GGAAAAACTA-AATTTA	sigB	1.50349927367	TGTATATAAA-GTGTTC-AATAAAATAATAAATAG-TGGAAAA-ACTAAATTTA	sigG	1.25960878335	ATAAAGTGTT-CAATA-AAATAATAAATAGTGGA-AAAACTA-AATTTA	sigE	-0.0986473931561	GTTCAATAAA-ATA-ATAAATAGTGGAAAA-ACTAAATT-TA	sigD	-0.158068530833	TATAAAGTGT-TCAA-TAAAATAATAAATA-GTGGAAAA-ACTAAATTTA	sigK	-0.281393280557	GTGTATATAA-AG-TGTTCAATAAAATAATA-AATAGTGG-AAAAACTAAA	sigA	-0.371828055512	ATATAAAGTG-TTCAAT-AAAATAATAAATAGTGGAAAAAC-TAAATT-TA	sigA_only_proximal_box	-0.669535730629	AATAAATAGT-GGAAAAACT-AATTTA	sigH	-0.912331513842	AAGTGTATAT-AAAGTGTTC-AATAAAATAATAA-ATAGTGGA-AAAACTAAAT	sig54	-1.47824407831	ATAATAAATA-GTGGA-AAAAC-TAAATT-TA
CD630_06810	824184	1	sig54	2.5034731738	GAAATGTATA-TAGGG-AAGTA-TTGCTT-TATAAAATTT	sigE	2.13998261021	TTTGAAATGT-ATA-TAGGGAAGTATTGCTT-TATAAAAT-TTAAGTG	sigF	1.48137548283	GTTTTGAAAT-GTATA-TAGGGAAGTATTGCT-TTATAAAATT-TAAGTG	sigG	1.34021869731	GTTTTGAAAT-GTATA-TAGGGAAGTATTGCTTTA-TAAAATT-TAAGTG	sigK	0.662465910829	TTTGAAATGT-AT-ATAGGGAAGTATTGCTT-TATAAAAT-TTAAGTG	sigA_only_proximal_box	0.506666517419	AAGTATTGCT-TTATAAAAT-TAAGTG	sigA	0.327040176171	ATAAATAGTT-TTGAAA-TGTATATAGGGAAGTATTGCTT-TATAAA-ATTTAAGTG	sigD	-0.514963694979	AAATAGTTTT-GAAA-TGTATATAGGGAAGTAT-TGCTTTAT-AAAATTTAAG	sigB	-0.730554890993	TAGTTTTGAA-ATGTAT-ATAGGGAAGTAT-TGCTTTA-TAAAATTTAA	sigH	-0.848859257203	TGAAATGTAT-ATAGGGAAG-TATTGCTTTAT-AAAATTTA-AGTG
CD630_06840	830199	-1	sigF	3.42316878907	TAGATAACAT-GTATA-TTTTTTCCATGAAAA-ATAAATAATA-AAAAAT	sigG	3.23549754919	TAGATAACAT-GTATA-TTTTTTCCATGAAAAATA-AATAATA-AAAAAT	sigH	1.79115215859	TATTTAGATA-ACATGTATA-TTTTTTCCAT-GAAAAATA-AATAATAAAA	sigE	0.413258443774	GATAACATGT-ATA-TTTTTTCCATGAAA-AATAAATA-ATAAAAAAT	sigB	0.159497564111	TATTTTTATT-TAGATA-ACATGTATATTTTTTCCA-TGAAAAA-TAAATAATAA	sig54	-0.0197692181038	ATTTTTTCCA-TGAAA-AATAA-ATAATA-AAAAAT	sigK	-0.404405402643	TATTTAGATA-AC-ATGTATATTTTTTCCATGA-AAAATAAA-TAATAAAAAA	sigA	-0.408194564291	ATGTATATTT-TTTCCA-TGAAAAATAAATAA-TAAAAA-AT	sigD	-0.925032684291	TTTATTTAGA-TAAC-ATGTATATTTTTTC-CATGAAAA-ATAAATAATA	sigA_only_proximal_box	-1.86598660021	TGTATATTTT-TTCCATGAA-AATAAATAATA
CD630_06850	831057	1	sigA	2.73874721782	AAAAAAATAG-TTGCAA-ATAATTTGATTAAGTGA-TATAGT-AAATAAGG	sigA_only_proximal_box	2.27216906443	TTTGATTAAG-TGATATAGT-AATAAGG	sigB	1.50325998473	ACAAAAAAAA-TAGTTG-CAAATAATTTGATTAAG-TGATATA-GTAAATAAGG	sigK	1.04875014629	AAAAATAGTT-GC-AAATAATTTGATTAAGT-GATATAGT-AAATAAGG	sigH	0.19359333018	AAATAGTTGC-AAATAATTT-GATTAAGTGAT-ATAGTAAA-TAAGG	sigE	-0.252381888599	ATAGTTGCAA-ATA-ATTTGATTAAGTGA-TATAGTAA-ATAAGG	sigD	-0.288157209607	AAAAAATAGT-TGCA-AATAATTTGATTA-AGTGATAT-AGTAAATAAG	sigG	-0.551516288135	AAATAGTTGC-AAATA-ATTTGATTAAGTGATATA-GTAAATA-AGG	sigF	-1.28831703049	AAATAGTTGC-AAATA-ATTTGATTAAGTGAT-ATAGTAAATA-AGG	sig54	-1.36650467773	GCAAATAATT-TGATT-AAGTGAT-ATAGTA-AATAAGG
CD630_06860	831667	1	sigA_only_proximal_box	1.68303308532	TTAAGTTTTT-AGATATAAT-AAAGAGT	sigK	0.761992675346	AAGAAGTTAT-GC-TTAAGTTTTTAGATAT-AATAAAAG-AGT	sigG	0.427214554446	CATAGGTAAA-GAAGT-TATGCTTAAGTTTTTAGA-TATAATA-AAAGAGT	sigE	0.308119386385	GGTAAAGAAG-TTA-TGCTTAAGTTTTTAGA-TATAATAA-AAGAGT	sigF	0.207790215562	CATAGGTAAA-GAAGT-TATGCTTAAGTTTTT-AGATATAATA-AAAGAGT	sigH	0.200746804694	CATAGGTAAA-GAAGTTATG-CTTAAGTTTTTAG-ATATAATA-AAAGAGT	sigA	0.0883022797386	GTAAAGAAGT-TATGCT-TAAGTTTTTAGA-TATAAT-AAAAGAGT	sigB	0.0166103909298	ATAGGTAAAG-AAGTTA-TGCTTAAGTTTTT-AGATATA-ATAAAAGAGT	sig54	-0.638479771276	AAAGAAGTTA-TGCTT-AAGTTTT-TAGATA-TAATAAAAGA	sigD	-0.965092206817	AAGACATAGG-TAAA-GAAGTTATGCTTA-AGTTTTTA-GATATAATAA
CD630_06870	831910	1	sigA	0.47248794998	ACTAAAAAAT-CTGCAA-AAACTAAAATGAACTTAA-GAAAAT-CAACTT	sigA_only_proximal_box	0.440390562779	AATCTGCAAA-AACTAAAAT-GACTTAAGAAAA	sigG	-0.442922053099	TAAAAAATCT-GCAAA-AACTAAAATGAACTTAA-GAAAATC-AACTT	sigK	-0.467024242025	TAAAAAATCT-GC-AAAAACTAAAATGAACTT-AAGAAAAT-CAACTT	sig54	-0.55056574242	AAAACTAAAA-TGAAC-TTAAGAA-AATCAA-CTT	sigB	-0.552619289316	ATTAACTAAA-AAATCT-GCAAAAACTAAAA-TGAACTT-AAGAAAATCA	sigE	-0.951714075424	CATATATTAA-CTA-AAAAATCTGCAAAAACTAA-AATGAACT-TAAGAAAATC	sigH	-1.12483912979	AAAAAATCTG-CAAAAACTA-AAATGAACTTA-AGAAAATC-AACTT	sigD	-1.28854543141	AAAAAATCTG-CAAA-AACTAAAATGAACT-TAAGAAAA-TCAACTT	sigF	-2.36941867094	TAAAAAATCT-GCAAA-AACTAAAATGAACT-TAAGAAAATC-AACTT
CD630_06880	832652	1	sigG	2.30494642447	AATCAATCTT-GAATT-AATATTATCAACATGAT-AATATTA-TCTTA	sigF	1.8472789576	AATCAATCTT-GAATT-AATATTATCAACAT-GATAATATTA-TCTTA	sigA_only_proximal_box	1.49814655494	ATTATCAACA-TGATAATAT-TACTTA	sigA	1.2291725233	TCAATCAATC-TTGAAT-TAATATTATCAACATGA-TAATAT-TATCTTA	sigH	0.991722017146	AATCAATCTT-GAATTAATA-TTATCAACATG-ATAATATT-ATCTTA	sigE	0.877333381559	TCTTGAATTA-ATA-TTATCAACATGAT-AATATTAT-CTTA	sigD	0.521052635722	CAATCAATCT-TGAA-TTAATATTATCAA-CATGATAA-TATTATCTTA	sigB	0.347954718512	TCAATCAATC-TTGAAT-TAATATTATCAACA-TGATAAT-ATTATCTTA	sigK	0.345022357285	ATCAATCTTG-AA-TTAATATTATCAACATGAT-AATATTAT-CTTA	sig54	-0.626151572759	CTTGAATTAA-TATTA-TCAAC-ATGATA-ATATTATCTT
CD630_06890	833650	1	sigA	3.94313640385	TAAATGAATA-TTGCCC-ATAATCATATAAACTGC-TATAGT-TTAAAATA	sigA_only_proximal_box	2.98856719708	TCATATAAAC-TGCTATAGT-TAAAATA	sigB	1.61709791332	TAAATGAATA-TTGCCC-ATAATCATATAAAC-TGCTATA-GTTTAAAATA	sigH	1.5918887357	TCTATTGAAT-AAATGAATA-TTGCCCATAATC-ATATAAAC-TGCTATAGTT	sig54	1.27885507192	TATTGCCCAT-AATCA-TATAAA-CTGCTA-TAGTTTAAAA	sigE	1.09553413281	GAATAAATGA-ATA-TTGCCCATAATCA-TATAAACT-GCTATAGTTT	sigK	1.0599757371	AATGAATATT-GC-CCATAATCATATAAACTGC-TATAGTTT-AAAATA	sigG	0.375212749914	TTGAATAAAT-GAATA-TTGCCCATAATCATATAA-ACTGCTA-TAGTTTAAAA	sigD	0.0276993742729	AAATGAATAT-TGCC-CATAATCATATAAAC-TGCTATAG-TTTAAAATA	sigF	-1.1861422797	TTGAATAAAT-GAATA-TTGCCCATAATCAT-ATAAACTGCT-ATAGTTTAAA
CD630_06900	835953	1	sigA_only_proximal_box	2.16211185444	ATAGTTCTTT-TCGTATAAT-AATAG	sigG	2.16107494718	GCTTAAAAAG-GAATT-TACATATAGTTCTTTTCG-TATAATA-AATAG	sigA	1.76897536099	TAAAAAGGAA-TTTACA-TATAGTTCTTTTCG-TATAAT-AAATAG	sigH	0.86801895861	TTTGCTTAAA-AAGGAATTT-ACATATAGTTCTT-TTCGTATA-ATAAATAG	sigE	0.8066494499	TTAAAAAGGA-ATT-TACATATAGTTCTTTT-CGTATAAT-AAATAG	sigB	0.747455128622	GCTTAAAAAG-GAATTT-ACATATAGTTCTTT-TCGTATA-ATAAATAG	sigK	0.425951333064	AAAGGAATTT-AC-ATATAGTTCTTTTCG-TATAATAA-ATAG	sigD	0.113691845845	TGCTTAAAAA-GGAA-TTTACATATAGTTCTTT-TCGTATAA-TAAATAG	sigF	-0.356225398758	GCTTAAAAAG-GAATT-TACATATAGTTCTTT-TCGTATAATA-AATAG	sig54	-0.982070594228	AAAAAGGAAT-TTACA-TATAG-TTCTTT-TCGTATAATA
CD630_06910	838736	1	sigF	4.07287588802	TATAACATCT-GAATA-GAGGGTGTTTTATTT-GTAAAAAATA-AGTTTA	sigG	3.24475305279	TATAACATCT-GAATA-GAGGGTGTTTTATTTGTA-AAAAATA-AGTTTA	sigH	1.08905571939	CATCTGAATA-GAGGGTGTT-TTATTTGTAAA-AAATAAGT-TTA	sig54	0.78889455644	TCTGAATAGA-GGGTG-TTTTAT-TTGTAA-AAAATAAGTT	sigA_only_proximal_box	0.605191561681	GAATAGAGGG-TGTTTTATT-TTAAAAAATAA	sigA	-0.234161335563	AATATAACAT-CTGAAT-AGAGGGTGTTTTATTTG-TAAAAA-ATAAGTTTA	sigE	-0.288694299883	TAACATCTGA-ATA-GAGGGTGTTTTATTTG-TAAAAAAT-AAGTTTA	sigB	-0.434898520385	AATATAACAT-CTGAAT-AGAGGGTGTTTTAT-TTGTAAA-AAATAAGTTT	sigK	-0.462274558838	TATGAATATA-AC-ATCTGAATAGAGGGTGT-TTTATTTG-TAAAAAATAA	sigD	-0.977968135807	ATATAACATC-TGAA-TAGAGGGTGTTTTATT-TGTAAAAA-ATAAGTTTA
CD630_06910	838704	1	sigG	1.50493679651	AATGATATAA-GTATA-ATATCTCAAATGATAT-GAATATA-ACATCTGAAT	sigE	1.07839028911	TATAAGTATA-ATA-TCTCAAATGATATGAA-TATAACAT-CTGAAT	sigB	0.790869211327	ATTATTGAAA-ATGATA-TAAGTATAATATCTCAAA-TGATATG-AATATAACAT	sigA_only_proximal_box	0.668692073302	ATATCTCAAA-TGATATGAA-TAAACATCTGAA	sig54	0.575100431008	AAGTATAATA-TCTCA-AATGAT-ATGAAT-ATAACATCTG	sigF	0.447328384729	AATGATATAA-GTATA-ATATCTCAAATGATAT-GAATATAACA-TCTGAAT	sigK	-0.500173849496	TATAAGTATA-AT-ATCTCAAATGATATGAA-TATAACAT-CTGAAT	sigA	-0.65038240959	TAAGTATAAT-ATCTCA-AATGATATGAATA-TAACAT-CTGAAT	sigH	-0.73439222464	TGAAAATGAT-ATAAGTATA-ATATCTCAAATG-ATATGAAT-ATAACATCTG	sigD	-0.891438654216	TATAATATCT-CAAA-TGATATGAATATA-ACATCTGA-AT
CD630_06920	840764	-1	sigA_only_proximal_box	3.08021389928	TATTTACATG-TGATATAAT-TATT	sigB	3.02520651151	TTTCATACTA-TTCTTT-CATATTTACATG-TGATATA-ATTTATT	sigA	0.770334544913	AATTTCATAC-TATTCT-TTCATATTTACATGTGA-TATAAT-TTATT	sigK	0.46767370256	AAAATTTCAT-AC-TATTCTTTCATATTTA-CATGTGAT-ATAATTTATT	sig54	0.229127617148	CATACTATTC-TTTCA-TATTTAC-ATGTGA-TATAATTTAT	sigE	0.164641255751	TCATACTATT-CTT-TCATATTTACATGTGA-TATAATTT-ATT	sigD	-0.269172041695	AAAAATTTCA-TACT-ATTCTTTCATATTTACA-TGTGATAT-AATTTATT	sigF	-0.849075738735	AAATTTCATA-CTATT-CTTTCATATTTACATG-TGATATAATT-TATT	sigH	-0.950277581616	TAAAAATTTC-ATACTATTC-TTTCATATTTAC-ATGTGATA-TAATTTATT	sigG	-1.6879188782	AAATTTCATA-CTATT-CTTTCATATTTACATGTGA-TATAATT-TATT
CD630_06930	842481	-1	sigA	2.29397669988	ATAATTTTAG-TTGACT-CTAACATTATGA-TATGGT-TTATATTAAT	sigB	2.2611862356	ATAATTTTAG-TTGACT-CTAACATTATGATA-TGGTTTA-TATTAATATT	sigA_only_proximal_box	1.67613760297	TCTAACATTA-TGATATGGT-TATATTAATAT	sig54	1.11169126589	TAGTTGACTC-TAACA-TTATGAT-ATGGTT-TATATTAATA	sigK	1.06232744576	ATTTTAGTTG-AC-TCTAACATTATGATATGGTT-TATATTAA-TATT	sigF	0.869392743113	AATTTTAGTT-GACTC-TAACATTATGATATG-GTTTATATTA-ATATT	sigE	0.812596302934	TTAGTTGACT-CTA-ACATTATGATATGGTT-TATATTAA-TATT	sigH	-0.293586523071	TTATAATTTT-AGTTGACTC-TAACATTATGAT-ATGGTTTA-TATTAATATT	sigG	-0.298767670716	AATTTTAGTT-GACTC-TAACATTATGATATGGTT-TATATTA-ATATT	sigD	-0.493572317769	TAGTTGACTC-TAAC-ATTATGATATGGT-TTATATTA-ATATT
CD630_06950	845320	-1	sigK	2.6680122256	AATTTTCTTA-AC-ATGCATTTTTTATATTT-AATATAGT-AAAATAATTA	sigH	2.29407517185	AATTTTCTTA-ACATGCATT-TTTTATATTTAAT-ATAGTAAA-ATAATTAAT	sigG	1.67289274306	TTCTTAACAT-GCATT-TTTTATATTTAATATAG-TAAAATA-ATTAAT	sigA	1.39478687779	TTAAATTTTC-TTAACA-TGCATTTTTTATATTTAA-TATAGT-AAAATAATTA	sigA_only_proximal_box	1.1334620395	ATATTTAATA-TAGTAAAAT-AATAAT	sigB	0.367078437647	TCTTAACATG-CATTTT-TTATATTTAATA-TAGTAAA-ATAATTAAT	sigE	-0.092703037153	TGCATTTTTT-ATA-TTTAATATAGTAA-AATAATTA-AT	sigF	-0.607271712759	TTCTTAACAT-GCATT-TTTTATATTTAATAT-AGTAAAATAA-TTAAT	sigD	-0.938090695416	TAAATTTTCT-TAAC-ATGCATTTTTTATATT-TAATATAG-TAAAATAATT	sig54	-1.63297782763	CATGCATTTT-TTATA-TTTAAT-ATAGTA-AAATAATTAA
CD630_06970	847366	1	sigK	1.78533805806	GTATGTGTAA-AC-AATTAATTTAAGAGATATTA-TATAAATT-GTGTAT	sigE	1.52631441873	TGTGTAAACA-ATT-AATTTAAGAGATATTA-TATAAATT-GTGTAT	sigD	0.922879989551	TTTGTATGTG-TAAA-CAATTAATTTAAG-AGATATTA-TATAAATTGT	sigG	0.622084468516	TTTTGTATGT-GTAAA-CAATTAATTTAAGAGA-TATTATA-TAAATTGTGT	sigA	0.506510229722	TGTATAAGTT-TTGTAT-GTGTAAACAATTAATTTAAGAGA-TATTAT-ATAAATTGTG	sigA_only_proximal_box	0.503227837119	TTAATTTAAG-AGATATTAT-AAAATTGTGTA	sigB	0.194868731438	TAAGTTTTGT-ATGTGT-AAACAATTAATTTAAG-AGATATT-ATATAAATTG	sigH	0.0096475511608	TAAGTTTTGT-ATGTGTAAA-CAATTAATTTA-AGAGATAT-TATATAAATT	sigF	-0.150319195788	AGTTTTGTAT-GTGTA-AACAATTAATTTA-AGAGATATTA-TATAAATTGT	sig54	-1.01660234681	ATTTAAGAGA-TATTA-TATAAA-TTGTGT-AT
CD630_07030	855308	1	sigK	2.13905629006	TAAATTTAAT-AC-AAATATTTAAGTTATA-GATATAAT-TATATTA	sigA_only_proximal_box	1.85992485028	TTTAAGTTAT-AGATATAAT-TAATTA	sigA	0.754588592156	AATATATAAA-TTTAAT-ACAAATATTTAAGTTATAGA-TATAAT-TATATTA	sigB	0.728241184107	AAGAAATATA-TAAATT-TAATACAAATATTTA-AGTTATA-GATATAATTA	sigG	0.152572766675	AATTTAATAC-AAATA-TTTAAGTTATAGATAT-AATTATA-TTA	sigD	0.0525885888505	ATAAATTTAA-TACA-AATATTTAAGTTAT-AGATATAA-TTATATTA	sigF	0.0319384157472	TATATAAATT-TAATA-CAAATATTTAAGTTAT-AGATATAATT-ATATTA	sigH	-0.00613824453035	TATAAATTTA-ATACAAATA-TTTAAGTTATAG-ATATAATT-ATATTA	sigE	-0.0412558280585	TATAAATTTA-ATA-CAAATATTTAAGTTATA-GATATAAT-TATATTA	sig54	-0.0833680941661	ATAAATTTAA-TACAA-ATATTT-AAGTTA-TAGATATAAT
CD630_07040	857944	1	sigH	3.33957522271	TGGAACAGTT-GCAGGACAC-TACTATAAAGGT-GTAGAATA-GATATA	sigA	2.13228790083	ATTGGAACAG-TTGCAG-GACACTACTATAAAGGTG-TAGAAT-AGATATA	sigK	1.58155363569	GTTGCAGGAC-AC-TACTATAAAGGTGTAG-AATAGATA-TA	sigE	1.47413857648	TTGCAGGACA-CTA-CTATAAAGGTGTAG-AATAGATA-TA	sigA_only_proximal_box	0.721697191409	TACTATAAAG-GTGTAGAAT-AATATA	sigB	0.70236135691	GAAATTGGAA-CAGTTG-CAGGACACTACTATAA-AGGTGTA-GAATAGATAT	sig54	-0.232531171742	ACTACTATAA-AGGTG-TAGAA-TAGATA-TA	sigF	-0.92081145005	AACAGTTGCA-GGACA-CTACTATAAAGGTGT-AGAATAGATA-TA	sigG	-1.54635073965	AACAGTTGCA-GGACA-CTACTATAAAGGTGTA-GAATAGA-TATA	sigD	-1.85135708554	ACAGTTGCAG-GACA-CTACTATAAAGGT-GTAGAATA-GATATA
CD630_07040	856317	1	sig54	2.05193328133	GGCTATATAT-TGGAA-AAGTTT-TAGATT-ATAATAGAAA	sigG	1.45170190201	ATCAAGGGCT-ATATA-TTGGAAAAGTTTTAGAT-TATAATA-GAAAGA	sigA_only_proximal_box	0.959498241598	AAAAGTTTTA-GATTATAAT-AAAAGA	sigE	0.454803480895	AGGGCTATAT-ATT-GGAAAAGTTTTAGATTAT-AATAGAAA-GA	sigA	0.454270838969	AATCAAGGGC-TATATA-TTGGAAAAGTTTTAGAT-TATAAT-AGAAAGA	sigK	0.315454267215	ATAATCAAGG-GC-TATATATTGGAAAAGTTT-TAGATTAT-AATAGAAAGA	sigF	0.108369302612	TAATCAAGGG-CTATA-TATTGGAAAAGTTTTA-GATTATAATA-GAAAGA	sigD	-0.204992998106	AATCAAGGGC-TATA-TATTGGAAAAGTT-TTAGATTA-TAATAGAAAG	sigH	-0.349322281442	AGGGCTATAT-ATTGGAAAA-GTTTTAGATT-ATAATAGA-AAGA	sigB	-0.591019989402	TCAAGGGCTA-TATATT-GGAAAAGTTTTA-GATTATA-ATAGAAAGA
CD630_07060	859621	1	sigA	4.15640234293	AAAATAAAAA-TTGACT-TAGACAACTATTTGTTT-TATACT-AAAGTA	sig54	1.91042112739	AAATTGACTT-AGACA-ACTAT-TTGTTT-TATACTAAAG	sigA_only_proximal_box	0.970201715484	CAACTATTTG-TTTTATACT-AAGTA	sigG	0.762254999517	AATAAAAATT-GACTT-AGACAACTATTTGTTT-TATACTA-AAGTA	sigK	0.573100839612	ATAAAAATTG-AC-TTAGACAACTATTTGTTT-TATACTAA-AGTA	sigB	0.398321794981	AAAATAAAAA-TTGACT-TAGACAACTATT-TGTTTTA-TACTAAAGTA	sigD	-0.0695722060522	GTTAAAAAAA-TAAA-AATTGACTTAGAC-AACTATTT-GTTTTATACT	sigE	-0.329978623568	TAAAAATTGA-CTT-AGACAACTATTTGTTT-TATACTAA-AGTA	sigF	-0.823207922924	AATAAAAATT-GACTT-AGACAACTATTTG-TTTTATACTA-AAGTA	sigH	-1.46742070771	ATTGTTAAAA-AAATAAAAA-TTGACTTAGAC-AACTATTT-GTTTTATACT
CD630_07070	860572	1	sigA	2.88889094039	GGTAAATTTG-TTGTAA-TAGACATATAAATGAGT-TATAAT-TTAAA	sigA_only_proximal_box	1.59389649139	CATATAAATG-AGTTATAAT-TAAA	sigD	1.47732279279	TTTAGCAGGG-TAAA-TTTGTTGTAATAG-ACATATAA-ATGAGTTATA	sigE	1.34169966518	ATTTAGCAGG-GTA-AATTTGTTGTAATAGA-CATATAAA-TGAGTTATAA	sigF	1.32922151959	TAAATTTGTT-GTAAT-AGACATATAAATGA-GTTATAATTT-AAA	sigK	0.610199642055	GGTATTTAGC-AG-GGTAAATTTGTTGTAATAGA-CATATAAA-TGAGTTATAA	sig54	0.425453028128	TTGTTGTAAT-AGACA-TATAA-ATGAGT-TATAATTTAA	sigG	0.163982180127	AAATTTGTTG-TAATA-GACATATAAATGAGTTA-TAATTTA-AA	sigB	0.0126390141839	CAGGGTAAAT-TTGTTG-TAATAGACATATAAATG-AGTTATA-ATTTAAA	sigH	-0.82071001602	AGGTATTTAG-CAGGGTAAA-TTTGTTGTAATAG-ACATATAA-ATGAGTTATA
CD630_07080	865019	-1	sigE	2.01888222901	TATTTTTTCT-CTT-TTAGATATATTTTACA-CATATTTT-GTATT	sigK	1.17005830323	ATATTTTTTC-TC-TTTTAGATATATTTTACA-CATATTTT-GTATT	sigA	0.88057969553	ATTATATTTT-TTCTCT-TTTAGATATATTTTACA-CATATT-TTGTATT	sigF	0.630882714834	TCTAAAATTA-TTATA-TTTTTTCTCTTTT-AGATATATTT-TACACATATT	sigG	0.523389426559	TCTAAAATTA-TTATA-TTTTTTCTCTTTTAGATA-TATTTTA-CACATATTTT	sigA_only_proximal_box	0.499097935598	TTTCTCTTTT-AGATATATT-TACACATATTT	sigB	-0.139246296522	ATTATATTTT-TTCTCT-TTTAGATATATTTTAC-ACATATT-TTGTATT	sig54	-0.489441125353	TTTCTCTTTT-AGATA-TATTTT-ACACAT-ATTTTGTATT	sigD	-0.75458699949	TTATATTTTT-TCTC-TTTTAGATATATTTT-ACACATAT-TTTGTATT	sigH	-1.17332040948	TTCTAAAATT-ATTATATTT-TTTCTCTTTTAG-ATATATTT-TACACATATT
CD630_07090	865003	1	sigE	1.99656385062	TATATTACAA-ATA-AAGCATGTTTATGTAT-AATATATA-GATA	sigK	1.72729126136	AGATTATATT-AC-AAATAAAGCATGTTTATG-TATAATAT-ATAGATA	sigA	1.37191329224	AACAGATTAT-ATTACA-AATAAAGCATGTTTATG-TATAAT-ATATAGATA	sig54	0.746719622825	ATTACAAATA-AAGCA-TGTTT-ATGTAT-AATATATAGA	sigA_only_proximal_box	0.353671936372	AAGCATGTTT-ATGTATAAT-AATAGATA	sigG	0.0644278679561	TAACAGATTA-TATTA-CAAATAAAGCATGTTTATG-TATAATA-TATAGATA	sigB	0.0285968295479	GATTTTTTAA-CAGATT-ATATTACAAATAAAGCAT-GTTTATG-TATAATATAT	sigH	-0.741424974694	AGATTATATT-ACAAATAAA-GCATGTTTAT-GTATAATA-TATAGATA	sigD	-0.88343179953	ATATTACAAA-TAAA-GCATGTTTATGTATA-ATATATAG-ATA	sigF	-1.06124898088	ACAGATTATA-TTACA-AATAAAGCATGTTTAT-GTATAATATA-TAGATA
CD630_07110	868254	1	sigA	2.09502482052	AATGAAATAC-TTGAAA-AAACACGAAATTTGATT-TAACAT-AAAGAGA	sigK	0.980746033456	ACTTGAAAAA-AC-ACGAAATTTGATTTAA-CATAAAGA-GA	sigG	0.897133644088	TGAAATACTT-GAAAA-AACACGAAATTTGATT-TAACATA-AAGAGA	sigF	0.203800733869	TGAAATACTT-GAAAA-AACACGAAATTTG-ATTTAACATA-AAGAGA	sig54	-0.0698308442278	ATACTTGAAA-AAACA-CGAAAT-TTGATT-TAACATAAAG	sigB	-0.222151872943	TGTAATGAAA-TACTTG-AAAAAACACGAAATT-TGATTTA-ACATAAAGAG	sigE	-0.397758347043	ACTTGAAAAA-ACA-CGAAATTTGATTTAA-CATAAAGA-GA	sigD	-0.897286645125	AAATACTTGA-AAAA-ACACGAAATTTGATT-TAACATAA-AGAGA	sigA_only_proximal_box	-1.11050316536	ACACGAAATT-TGATTTAAC-AAAAGAGA	sigH	-2.02186886661	TTTACACTGT-AATGAAATA-CTTGAAAAAACA-CGAAATTT-GATTTAACAT
CD630_07120	870145	1	sigA	0.851773599806	AAAAGTAGTA-TCGTAT-AATAATATATAGATAGTAGAT-TACAAT-GA	sigG	0.649120163909	AAGTAGTATC-GTATA-ATAATATATAGATAGTA-GATTACA-ATGA	sigF	0.427737929953	AAGTAGTATC-GTATA-ATAATATATAGATA-GTAGATTACA-ATGA	sigA_only_proximal_box	0.390342276438	AATATATAGA-TAGTAGATT-AAATGA	sigH	-0.236997603968	TACATATAAA-AAAGTAGTA-TCGTATAATAAT-ATATAGAT-AGTAGATTAC	sig54	-0.288806033467	TAATAATATA-TAGAT-AGTAGA-TTACAA-TGA	sigD	-0.305901408187	AGTAGTATCG-TATA-ATAATATATAGATA-GTAGATTA-CAATGA	sigB	-0.561370068211	TATAAAAAAG-TAGTAT-CGTATAATAATATATAGA-TAGTAGA-TTACAATGA	sigE	-0.563800956775	ATATAAAAAA-GTA-GTATCGTATAATAATA-TATAGATA-GTAGATTACA	sigK	-0.796930466222	AAAAGTAGTA-TC-GTATAATAATATATAGAT-AGTAGATT-ACAATGA
CD630_07150	874744	1	sigA_only_proximal_box	2.60560761852	ATAGCAAATA-TGGTATTAT-TAGTTA	sigB	2.12357715137	AAAAAATAAA-TTGAGA-AAAGGTATAGCAAATA-TGGTATT-ATTTAGTTA	sigF	1.71489790864	AATAAATTGA-GAAAA-GGTATAGCAAATAT-GGTATTATTT-AGTTA	sigA	1.63547177292	AAAAAATAAA-TTGAGA-AAAGGTATAGCAAATATGG-TATTAT-TTAGTTA	sigD	0.75446307664	ACATAAAAAA-TAAA-TTGAGAAAAGGTATA-GCAAATAT-GGTATTATTT	sigH	0.481168422078	AAAAATAAAT-TGAGAAAAG-GTATAGCAAAT-ATGGTATT-ATTTAGTTA	sig54	0.35119389756	AGAAAAGGTA-TAGCA-AATATG-GTATTA-TTTAGTTA	sigG	0.1029968576	ATAACATAAA-AAATA-AATTGAGAAAAGGTATA-GCAAATA-TGGTATTATT	sigK	-0.370270752647	TAAAAAATAA-AT-TGAGAAAAGGTATAGCA-AATATGGT-ATTATTTAGT	sigE	-0.672387799491	TAAAAAATAA-ATT-GAGAAAAGGTATAGCA-AATATGGT-ATTATTTAGT
CD630_07160	876207	1	sigK	1.57507949755	TAAATCTAAA-GC-AAAGCACTGAAAATTAG-TATATAAT-CAACTTA	sigF	1.20295133358	TAAATCTAAA-GCAAA-GCACTGAAAATTA-GTATATAATC-AACTTA	sigA_only_proximal_box	0.597368549149	CTGAAAATTA-GTATATAAT-CACTTA	sigA	0.50873409428	TTTAAATCTA-AAGCAA-AGCACTGAAAATTAGTA-TATAAT-CAACTTA	sigH	0.408103049326	ATTTAAATCT-AAAGCAAAG-CACTGAAAATTA-GTATATAA-TCAACTTA	sig54	0.234008390017	ATCTAAAGCA-AAGCA-CTGAAAA-TTAGTA-TATAATCAAC	sigG	0.0907977375693	AAAAAAATAT-TTAAA-TCTAAAGCAAAGCACTG-AAAATTA-GTATATAATC	sigB	-0.324661868902	TATTTAAATC-TAAAGC-AAAGCACTGAAAATTA-GTATATA-ATCAACTTA	sigD	-0.610842694238	AAAAAATATT-TAAA-TCTAAAGCAAAGCACT-GAAAATTA-GTATATAATC	sigE	-0.92289630164	ATATTTAAAT-CTA-AAGCAAAGCACTGAAAATT-AGTATATA-ATCAACTTA
CD630_07180	879461	1	sigB	1.03424642656	GCTTAGTAGC-TAGTTT-TTAAGTAATTTTAC-ATGTATA-ATTATCTTA	sigA	0.889090986882	GCTTAGTAGC-TAGTTT-TTAAGTAATTTTACATG-TATAAT-TATCTTA	sigG	0.879894573364	TATTTTAATA-GCTTA-GTAGCTAGTTTTTAAGT-AATTTTA-CATGTATAAT	sigE	0.615526723159	AGCTTAGTAG-CTA-GTTTTTAAGTAATTTTA-CATGTATA-ATTATCTTA	sigA_only_proximal_box	0.204796132269	GTAATTTTAC-ATGTATAAT-TACTTA	sigF	0.165149268908	TTAGTAGCTA-GTTTT-TAAGTAATTTTACA-TGTATAATTA-TCTTA	sigK	-0.114420980747	TAGCTTAGTA-GC-TAGTTTTTAAGTAATTTTA-CATGTATA-ATTATCTTA	sig54	-0.467033498751	CTAGTTTTTA-AGTAA-TTTTAC-ATGTAT-AATTATCTTA	sigH	-0.567186302542	CTTAGTAGCT-AGTTTTTAA-GTAATTTTACAT-GTATAATT-ATCTTA	sigD	-1.21252766182	AGCTAGTTTT-TAAG-TAATTTTACATG-TATAATTA-TCTTA
CD630_07210	882943	1	sigE	1.28355481294	GGCTTGTAAA-TTA-CAAAACAATAAATAGA-TATATATA-TGTGGAAGGT	sigK	0.939246177062	CTTGTAAATT-AC-AAAACAATAAATAGATA-TATATATG-TGGAAGGTTT	sigB	-0.0328220736158	TTAAGGCTTG-TAAATT-ACAAAACAATAAAT-AGATATA-TATATGTGGA	sigD	-0.350641508093	TTAAGGCTTG-TAAA-TTACAAAACAATAA-ATAGATAT-ATATATGTGG	sigH	-0.352437489462	AAATTACAAA-ACAATAAAT-AGATATATATAT-GTGGAAGG-TTT	sigG	-0.517328268159	GTTAAGGCTT-GTAAA-TTACAAAACAATAAATAG-ATATATA-TATGTGGAAG	sig54	-1.01779029199	AAACAATAAA-TAGAT-ATATAT-ATGTGG-AAGGTTT	sigA	-1.04960022979	TAGTTAAGGC-TTGTAA-ATTACAAAACAATAAATAGA-TATATA-TATGTGGAAG	sigF	-1.22178306419	GTTAAGGCTT-GTAAA-TTACAAAACAATAA-ATAGATATAT-ATATGTGGAA	sigA_only_proximal_box	-1.24276244022	AACAATAAAT-AGATATATA-TAGTGGAAGGTT
CD630_07220	883656	1	sigB	-0.0208070356708	CAGCAGCAAA-TTCATA-AAAGTTTTTTTTAGA-AGGTTAA-AA	sigD	-0.288675611249	AGCAAATTCA-TAAA-AGTTTTTTTTAG-AAGGTTAA-AA	sigK	-0.42898016668	AAAGAAAGAA-GC-AGCAGCAAATTCATAAA-AGTTTTTT-TTAGAAGGTT	sigA_only_proximal_box	-0.555617724873	AGCAGCAAAT-TCATAAAAG-TTTTTTTAGAAG	sigA	-1.14120540622	CAGCAGCAAA-TTCATA-AAAGTTTTTTTTA-GAAGGT-TAAAA	sigH	-1.22998305274	GAAAAAGAAA-GAAGCAGCA-GCAAATTCATA-AAAGTTTT-TTTTAGAAGG	sigF	-1.38377814125	CAAAGAAAAA-GAAAG-AAGCAGCAGCAAATTC-ATAAAAGTTT-TTTTTAGAAG	sig54	-1.42664690978	AATTCATAAA-AGTTT-TTTTTAG-AAGGTT-AAAA	sigE	-2.10468334913	CAGCAAATTC-ATA-AAAGTTTTTTTTAG-AAGGTTAA-AA	sigG	-2.29047521314	AAGCAGCAGC-AAATT-CATAAAAGTTTTTTTTAG-AAGGTTA-AAA
CD630_07290	892245	1	sigA_only_proximal_box	2.90266366946	TAAAATAATA-TGATATAAT-ATAATA	sigA	1.96974162854	ATGTAATTGA-TGGAAA-ATTTAAAATAATATGA-TATAAT-ATTAATA	sigG	1.42206996445	GTAATTGATG-GAAAA-TTTAAAATAATATGATAT-AATATTA-ATA	sigB	1.12543143452	TGTAATGTAA-TTGATG-GAAAATTTAAAATAATA-TGATATA-ATATTAATA	sigK	0.905444026444	AGTGTAATGT-AA-TTGATGGAAAATTTAA-AATAATAT-GATATAATAT	sigE	0.883790702928	TTGATGGAAA-ATT-TAAAATAATATGATAT-AATATTAA-TA	sigH	0.881427783828	TAATGTAATT-GATGGAAAA-TTTAAAATAAT-ATGATATA-ATATTAATA	sigD	0.377839450314	GTAATTGATG-GAAA-ATTTAAAATAATA-TGATATAA-TATTAATA	sig54	-0.474376555551	TGATGGAAAA-TTTAA-AATAAT-ATGATA-TAATATTAAT	sigF	-0.838388611297	GTAATTGATG-GAAAA-TTTAAAATAATATG-ATATAATATT-AATA
CD630_07300	892766	1	sigE	2.20207428879	GCAAATTTAG-CTA-TACTTTCCTTTTAT-CATATATA-GAACAA	sigK	1.10019819737	CGCAAATTTA-GC-TATACTTTCCTTTTAT-CATATATA-GAACAA	sigD	1.01773144395	TGAGTGCACG-CAAA-TTTAGCTATACTT-TCCTTTTA-TCATATATAG	sigG	0.859344490532	GAGTGCACGC-AAATT-TAGCTATACTTTCCTTT-TATCATA-TATAGAACAA	sigA	0.33754582687	AAAATTTGAG-TGCACG-CAAATTTAGCTATACTTTCCTTT-TATCAT-ATATAGAACA	sigA_only_proximal_box	0.2777011941	TATACTTTCC-TTTTATCAT-AATAGAACAA	sigB	-0.0504742429927	GCACGCAAAT-TTAGCT-ATACTTTCCTTTTA-TCATATA-TAGAACAA	sigH	-0.357979493698	GCACGCAAAT-TTAGCTATA-CTTTCCTTTT-ATCATATA-TAGAACAA	sig54	-0.456964151869	CACGCAAATT-TAGCT-ATACTT-TCCTTT-TATCATATAT	sigF	-1.00963048824	TTGAGTGCAC-GCAAA-TTTAGCTATACTTTCC-TTTTATCATA-TATAGAACAA
CD630_07340	897447	1	sigA	3.92511643214	TTAACTTTAA-TTGACT-TTACATAAATTAAAGTGA-TATACT-TAAGGTA	sigA_only_proximal_box	2.78000090894	TAAATTAAAG-TGATATACT-TAGGTA	sigB	2.74099121772	TTAACTTTAA-TTGACT-TTACATAAATTAAAG-TGATATA-CTTAAGGTA	sigK	1.40537313525	ACTTTAATTG-AC-TTTACATAAATTAAAGT-GATATACT-TAAGGTA	sigG	0.0632165384584	AACTTTAATT-GACTT-TACATAAATTAAAGTGA-TATACTT-AAGGTA	sigE	-0.112855827475	CTTTAATTGA-CTT-TACATAAATTAAAGT-GATATACT-TAAGGTA	sigF	-0.304058179998	AACTTTAATT-GACTT-TACATAAATTAAAG-TGATATACTT-AAGGTA	sig54	-0.463842213378	TTTACATAAA-TTAAA-GTGAT-ATACTT-AAGGTA	sigD	-0.606675875684	TTAACTTTAA-TTGA-CTTTACATAAATTAA-AGTGATAT-ACTTAAGGTA	sigH	-0.830980370211	CGTTAACTTT-AATTGACTT-TACATAAATTAAA-GTGATATA-CTTAAGGTA
CD630_07390	901591	1	sigA_only_proximal_box	1.70810463287	AGGATTTTCT-TTATATAAT-TTATTG	sigA	1.24137134946	AAGAATGAAA-CTGTAA-AACTTAGGATTTTCTTTA-TATAAT-TTCATTG	sigK	1.16047924666	AAACTGTAAA-AC-TTAGGATTTTCTTTA-TATAATTT-CATTG	sigG	0.702638310159	GAATGAAACT-GTAAA-ACTTAGGATTTTCTTTA-TATAATT-TCATTG	sigF	0.698533285942	GAATGAAACT-GTAAA-ACTTAGGATTTTCT-TTATATAATT-TCATTG	sigE	0.364409921355	AAGAATGAAA-CTG-TAAAACTTAGGATTTTCTT-TATATAAT-TTCATTG	sigH	-0.0487296995825	ATGAAACTGT-AAAACTTAG-GATTTTCTTT-ATATAATT-TCATTG	sigD	-0.211002483432	AATGAAACTG-TAAA-ACTTAGGATTTTCT-TTATATAA-TTTCATTG	sig54	-0.570096737017	CTGTAAAACT-TAGGA-TTTTC-TTTATA-TAATTTCATT	sigB	-1.24902495161	ACAAGAATGA-AACTGT-AAAACTTAGGATTTTCT-TTATATA-ATTTCATTG
CD630_07440	908086	1	sigA_only_proximal_box	0.439154221321	ATGTCATAAA-TGATTAGAT-ATTATAACTAAA	sigE	0.241589382106	TTATAATGTC-ATA-AATGATTAGATATG-TATAACTA-AAGA	sig54	0.181275067417	CTTTTTATAA-TGTCA-TAAATGA-TTAGAT-ATGTATAACT	sigB	0.0608211073631	TAAAGATAGT-CTTTTT-ATAATGTCATAAATGATT-AGATATG-TATAACTAAA	sigD	-0.468832524905	ATAGTCTTTT-TATA-ATGTCATAAATGA-TTAGATAT-GTATAACTAA	sigA	-0.514070253644	TCTTTTTATA-ATGTCA-TAAATGATTAGATATG-TATAAC-TAAAGA	sigH	-0.551564681643	GTCTTTTTAT-AATGTCATA-AATGATTAGATAT-GTATAACT-AAAGA	sigG	-0.764936598576	ATTAAAGATA-GTCTT-TTTATAATGTCATAAAT-GATTAGA-TATGTATAAC	sigK	-1.25820542249	TTTTATAATG-TC-ATAAATGATTAGATATG-TATAACTA-AAGA	sigF	-1.63631883789	TTTTTATAAT-GTCAT-AAATGATTAGATA-TGTATAACTA-AAGA
CD630_07460	909768	1	sigB	1.41463774631	ACATAGTAAG-TTACCT-TTTTGTAGGAATATA-TGGTATC-TTAAATATA	sigA_only_proximal_box	1.27180655065	TAGGAATATA-TGGTATCTT-AATATA	sig54	1.08430779006	ACCTTTTTGT-AGGAA-TATATGG-TATCTT-AAATATA	sigK	0.564002784272	ATAGTAAGTT-AC-CTTTTTGTAGGAATA-TATGGTAT-CTTAAATATA	sigA	0.547743583327	ACATAGTAAG-TTACCT-TTTTGTAGGAATA-TATGGT-ATCTTAAATA	sigG	0.00130382000092	AAAAATAGAT-ACATA-GTAAGTTACCTTTTTGTAG-GAATATA-TGGTATCTTA	sigH	-0.545027315322	AAATAGATAC-ATAGTAAGT-TACCTTTTTGTA-GGAATATA-TGGTATCTTA	sigF	-0.656615130794	GTAAGTTACC-TTTTT-GTAGGAATATATGGT-ATCTTAAATA-TA	sigE	-1.07461543578	TAGATACATA-GTA-AGTTACCTTTTTGTAGG-AATATATG-GTATCTTAAA	sigD	-1.22106331791	AGATACATAG-TAAG-TTACCTTTTTGT-AGGAATAT-ATGGTATCTT
CD630_07500	917345	1	sigA	4.94016114032	AAAAAACTTA-TTGACA-AAAATATTATAAGGAAG-TACAAT-TGTATTA	sig54	2.42259686915	AAATATTATA-AGGAA-GTACAA-TTGTAT-TA	sigB	1.08200760598	AAATAAAAAA-CTTATT-GACAAAAATATTATAA-GGAAGTA-CAATTGTATT	sigK	1.06975131276	AAACTTATTG-AC-AAAAATATTATAAGGA-AGTACAAT-TGTATTA	sigA_only_proximal_box	0.867010539862	TATTATAAGG-AAGTACAAT-TTATTA	sigD	0.0258374233374	AACTTATTGA-CAAA-AATATTATAAGGAAG-TACAATTG-TATTA	sigH	-0.0924284254625	AAACTTATTG-ACAAAAATA-TTATAAGGAA-GTACAATT-GTATTA	sigF	-0.983243921962	AATAAAAAAC-TTATT-GACAAAAATATTATAA-GGAAGTACAA-TTGTATTA	sigE	-1.64073464512	ATTGACAAAA-ATA-TTATAAGGAAGTAC-AATTGTAT-TA	sigG	-1.94626942298	AAAACTTATT-GACAA-AAATATTATAAGGAAGTAC-AATTGTA-TTA
CD630_07590	931482	-1	sigB	6.09431497292	AGCTATTTAT-TTGTTT-TATTTTATTTATATAT-GGGTATA-ATTTCACC	sigA_only_proximal_box	3.23595032263	ATTTATATAT-GGGTATAAT-TTACC	sigF	2.44421024422	CTATTTATTT-GTTTT-ATTTTATTTATATAT-GGGTATAATT-TCACC	sigA	1.24274459599	AGCTATTTAT-TTGTTT-TATTTTATTTATATATGGG-TATAAT-TTCACC	sigG	0.821491064614	CTATTTATTT-GTTTT-ATTTTATTTATATATGGG-TATAATT-TCACC	sigE	0.517452323723	TATTTGTTTT-ATT-TTATTTATATATGGG-TATAATTT-CACC	sigD	0.167447406949	TTTATTTGTT-TTAT-TTTATTTATATAT-GGGTATAA-TTTCACC	sigH	0.0555093591096	CTATTTATTT-GTTTTATTT-TATTTATATATGG-GTATAATT-TCACC	sigK	-0.297270019564	TATTTGTTTT-AT-TTTATTTATATATGGG-TATAATTT-CACC	sig54	-1.33371026512	ATTTGTTTTA-TTTTA-TTTATAT-ATGGGT-ATAATTTCAC
CD630_07600	931632	1	sigH	1.21503270958	GAAAAAAGAA-AAAGCATAC-ATCTTCACAA-ACTGAATA-TTTATTTAAT	sigE	0.740912100942	AAGAAAAAGC-ATA-CATCTTCACAAACTG-AATATTTA-TTTAATA	sigK	0.435437536136	AAAAGAAAAA-GC-ATACATCTTCACAAACTG-AATATTTA-TTTAATA	sigA	0.213315610233	AATTTTATTA-TGGAAA-AAAGAAAAAGCATACATCTTCA-CAAACT-GAATATTTAT	sigA_only_proximal_box	-0.0612560616455	GCATACATCT-TCACAAACT-GATATTTATTT	sigD	-0.110214285203	GGAAAAAAGA-AAAA-GCATACATCTTCACAA-ACTGAATA-TTTATTTAAT	sig54	-0.179970935379	GCATACATCT-TCACA-AACTGA-ATATTT-ATTTAATA	sigF	-0.581848266499	AAAAGAAAAA-GCATA-CATCTTCACAAACTGA-ATATTTATTT-AATA	sigG	-0.73263019645	TTATTATGGA-AAAAA-GAAAAAGCATACATCTTCA-CAAACTG-AATATTTATT	sigB	-0.949345803654	AAAAAAGAAA-AAGCAT-ACATCTTCACAAACT-GAATATT-TATTTAATA
CD630_07610	932700	1	sigA	2.770165474	AAAATATTAA-TTGCAG-AATATCCTAAAAAAGTA-TATAAT-GGATAGG	sigK	1.92094427521	AATATTAATT-GC-AGAATATCCTAAAAAAG-TATATAAT-GGATAGG	sigA_only_proximal_box	0.903612153758	TCCTAAAAAA-GTATATAAT-GATAGG	sigE	0.809984668802	TAAAATATTA-ATT-GCAGAATATCCTAAAAAAG-TATATAAT-GGATAGG	sigB	0.744118272751	GTTTAAAATA-TTAATT-GCAGAATATCCTAAAAAA-GTATATA-ATGGATAGG	sigF	0.688014687117	AATATTAATT-GCAGA-ATATCCTAAAAAA-GTATATAATG-GATAGG	sigH	0.343233476803	AATATTAATT-GCAGAATAT-CCTAAAAAAGT-ATATAATG-GATAGG	sigG	-0.198078648039	CTGTTTAAAA-TATTA-ATTGCAGAATATCCTAA-AAAAGTA-TATAATGGAT	sig54	-0.489406010629	TATCCTAAAA-AAGTA-TATAA-TGGATA-GG	sigD	-1.29445203618	AAATATTAAT-TGCA-GAATATCCTAAAAAA-GTATATAA-TGGATAGG
CD630_07610	932667	1	sigF	4.12125279498	TGTATTTCAT-GTATA-TTATTTAACTATACT-GTTTAAAATA-TTAATTG	sigG	2.97948104899	TGTATTTCAT-GTATA-TTATTTAACTATACTGTT-TAAAATA-TTAATTG	sigA	1.55018041341	CATATCAATT-TTGTAT-TTCATGTATATTATTTAAC-TATACT-GTTTAAAATA	sigE	0.531821431544	CATGTATATT-ATT-TAACTATACTGTTTAA-AATATTAA-TTG	sigD	0.346238660769	GTATTTCATG-TATA-TTATTTAACTAT-ACTGTTTA-AAATATTAAT	sigA_only_proximal_box	0.061312860113	TATATTATTT-AACTATACT-GTTAAAATATT	sigK	0.0271693436558	CATGTATATT-AT-TTAACTATACTGTTTAA-AATATTAA-TTG	sigH	-0.179147566578	TATTTCATGT-ATATTATTT-AACTATACTGT-TTAAAATA-TTAATTG	sigB	-0.391138161878	TTTGTATTTC-ATGTAT-ATTATTTAACTATACT-GTTTAAA-ATATTAATTG	sig54	-0.709012247018	ATGTATATTA-TTTAA-CTATA-CTGTTT-AAAATATTAA
CD630_07690	940188	1	sigA_only_proximal_box	2.40516718681	AAACTTATTT-TGATAAAAT-AAGCTA	sigG	1.8320021882	TATTTATGAA-GTATT-TTTAAACTTATTTTGATA-AAATATA-GCTA	sigD	1.78490600157	ATTATATTTA-TGAA-GTATTTTTAAACTTAT-TTTGATAA-AATATAGCTA	sigH	1.15561846122	TTATATTTAT-GAAGTATTT-TTAAACTTATTTT-GATAAAAT-ATAGCTA	sigB	1.12853113398	TATTTATGAA-GTATTT-TTAAACTTATTT-TGATAAA-ATATAGCTA	sigF	1.07544539689	TATTTATGAA-GTATT-TTTAAACTTATTTTG-ATAAAATATA-GCTA	sig54	0.221553691435	TGAAGTATTT-TTAAA-CTTATT-TTGATA-AAATATAGCT	sigA	-0.605348658349	TATTATATTT-ATGAAG-TATTTTTAAACTTATTTTGA-TAAAAT-ATAGCTA	sigE	-0.801367142116	TAATAATATT-ATA-TTTATGAAGTATTTTTAAA-CTTATTTT-GATAAAATAT	sigK	-0.806509487462	ATATTTATGA-AG-TATTTTTAAACTTATTTT-GATAAAAT-ATAGCTA
CD630_07700	942480	1	sigH	4.99246583939	AAATTTCATT-GAAGGAATA-AAAATATAATT-ATAGAATT-GATTAAAAG	sigA	2.47186159648	TTAAATTTCA-TTGAAG-GAATAAAAATATAATTA-TAGAAT-TGATTAAAAG	sigA_only_proximal_box	1.20000264161	AAAAATATAA-TTATAGAAT-TATTAAAAG	sig54	0.527811544056	ATTTCATTGA-AGGAA-TAAAAAT-ATAATT-ATAGAATTGA	sigD	0.497390293287	ATTGAAGGAA-TAAA-AATATAATTATAGA-ATTGATTA-AAAG	sigK	0.1357110704	ATTTCATTGA-AG-GAATAAAAATATAAT-TATAGAAT-TGATTAAAAG	sigF	0.117643844253	TTCATTGAAG-GAATA-AAAATATAATTAT-AGAATTGATT-AAAAG	sigE	0.0321888970653	GTTAAATTTC-ATT-GAAGGAATAAAAATATAAT-TATAGAAT-TGATTAAAAG	sigG	-0.543783245642	TAGTTAAATT-TCATT-GAAGGAATAAAAATAT-AATTATA-GAATTGATTA	sigB	-0.933813511105	CTAGTTAAAT-TTCATT-GAAGGAATAAAAATAT-AATTATA-GAATTGATTA
CD630_07730	944348	1	sigF	2.8055316897	TAAATAATAG-GTTTA-TTTTTTTAAAATTA-ACAAATAATA-CTTTA	sigH	2.6840033358	AAAATAAATA-ATAGGTTTA-TTTTTTTAAAATT-AACAAATA-ATACTTTA	sigG	2.52748208087	TAAATAATAG-GTTTA-TTTTTTTAAAATTAACA-AATAATA-CTTTA	sigA_only_proximal_box	0.66350319862	AGGTTTATTT-TTTTAAAAT-TACAAATAATA	sigB	-0.316157243284	AAATAAATAA-TAGGTT-TATTTTTTTAAAATTA-ACAAATA-ATACTTTA	sig54	-0.590858901934	TTTTTTAAAA-TTAAC-AAATA-ATACTT-TA	sigD	-0.759648469674	ATAGTCAAAA-TAAA-TAATAGGTTTATTTTTT-TAAAATTA-ACAAATAATA	sigK	-0.827712631001	AATAAATAAT-AG-GTTTATTTTTTTAAAATTAA-CAAATAAT-ACTTTA	sigA	-0.848896601674	CTTTAGATA-GTCAAA-ATAAATAATAGGTTTATTTTTT-TAAAAT-TAACAAATAA	sigE	-0.96611481318	GTCAAAATAA-ATA-ATAGGTTTATTTTTTTAA-AATTAACA-AATAATACTT
CD630_07760	946505	1	sigA	2.44029927235	ATAATTGAAG-TTGACA-ATTATTTACAACATAGTGTAG-TATTAT-ATTA	sigK	1.39160575962	ACATAATTGA-AG-TTGACAATTATTTACAA-CATAGTGT-AGTATTATAT	sigG	1.20147095721	AGCGTTTACA-TAATT-GAAGTTGACAATTATTTA-CAACATA-GTGTAGTATT	sigA_only_proximal_box	0.750928766848	CAACATAGTG-TAGTATTAT-ATA	sigH	0.567595130166	ATTGAAGTTG-ACAATTATT-TACAACATAGT-GTAGTATT-ATATTA	sigB	0.342745853585	ATAATTGAAG-TTGACA-ATTATTTACAACATA-GTGTAGT-ATTATATTA	sigE	-0.321303677066	GAAGTTGACA-ATT-ATTTACAACATAGTGT-AGTATTAT-ATTA	sigF	-0.420838863525	AGCGTTTACA-TAATT-GAAGTTGACAATTAT-TTACAACATA-GTGTAGTATT	sigD	-1.09142826349	TTTACATAAT-TGAA-GTTGACAATTATT-TACAACAT-AGTGTAGTAT	sig54	-1.49782574559	TGACAATTAT-TTACA-ACATA-GTGTAG-TATTATATTA
CD630_07770	947879	1	sigK	2.20312281561	TATATATTAT-AC-ATTATCAATGATAGGT-TATATAAT-AAAATCA	sigB	2.05709615425	TGAATAAATA-TATATT-ATACATTATCAATGATA-GGTTATA-TAATAAAATC	sigA	1.8716113034	AAATATATAT-TATACA-TTATCAATGATAGGTTA-TATAAT-AAAATCA	sigE	1.43928773756	AATATATATT-ATA-CATTATCAATGATAGGT-TATATAAT-AAAATCA	sigA_only_proximal_box	1.41420130178	CAATGATAGG-TTATATAAT-AAATCA	sigG	0.537798242611	TAAATATATA-TTATA-CATTATCAATGATAGGTTA-TATAATA-AAATCA	sig54	0.415529781262	TATTATACAT-TATCA-ATGAT-AGGTTA-TATAATAAAA	sigF	-0.0126487733321	TAAATATATA-TTATA-CATTATCAATGATA-GGTTATATAA-TAAAATCA	sigD	-1.04707320322	ATATATATTA-TACA-TTATCAATGATA-GGTTATAT-AATAAAATCA	sigH	-1.10412577378	AATATATATT-ATACATTAT-CAATGATAGGTT-ATATAATA-AAATCA
CD630_07810	954499	-1	sigF	3.96736115557	TGTAGCTTTG-GCATA-ATTTTTATAATATTT-GTCAAAAATA-AATAAA	sigG	3.0598488783	TGTAGCTTTG-GCATA-ATTTTTATAATATTTGTC-AAAAATA-AATAAA	sigA_only_proximal_box	1.34511692317	TTGGCATAAT-TTTTATAAT-ATTGTCAAAAAT	sigH	1.30293330734	TTATTTATAT-GTAGCTTTG-GCATAATTTTT-ATAATATT-TGTCAAAAAT	sigK	0.907446407228	TTTATATGTA-GC-TTTGGCATAATTTTTAT-AATATTTG-TCAAAAATAA	sigE	0.293858566888	CTTTGGCATA-ATT-TTTATAATATTTGTCAAA-AATAAATA-AA	sigA	0.0664997290252	ATATGTAGCT-TTGGCA-TAATTTTTATAATATTTGTC-AAAAAT-AAATAAA	sigB	-0.246123658609	ATATGTAGCT-TTGGCA-TAATTTTTATAATAT-TTGTCAA-AAATAAATAA	sigD	-0.353214676792	AGCTTTGGCA-TAAT-TTTTATAATATTT-GTCAAAAA-TAAATAAA	sig54	-0.774132542914	TTGGCATAAT-TTTTA-TAATAT-TTGTCA-AAAATAAATA
CD630_07810	954378	-1	sigA_only_proximal_box	3.23284250043	CTCCTATTTG-TGTTATAAT-ATGCATT	sigK	1.27897385991	TCTATTAATT-AC-AAAACTACTCCTATTTGTGT-TATAATAT-TGCATT	sigH	0.932782511829	ATTAATTACA-AAACTACTC-CTATTTGTGTT-ATAATATT-GCATT	sigD	0.689630313919	TTCTATTAAT-TACA-AAACTACTCCTATTTG-TGTTATAA-TATTGCATT	sigA	0.607533760241	TTCTATTAAT-TACAAA-ACTACTCCTATTTGTGT-TATAAT-ATTGCATT	sigG	0.558747042623	TCTATTAATT-ACAAA-ACTACTCCTATTTGTGT-TATAATA-TTGCATT	sigE	0.328614151568	AATTACAAAA-CTA-CTCCTATTTGTGT-TATAATAT-TGCATT	sigB	0.13113141094	TTTTTTCTAT-TAATTA-CAAAACTACTCCTATTTG-TGTTATA-ATATTGCATT	sigF	-0.998620331852	TTTCTATTAA-TTACA-AAACTACTCCTATTTG-TGTTATAATA-TTGCATT	sig54	-1.32592404311	TTACAAAACT-ACTCC-TATTT-GTGTTA-TAATATTGCA
CD630_07850	957770	1	sigK	2.70151902727	TATTGGGAAT-AC-TTGATTTAAGTTTAAAAAG-AATATATT-ATAGTATAG	sigA	2.18837174965	TTGGGAATAC-TTGATT-TAAGTTTAAAAAGAATA-TATTAT-AGTATAG	sigG	1.91815894791	AAAATATTGG-GAATA-CTTGATTTAAGTTTAAA-AAGAATA-TATTATAGTA	sigB	1.56852171014	TTGGGAATAC-TTGATT-TAAGTTTAAAAA-GAATATA-TTATAGTATA	sigE	1.30699715696	ATTGGGAATA-CTT-GATTTAAGTTTAAAAAG-AATATATT-ATAGTATAG	sigA_only_proximal_box	0.576199215777	AAAAAGAATA-TATTATAGT-AAG	sigF	0.244081217608	AAAATATTGG-GAATA-CTTGATTTAAGTTT-AAAAAGAATA-TATTATAGTA	sigH	0.221754658337	AAAAATATTG-GGAATACTT-GATTTAAGTTTAA-AAAGAATA-TATTATAGTA	sig54	-1.01667736109	TAAGTTTAAA-AAGAA-TATATT-ATAGTA-TAG	sigD	-1.59268601973	ATACTTGATT-TAAG-TTTAAAAAGAATA-TATTATAG-TATAG
CD630_07880	960498	1	sigK	2.68330595323	AATTTTTTAT-AC-TATATAAGATTTTGGTGAT-AATATAAT-TA	sigF	2.08113548628	TTTAAATTTT-TTATA-CTATATAAGATTTT-GGTGATAATA-TAATTA	sigG	1.93553338322	TTTAAATTTT-TTATA-CTATATAAGATTTTGGT-GATAATA-TAATTA	sigD	1.90651393067	TTAAATTTTT-TATA-CTATATAAGATTTT-GGTGATAA-TATAATTA	sigE	1.67781082427	TTTTTATACT-ATA-TAAGATTTTGGTGAT-AATATAAT-TA	sigB	1.59437203868	AAAATTTAAA-TTTTTT-ATACTATATAAGATTTT-GGTGATA-ATATAATTA	sigA_only_proximal_box	1.4680489042	AAGATTTTGG-TGATAATAT-AATA	sigA	0.516104351309	TTAAATTTTT-TATACT-ATATAAGATTTTGGTGATAA-TATAAT-TA	sigH	-0.241203479487	TAAATTTTTT-ATACTATAT-AAGATTTTGGTG-ATAATATA-ATTA	sig54	-0.375558227512	TTATACTATA-TAAGA-TTTTG-GTGATA-ATATAATTA
CD630_07890	961316	1	sigH	4.17960665005	GTATACAAAT-GCAGGAAAA-TCTACCCTGTTG-AACGAATT-AATAAAGA	sigG	1.12174292317	ACAAATGCAG-GAAAA-TCTACCCTGTTGAACGA-ATTAATA-AAGA	sigF	1.11285491695	ACAAATGCAG-GAAAA-TCTACCCTGTTGAA-CGAATTAATA-AAGA	sigD	0.0602436619361	GTTGGGTATA-CAAA-TGCAGGAAAATCTAC-CCTGTTGA-ACGAATTAAT	sigA_only_proximal_box	-0.66062118582	ATGCAGGAAA-ATCTACCCT-GTGAACGAATTA	sigE	-0.974163414973	GCAGGAAAAT-CTA-CCCTGTTGAACGA-ATTAATAA-AGA	sigK	-1.09564404263	TGTTGGGTAT-AC-AAATGCAGGAAAATCTAC-CCTGTTGA-ACGAATTAAT	sig54	-1.18120192901	ATACAAATGC-AGGAA-AATCTAC-CCTGTT-GAACGAATTA	sigB	-1.25544776042	AAATGCAGGA-AAATCT-ACCCTGTTGAACGAAT-TAATAAA-GA	sigA	-2.03117314517	ACTTGTTGGG-TATACA-AATGCAGGAAAATCTAC-CCTGTT-GAACGAATTA
CD630_07900	962685	1	sigF	2.4216732953	ACTTAATGAT-GTATT-TCTAAAGTTTAACAAG-GTAATAAATA-AATTAA	sigE	1.53119643751	TGATGTATTT-CTA-AAGTTTAACAAGGTAATA-AATAAATT-AA	sigB	1.06597670094	ACTTAATGAT-GTATTT-CTAAAGTTTAACAA-GGTAATA-AATAAATTAA	sigH	0.232744339828	TTTACTTAAT-GATGTATTT-CTAAAGTTTAAC-AAGGTAAT-AAATAAATTA	sigK	0.134033518371	ATGTATTTCT-AA-AGTTTAACAAGGTAATA-AATAAATT-AA	sigG	0.000964486145398	ACTTAATGAT-GTATT-TCTAAAGTTTAACAAGGTA-ATAAATA-AATTAA	sigD	-0.291721915315	GATGTATTTC-TAAA-GTTTAACAAGGTA-ATAAATAA-ATTAA	sig54	-0.382218603505	AAGTTTAACA-AGGTA-ATAAA-TAAATT-AA	sigA	-0.792979286897	AATGATGTAT-TTCTAA-AGTTTAACAAGGTAATAAA-TAAATT-AA	sigA_only_proximal_box	-1.38409287421	AAGTTTAACA-AGGTAATAA-AAAATTAA
CD630_07900	962629	1	sigH	0.840005363677	CCATTAAGTC-ATTGGAAAA-TGCAAAAAATTT-GAAAAAGT-AATTTTTTAT	sigK	0.681467561968	ATTGGAAAAT-GC-AAAAAATTTGAAAAAGT-AATTTTTT-ATTAAAGC	sigA_only_proximal_box	-0.161313509569	GCAAAAAATT-TGAAAAAGT-AATTTTTATTAA	sigG	-0.352229883109	TAAGTCATTG-GAAAA-TGCAAAAAATTTGAAAA-AGTAATT-TTTTATTAAA	sig54	-0.358362248473	GCAAAAAATT-TGAAA-AAGTAA-TTTTTT-ATTAAAGC	sigE	-0.659698363307	TCATTGGAAA-ATG-CAAAAAATTTGAAAAAGT-AATTTTTT-ATTAAAGC	sigF	-0.803363673658	TAAGTCATTG-GAAAA-TGCAAAAAATTTGA-AAAAGTAATT-TTTTATTAAA	sigA	-0.812732597128	CATTAAGTCA-TTGGAA-AATGCAAAAAATTTGAAAAAG-TAATTT-TTTATTAAAG	sigB	-1.32597132869	AAAATGCAAA-AAATTT-GAAAAAGTAATTTTT-TATTAAA-GC	sigD	-1.72002659145	GAAAATGCAA-AAAA-TTTGAAAAAGTAATT-TTTTATTA-AAGC
CD630_07940	965088	1	sigA_only_proximal_box	3.96076189694	TATTAATATA-TGGTATAAT-AATTA	sigB	2.78628158595	AAAAAAAAAC-ATATTA-AAACAACATATTAATATA-TGGTATA-ATATATTA	sigD	1.82753924366	AAAAACATAT-TAAA-ACAACATATTAATATA-TGGTATAA-TATATTA	sigK	1.74722130134	ACATATTAAA-AC-AACATATTAATATATGG-TATAATAT-ATTA	sigA	0.905654729163	AAAAAACATA-TTAAAA-CAACATATTAATATATGG-TATAAT-ATATTA	sigH	0.571912557991	AAACATATTA-AAACAACAT-ATTAATATATG-GTATAATA-TATTA	sigG	-0.0944769815894	AAAAACATAT-TAAAA-CAACATATTAATATATGG-TATAATA-TATTA	sig54	-0.164572198878	TATTAAAACA-ACATA-TTAATAT-ATGGTA-TAATATATTA	sigE	-0.398802786371	AAAAAAAAAC-ATA-TTAAAACAACATATT-AATATATG-GTATAATATA	sigF	-1.56746138135	AAACATATTA-AAACA-ACATATTAATATATG-GTATAATATA-TTA
CD630_07950	965912	1	sigA_only_proximal_box	2.48806452212	ATAAGATTTG-TGATAAAAT-TACAAG	sigA	1.97165740483	TAAGTTCTAA-TTTACT-ATTTATAAGATTTGTGA-TAAAAT-TTACAAG	sigB	1.4107272241	TCCTAAGTTC-TAATTT-ACTATTTATAAGATTTG-TGATAAA-ATTTACAAG	sigD	0.967546683021	TCCTAAGTTC-TAAT-TTACTATTTATAAGATT-TGTGATAA-AATTTACAAG	sigK	0.919836688539	GTTCTAATTT-AC-TATTTATAAGATTTGT-GATAAAAT-TTACAAG	sigG	0.321863273663	AGTTCTAATT-TACTA-TTTATAAGATTTGTGATA-AAATTTA-CAAG	sigE	0.121074774776	TTCTAATTTA-CTA-TTTATAAGATTTGT-GATAAAAT-TTACAAG	sigF	0.067277208383	AGTTCTAATT-TACTA-TTTATAAGATTTGT-GATAAAATTT-ACAAG	sigH	-0.253731399074	AAGTTCTAAT-TTACTATTT-ATAAGATTTGTG-ATAAAATT-TACAAG	sig54	-1.34030812256	AATTTACTAT-TTATA-AGATTT-GTGATA-AAATTTACAA
CD630_07960	967888	-1	sigA_only_proximal_box	1.61611937301	GTTGAATATA-TGTTAAGAT-TATGGT	sigA	1.52551336301	TTGTAGAATA-TTGTTC-TTTAGTTGAATATATGT-TAAGAT-TATTGGT	sigE	1.26473076195	ACCTTGTAGA-ATA-TTGTTCTTTAGTTGAA-TATATGTT-AAGATTATTG	sigF	0.9780999879	GTAGAATATT-GTTCT-TTAGTTGAATATAT-GTTAAGATTA-TTGGT	sigG	0.85987468765	GCACCTTGTA-GAATA-TTGTTCTTTAGTTGAATA-TATGTTA-AGATTATTGG	sigK	0.122516598496	AGAATATTGT-TC-TTTAGTTGAATATATGTT-AAGATTAT-TGGT	sigB	-0.175091372773	TTGTAGAATA-TTGTTC-TTTAGTTGAATATA-TGTTAAG-ATTATTGGT	sig54	-0.19747873428	TATTGTTCTT-TAGTT-GAATAT-ATGTTA-AGATTATTGG	sigH	-0.615801251208	TATGCACCTT-GTAGAATAT-TGTTCTTTAGTT-GAATATAT-GTTAAGATTA	sigD	-0.898023646729	ATATTGTTCT-TTAG-TTGAATATATGT-TAAGATTA-TTGGT
CD630_07970	968026	1	sigA	3.8031969555	CTTACTTATG-TTGACA-TAATTTAGTTTATAGGAT-TATAAT-ATGCTTA	sigK	1.48141970587	ACTTATGTTG-AC-ATAATTTAGTTTATAGGAT-TATAATAT-GCTTA	sigE	1.18536676133	TTATGTTGAC-ATA-ATTTAGTTTATAGGAT-TATAATAT-GCTTA	sigA_only_proximal_box	0.673254083954	TAGTTTATAG-GATTATAAT-ATCTTA	sigG	0.625488396828	TACTTATGTT-GACAT-AATTTAGTTTATAGGAT-TATAATA-TGCTTA	sigD	0.436068874203	TTACTTATGT-TGAC-ATAATTTAGTTTA-TAGGATTA-TAATATGCTT	sigB	0.344186396764	CTTACTTATG-TTGACA-TAATTTAGTTTATAG-GATTATA-ATATGCTTA	sigH	-0.279250507897	TTCTTACTTA-TGTTGACAT-AATTTAGTTT-ATAGGATT-ATAATATGCT	sigF	-0.724318676904	TACTTATGTT-GACAT-AATTTAGTTTATAG-GATTATAATA-TGCTTA	sig54	-1.15825019109	ATTTAGTTTA-TAGGA-TTATAA-TATGCT-TA
CD630_08000	972266	1	sig54	5.50423443954	CAATGGTGAT-TGGCA-TAGTAC-TTGCTA-TTTTATATTA	sigA	1.62812344479	TCAATGGTGA-TTGGCA-TAGTACTTGCTATTT-TATATT-AACA	sigA_only_proximal_box	1.47383903914	GCATAGTACT-TGCTATTTT-AATTAACA	sigK	0.727537607146	ATGGTGATTG-GC-ATAGTACTTGCTATTT-TATATTAA-CA	sigB	0.678730311914	AAGAACTTCA-ATGGTG-ATTGGCATAGTACT-TGCTATT-TTATATTAAC	sigE	0.630491691935	GGTGATTGGC-ATA-GTACTTGCTATTT-TATATTAA-CA	sigG	-0.259450491815	CTTCAATGGT-GATTG-GCATAGTACTTGCTATTT-TATATTA-ACA	sigF	-0.538354407564	CTTCAATGGT-GATTG-GCATAGTACTTGCTA-TTTTATATTA-ACA	sigH	-0.568244000152	AAAGAACTTC-AATGGTGAT-TGGCATAGTAC-TTGCTATT-TTATATTAAC	sigD	-1.18060268365	ACTTCAATGG-TGAT-TGGCATAGTACT-TGCTATTT-TATATTAACA
CD630_08060	978585	1	sigA_only_proximal_box	2.91598642145	ATCTAACTGA-TGCTAGAAT-AAAGTA	sigB	0.66058622499	AAGAAAAGAA-ATCTGT-AAATCTAACTGA-TGCTAGA-ATAATAGTA	sigG	0.58472609182	ACTTCCACAA-GAAAA-GAAATCTGTAAATCTAACT-GATGCTA-GAATAATAGT	sigA	0.510471488479	GAAAAGAAAT-CTGTAA-ATCTAACTGATGC-TAGAAT-AATAGTA	sigD	0.40696481401	CACAAGAAAA-GAAA-TCTGTAAATCTAACTGA-TGCTAGAA-TAATAGTA	sig54	0.172870881163	AAAAGAAATC-TGTAA-ATCTAA-CTGATG-CTAGAATAAT	sigH	-0.222083576837	AAGAAAAGAA-ATCTGTAAA-TCTAACTGATG-CTAGAATA-ATAGTA	sigF	-1.04651447054	ACTTCCACAA-GAAAA-GAAATCTGTAAATCTA-ACTGATGCTA-GAATAATAGT	sigK	-1.06985702488	AGAAATCTGT-AA-ATCTAACTGATGCTAG-AATAATAG-TA	sigE	-1.34486962594	GAAAAGAAAT-CTG-TAAATCTAACTGATGCTAG-AATAATAG-TA
CD630_08060	978976	1	sigG	2.76007973275	AGAAAACATT-GAATA-TGTAGAATGATAAGTCT-TATAATA-TTGTA	sigA	2.5283468623	TTAGAAAACA-TTGAAT-ATGTAGAATGATAAGTCT-TATAAT-ATTGTA	sigA_only_proximal_box	1.8313739752	GAATGATAAG-TCTTATAAT-ATGTA	sigD	0.942637594101	TAGAAAACAT-TGAA-TATGTAGAATGATAAG-TCTTATAA-TATTGTA	sigF	0.877256949875	AGAAAACATT-GAATA-TGTAGAATGATAAG-TCTTATAATA-TTGTA	sigE	0.877223259318	AAAACATTGA-ATA-TGTAGAATGATAAGTCT-TATAATAT-TGTA	sig54	0.506803167538	ATTGAATATG-TAGAA-TGATA-AGTCTT-ATAATATTGT	sigK	0.176096717042	CTTTTAGAAA-AC-ATTGAATATGTAGAATGATA-AGTCTTAT-AATATTGTA	sigB	-0.402487732506	ACTTTTAGAA-AACATT-GAATATGTAGAA-TGATAAG-TCTTATAATA	sigH	-0.834380091848	AAAACATTGA-ATATGTAGA-ATGATAAGTCTT-ATAATATT-GTA
CD630_08090	981515	1	sigA_only_proximal_box	2.23566624331	TTATATTCTT-TGATAGAAT-AAATTG	sigK	1.84174145264	ATGAAAAAAA-AC-AAGACTCAAAAATTTT-TATATTCT-TTGATAGAAT	sigH	1.29896470237	AACAAGACTC-AAAAATTTT-TATATTCTTTG-ATAGAATA-AAATTG	sigE	0.687210758579	AGACTCAAAA-ATT-TTTATATTCTTTGATAG-AATAAAAT-TG	sigA	0.421842146361	AAAAACAAGA-CTCAAA-AATTTTTATATTCTTTGA-TAGAAT-AAAATTG	sigB	0.356515792713	CAAGACTCAA-AAATTT-TTATATTCTTTGATA-GAATAAA-ATTG	sigD	0.150515978057	AAACAAGACT-CAAA-AATTTTTATATTC-TTTGATAG-AATAAAATTG	sig54	-0.027856315536	ACTCAAAAAT-TTTTA-TATTCT-TTGATA-GAATAAAATT	sigG	-0.888639865362	CAAGACTCAA-AAATT-TTTATATTCTTTGATAG-AATAAAA-TTG	sigF	-2.27365080736	AAACAAGACT-CAAAA-ATTTTTATATTCTT-TGATAGAATA-AAATTG
CD630_08100	982674	1	sigA_only_proximal_box	3.51217679331	GCAAAATTAG-TGATATAAT-TTATGTA	sigA	2.30186035836	GATTAGCTCT-TTGTAG-GACAGCAAAATTAGTGA-TATAAT-TTGATGTA	sigH	1.86936656063	TTAGCTCTTT-GTAGGACAG-CAAAATTAGTG-ATATAATT-TGATGTA	sigB	1.75654329856	AATCGATTAG-CTCTTT-GTAGGACAGCAAAATTAG-TGATATA-ATTTGATGTA	sig54	1.01264111027	CTTTGTAGGA-CAGCA-AAATTA-GTGATA-TAATTTGATG	sigK	0.464536531593	TCTTTGTAGG-AC-AGCAAAATTAGTGATAT-AATTTGAT-GTA	sigE	-0.164429814013	TTAGCTCTTT-GTA-GGACAGCAAAATTAGT-GATATAAT-TTGATGTA	sigF	-0.421445374889	AAAAATAATC-GATTA-GCTCTTTGTAGGACA-GCAAAATTAG-TGATATAATT	sigD	-0.679263862725	TAGCTCTTTG-TAGG-ACAGCAAAATTAG-TGATATAA-TTTGATGTA	sigG	-1.20421784885	GATTAGCTCT-TTGTA-GGACAGCAAAATTAGTGA-TATAATT-TGATGTA
CD630_08120	985373	1	sigA	3.55111309072	ACTTTGTTCA-TTGACA-CTGCCAGCGATATATTA-TAAAAT-TAACACA	sigB	2.03042905652	AATTACAACT-TTGTTC-ATTGACACTGCCAG-CGATATA-TTATAAAATT	sigK	1.35092812485	TTGTTCATTG-AC-ACTGCCAGCGATATAT-TATAAAAT-TAACACA	sigA_only_proximal_box	1.18657123453	ACACTGCCAG-CGATATATT-AAAAATTAACA	sig54	0.427853288613	TCATTGACAC-TGCCA-GCGAT-ATATTA-TAAAATTAAC	sigE	0.331806909327	AACTTTGTTC-ATT-GACACTGCCAGCGATATAT-TATAAAAT-TAACACA	sigD	0.00457170939203	TAATTACAAC-TTTG-TTCATTGACACTGCC-AGCGATAT-ATTATAAAAT	sigF	-0.0135274272935	TTACAACTTT-GTTCA-TTGACACTGCCAG-CGATATATTA-TAAAATTAAC	sigG	-0.18003720275	TTTGTTCATT-GACAC-TGCCAGCGATATATTAT-AAAATTA-ACACA	sigH	-0.44972817584	TTGTTCATTG-ACACTGCCA-GCGATATATT-ATAAAATT-AACACA
CD630_08250	1000259	1	sig54	5.36467064542	TGACAAAAAT-TGGCA-AATGAT-ATACTA-TATAAA	sigA	4.13476247073	TTATATATAG-TTGACA-AAAATTGGCAAATGATA-TACTAT-ATAAA	sigA_only_proximal_box	3.08566430121	AATTGGCAAA-TGATATACT-AATAAA	sigB	2.83512128556	ATATTATATA-TAGTTG-ACAAAAATTGGCAAA-TGATATA-CTATATAAA	sigK	1.99022077146	TATATAGTTG-AC-AAAAATTGGCAAATGA-TATACTAT-ATAAA	sigF	0.958572353078	ATAATATTAT-ATATA-GTTGACAAAAATTG-GCAAATGATA-TACTATATAA	sigD	-0.029458496154	ATATAGTTGA-CAAA-AATTGGCAAATGATA-TACTATAT-AAA	sigG	-0.0976247977799	ATAATATTAT-ATATA-GTTGACAAAAATTGGCA-AATGATA-TACTATATAA	sigE	-1.30201341854	TTATATATAG-TTG-ACAAAAATTGGCAAAT-GATATACT-ATATAAA	sigH	-1.58601738749	AATATTATAT-ATAGTTGAC-AAAAATTGGCAA-ATGATATA-CTATATAAA
CD630_08300	1004918	1	sigA	1.59173334985	AAAAATATAG-TTGAAT-TTAATGAGCAAAAATGT-TATTGT-TTTATCA	sigA_only_proximal_box	1.25442741719	TGAGCAAAAA-TGTTATTGT-TTATCA	sigG	1.17664863415	GTCATTGGAA-AAATA-TAGTTGAATTTAATGAGC-AAAAATG-TTATTGTTTT	sigF	0.877060264845	AAATATAGTT-GAATT-TAATGAGCAAAAAT-GTTATTGTTT-TATCA	sigD	0.179359157376	ATTGGAAAAA-TATA-GTTGAATTTAATG-AGCAAAAA-TGTTATTGTT	sigB	-0.0794620318589	TGGAAAAATA-TAGTTG-AATTTAATGAGCAAAAA-TGTTATT-GTTTTATCA	sigK	-0.120815414923	GGAAAAATAT-AG-TTGAATTTAATGAGCAAA-AATGTTAT-TGTTTTATCA	sigE	-0.326294931594	TTGGAAAAAT-ATA-GTTGAATTTAATGAGCAAA-AATGTTAT-TGTTTTATCA	sig54	-0.526488014598	TGAATTTAAT-GAGCA-AAAATG-TTATTG-TTTTATCA	sigH	-0.583474139554	AGTCATTGGA-AAAATATAG-TTGAATTTAATG-AGCAAAAA-TGTTATTGTT
CD630_08320	1007961	1	sigA	2.33875262314	AAAAAATATA-GTGCAA-TAAATGATACAAAGTAA-TATAAT-AGATTACA	sigK	2.29916615514	AAAATATAGT-GC-AATAAATGATACAAAGT-AATATAAT-AGATTACA	sigA_only_proximal_box	2.1453125085	TGATACAAAG-TAATATAAT-AATTACA	sigE	1.53285420779	ATATAGTGCA-ATA-AATGATACAAAGT-AATATAAT-AGATTACA	sigH	1.07185969541	ATAGTGCAAT-AAATGATAC-AAAGTAATATA-ATAGATTA-CA	sig54	0.369993085987	AAATGATACA-AAGTA-ATATAA-TAGATT-ACA	sigD	0.301410565409	TATAGTGCAA-TAAA-TGATACAAAGTAATATA-ATAGATTA-CA	sigB	0.268131044635	AGAAAAAATA-TAGTGC-AATAAATGATACAAAG-TAATATA-ATAGATTACA	sigG	0.0409986254331	AAAAAAGAAA-AAATA-TAGTGCAATAAATGATA-CAAAGTA-ATATAATAGA	sigF	-0.653572574044	AAAAAAGAAA-AAATA-TAGTGCAATAAATG-ATACAAAGTA-ATATAATAGA
CD630_08350	1012509	1	sigB	2.88741927992	TTTATTATTT-TTAATT-GAACTTTCAACCAAAATA-TGGTAAA-ATTTA	sigA	2.49706061441	TTATTTTTAA-TTGAAC-TTTCAACCAAAATATGG-TAAAAT-TTA	sigA_only_proximal_box	2.33659795854	AACCAAAATA-TGGTAAAAT-TA	sigG	0.939666783976	AATAAATTTA-TTATT-TTTAATTGAACTTTCAAC-CAAAATA-TGGTAAAATT	sigH	0.448750284089	ATTTTTAATT-GAACTTTCA-ACCAAAATATG-GTAAAATT-TA	sig54	0.346783308752	TAATTGAACT-TTCAA-CCAAAAT-ATGGTA-AAATTTA	sigD	0.206513155252	TATTTTTAAT-TGAA-CTTTCAACCAAAA-TATGGTAA-AATTTA	sigF	-0.567591812097	AATAAATTTA-TTATT-TTTAATTGAACTTTC-AACCAAAATA-TGGTAAAATT	sigK	-0.803523720847	TTTTAATTGA-AC-TTTCAACCAAAATAT-GGTAAAAT-TTA	sigE	-1.95867104995	TTTATTATTT-TTA-ATTGAACTTTCAACCAA-AATATGGT-AAAATTTA
CD630_08370	1013589	1	sigA_only_proximal_box	2.31049247414	ATCTTTCTAC-TGTTATGAT-AAATATTATA	sigG	0.988545126311	TAGGAAAGGA-GAAAT-CTTTCTACTGTTATGATAA-AATATTA-TA	sigD	0.360710946813	TAGGAAAGGA-GAAA-TCTTTCTACTGT-TATGATAA-AATATTATA	sigH	0.208182077102	GTTTTTTAGG-AAAGGAGAA-ATCTTTCTACTG-TTATGATA-AAATATTATA	sigA	0.032196411921	ATGAGTTTTT-TAGGAA-AGGAGAAATCTTTCTACTGT-TATGAT-AAAATATTAT	sigF	-0.235816456425	TAGGAAAGGA-GAAAT-CTTTCTACTGTTATG-ATAAAATATT-ATA	sigK	-0.391701350277	TTAGGAAAGG-AG-AAATCTTTCTACTGTTAT-GATAAAAT-ATTATA	sigE	-0.453433967708	AAGGAGAAAT-CTT-TCTACTGTTATGAT-AAAATATT-ATA	sig54	-0.710435261616	AGGAGAAATC-TTTCT-ACTGTT-ATGATA-AAATATTATA	sigB	-1.12385977659	TTTTTAGGAA-AGGAGA-AATCTTTCTACTGTTA-TGATAAA-ATATTATA
CD630_08380	1014351	1	sigH	4.18973284178	GGGTTATGTA-CAAGGATTT-TAAAGATAAAT-ATAGAAAT-TAATGTTTA	sigK	1.49128540108	GGGGTTATGT-AC-AAGGATTTTAAAGATA-AATATAGA-AATTAATGTT	sigF	0.589021264702	TATGTACAAG-GATTT-TAAAGATAAATATA-GAAATTAATG-TTTA	sigE	-0.0844960780477	TCTAGGGGTT-ATG-TACAAGGATTTTAAAGATA-AATATAGA-AATTAATGTT	sigA	-0.109021162153	CTAGGGGTTA-TGTACA-AGGATTTTAAAGATAAA-TATAGA-AATTAATGTT	sigG	-0.146444435299	CTTATCTAGG-GGTTA-TGTACAAGGATTTTAAAG-ATAAATA-TAGAAATTAA	sigA_only_proximal_box	-1.58141812881	AGGATTTTAA-AGATAAATA-TAAAATTAATGT	sigB	-1.5908951614	TATCTAGGGG-TTATGT-ACAAGGATTTTAAAGAT-AAATATA-GAAATTAATG	sig54	-1.82421670418	GTTATGTACA-AGGAT-TTTAAAG-ATAAAT-ATAGAAATTA	sigD	-1.93116649998	AGGGGTTATG-TACA-AGGATTTTAAAGATAA-ATATAGAA-ATTAATGTTT
CD630_08400	1015601	1	sigA	4.28401169463	TAAATATGTA-TTGACA-TATAAATATTATGAAT-TACAAT-TTATATA	sig54	1.23454646907	AAATATGTAT-TGACA-TATAAAT-ATTATG-AATTACAATT	sigK	1.23128000029	TAAAATATAT-AA-ATATGTATTGACATATA-AATATTAT-GAATTACAAT	sigE	0.887817458547	TTTAAAATAT-ATA-AATATGTATTGACATATA-AATATTAT-GAATTACAAT	sigG	-0.18089473927	ATATAAATAT-GTATT-GACATATAAATATTATG-AATTACA-ATTTATATA	sigH	-0.244410235578	AAATATATAA-ATATGTATT-GACATATAAATAT-TATGAATT-ACAATTTATA	sigA_only_proximal_box	-0.246571223631	AAATATTATG-AATTACAAT-TATATA	sigB	-0.711108165802	ATATATAAAT-ATGTAT-TGACATATAAATATTA-TGAATTA-CAATTTATAT	sigF	-0.807218127467	ATATAAATAT-GTATT-GACATATAAATATTA-TGAATTACAA-TTTATATA	sigD	-1.04501173794	AATATGTATT-GACA-TATAAATATTATGAAT-TACAATTT-ATATA
CD630_08410	1016566	1	sigA	2.9771223891	AAAAATATAG-TTGATT-AATGGATAAATATGCCA-TATAAT-TTTATTA	sigE	2.06736675276	AATATAGTTG-ATT-AATGGATAAATATGC-CATATAAT-TTTATTA	sigB	1.6857434488	AAAAATATAG-TTGATT-AATGGATAAATA-TGCCATA-TAATTTTATT	sig54	1.61938241042	TAGTTGATTA-ATGGA-TAAAT-ATGCCA-TATAATTTTA	sigK	1.58384436779	AATATAGTTG-AT-TAATGGATAAATATGC-CATATAAT-TTTATTA	sigA_only_proximal_box	1.02679117668	GATAAATATG-CCATATAAT-TTATTA	sigF	0.536900121842	AAATATAGTT-GATTA-ATGGATAAATATG-CCATATAATT-TTATTA	sigG	0.461901613798	AAATATAGTT-GATTA-ATGGATAAATATGCCATAT-AATTTTA-TTA	sigD	0.432443490409	AAAATATAGT-TGAT-TAATGGATAAATA-TGCCATAT-AATTTTATTA	sigH	-0.502485698775	TAAAAAATAT-AGTTGATTA-ATGGATAAATAT-GCCATATA-ATTTTATTA
CD630_08420	1017903	1	sigA	1.49114875808	ACAAGTTTTG-TTGTAG-ATTTTTTTATTTGCTG-TATAAT-TTTAAATA	sigH	1.35167882568	AAGTTTTGTT-GTAGATTTT-TTTATTTGCT-GTATAATT-TTAAATA	sigB	1.13779132605	ACAACAAGTT-TTGTTG-TAGATTTTTTTATTTG-CTGTATA-ATTTTAAATA	sigA_only_proximal_box	0.898259016445	TTTTTATTTG-CTGTATAAT-TTAAATA	sig54	0.764754982818	GTTTTGTTGT-AGATT-TTTTTAT-TTGCTG-TATAATTTTA	sigG	0.334115827668	AAGTTTTGTT-GTAGA-TTTTTTTATTTGCTGTAT-AATTTTA-AATA	sigF	0.238712303526	AAGTTTTGTT-GTAGA-TTTTTTTATTTGCT-GTATAATTTT-AAATA	sigE	-0.0126182777304	TTTGTTGTAG-ATT-TTTTTATTTGCTG-TATAATTT-TAAATA	sigK	-0.116705112442	GTTTTGTTGT-AG-ATTTTTTTATTTGCTG-TATAATTT-TAAATA	sigD	-0.825586105343	AGTTTTGTTG-TAGA-TTTTTTTATTTG-CTGTATAA-TTTTAAATA
CD630_08440	1020146	1	sigK	2.03111099831	CTATTTTTAC-AC-TATTTTTAAATGATTT-TATATTAT-ACTAATACTA	sigA	1.91340492825	TGTAACTATT-TTTACA-CTATTTTTAAATGATTTTATAT-TATACT-AATACTA	sigA_only_proximal_box	0.989359080039	AATGATTTTA-TATTATACT-AAACTA	sig54	0.781231823382	TATTTTTAAA-TGATT-TTATATT-ATACTA-ATACTA	sigD	0.586099098271	ACACTATTTT-TAAA-TGATTTTATATTAT-ACTAATAC-TA	sigB	0.498312874289	AAAAGTGTAA-CTATTT-TTACACTATTTTTAAA-TGATTTT-ATATTATACT	sigE	0.352437696423	TATTTTTACA-CTA-TTTTTAAATGATTT-TATATTAT-ACTAATACTA	sigG	0.178820174567	TATTTTTACA-CTATT-TTTAAATGATTTTATAT-TATACTA-ATACTA	sigH	0.134477869157	AACTATTTTT-ACACTATTT-TTAAATGATTTT-ATATTATA-CTAATACTA	sigF	-1.03161072232	GTGTAACTAT-TTTTA-CACTATTTTTAAATGA-TTTTATATTA-TACTAATACT
CD630_08460	1021890	1	sigB	2.25149296539	ATCCATTATA-AAGGCT-ATTATAAATTTTAATA-TGCTAAA-AATATAAAAA	sigF	2.12958148795	ATTATAAAGG-CTATT-ATAAATTTTAATAT-GCTAAAAATA-TAAAAA	sigE	1.36274077905	AAAGGCTATT-ATA-AATTTTAATATGCTAAA-AATATAAA-AA	sigA_only_proximal_box	1.23639502548	AATTTTAATA-TGCTAAAAA-TAAAAAA	sigG	1.16795465876	CCATTATAAA-GGCTA-TTATAAATTTTAATATGCT-AAAAATA-TAAAAA	sig54	0.739740422465	AAGGCTATTA-TAAAT-TTTAAT-ATGCTA-AAAATATAAA	sigH	0.699503580042	AATCCATTAT-AAAGGCTAT-TATAAATTTTAAT-ATGCTAAA-AATATAAAAA	sigA	-0.170499948027	GCTGTAGAAA-TCCATT-ATAAAGGCTATTATAAATTTTAA-TATGCT-AAAAATATAA	sigK	-0.574095539246	AGGCTATTAT-AA-ATTTTAATATGCTAAA-AATATAAA-AA	sigD	-0.918950359014	AAGGCTATTA-TAAA-TTTTAATATGCTAA-AAATATAA-AAA
CD630_08500	1026605	1	sigA	3.67154144777	AATCATTAGA-TGGACA-AAAATTTAAACCATTGG-TATAAT-TTTGGTA	sigA_only_proximal_box	3.43721277836	TTTAAACCAT-TGGTATAAT-TTGGTA	sigB	2.11548171141	GATAAATCAT-TAGATG-GACAAAAATTTAAACCAT-TGGTATA-ATTTTGGTA	sigK	1.42202398675	CATTAGATGG-AC-AAAAATTTAAACCATTGG-TATAATTT-TGGTA	sigH	0.798063228513	TAAATCATTA-GATGGACAA-AAATTTAAACCA-TTGGTATA-ATTTTGGTA	sigF	0.706886410573	ATCATTAGAT-GGACA-AAAATTTAAACCATT-GGTATAATTT-TGGTA	sigD	0.449252641049	ATTAGATGGA-CAAA-AATTTAAACCAT-TGGTATAA-TTTTGGTA	sig54	-0.0907099419615	ATCATTAGAT-GGACA-AAAATTT-AAACCA-TTGGTATAAT	sigE	-0.536345829661	CATTAGATGG-ACA-AAAATTTAAACCATTGG-TATAATTT-TGGTA	sigG	-0.706602920696	ATCATTAGAT-GGACA-AAAATTTAAACCATTGG-TATAATT-TTGGTA
CD630_08520	1028168	-1	sigA	3.25251002047	AAATTTTAGG-TTGACT-ATATAAGAAAAGTATAT-TATATT-AGTTTGT	sigK	1.14676126219	TTTTAGGTTG-AC-TATATAAGAAAAGTAT-ATTATATT-AGTTTGT	sigB	0.903380232805	TATAAAATTT-TAGGTT-GACTATATAAGAAAA-GTATATT-ATATTAGTTT	sigG	0.57033283042	ATTTTAGGTT-GACTA-TATAAGAAAAGTATAT-TATATTA-GTTTGT	sigA_only_proximal_box	0.505316019838	AAGAAAAGTA-TATTATATT-ATTTGT	sigH	0.0314484445847	TTATAAAATT-TTAGGTTGA-CTATATAAGA-AAAGTATA-TTATATTAGT	sigF	-0.228531248539	AAAATTTTAG-GTTGA-CTATATAAGAAAA-GTATATTATA-TTAGTTTGT	sigE	-0.334268728333	TTTAGGTTGA-CTA-TATAAGAAAAGTATAT-TATATTAG-TTTGT	sig54	-0.871436614324	TATATAAGAA-AAGTA-TATTATA-TTAGTT-TGT	sigD	-1.39853195773	TTAGGTTGAC-TATA-TAAGAAAAGTATA-TTATATTA-GTTTGT
CD630_08530	1028350	1	sigB	3.47316205256	TTTAAAAAGT-TTGTTT-ACACAGTTAATAAATGA-TGCTAAA-ATTAACTCA	sigA_only_proximal_box	3.02902401915	TAATAAATGA-TGCTAAAAT-TACTCA	sigA	2.31285389217	AAAAAGTTTG-TTTACA-CAGTTAATAAATGATGC-TAAAAT-TAACTCA	sig54	2.18939915919	TTGTTTACAC-AGTTA-ATAAATG-ATGCTA-AAATTAACTC	sigF	1.27258011025	AAAAGTTTGT-TTACA-CAGTTAATAAATGAT-GCTAAAATTA-ACTCA	sigD	0.565433651076	AAAGTTTGTT-TACA-CAGTTAATAAATGA-TGCTAAAA-TTAACTCA	sigH	0.277498452873	ACAATTTTTA-AAAAGTTTG-TTTACACAGTTA-ATAAATGA-TGCTAAAATT	sigK	0.11709428153	GTTTGTTTAC-AC-AGTTAATAAATGATGCT-AAAATTAA-CTCA	sigG	-0.225255033845	TAAAAAGTTT-GTTTA-CACAGTTAATAAATGATGC-TAAAATT-AACTCA	sigE	-1.26797267658	GTTTACACAG-TTA-ATAAATGATGCTAA-AATTAACT-CA
CD630_08650	1041788	1	sigH	4.46388162864	TACACTTTTA-ACAGGATTT-ATGTAGGTGTTT-ATAGAAAT-AAATAAATA	sigB	0.796335782196	AAAAAATTTA-CACTTT-TAACAGGATTTATGTAG-GTGTTTA-TAGAAATAAA	sigF	0.783775518454	CTTTTAACAG-GATTT-ATGTAGGTGTTTATA-GAAATAAATA-AATA	sigK	0.775589237649	TACACTTTTA-AC-AGGATTTATGTAGGTGTT-TATAGAAA-TAAATAAATA	sigE	0.583491578701	TTAACAGGAT-TTA-TGTAGGTGTTTATAGA-AATAAATA-AATA	sigD	0.399493099522	TTTACACTTT-TAAC-AGGATTTATGTA-GGTGTTTA-TAGAAATAAA	sigA	0.247531964991	ATTTACACTT-TTAACA-GGATTTATGTAGGTGTT-TATAGA-AATAAATAAA	sig54	-0.484667017466	ACTTTTAACA-GGATT-TATGTAG-GTGTTT-ATAGAAATAA	sigG	-0.60680405193	CTTTTAACAG-GATTT-ATGTAGGTGTTTATAGAA-ATAAATA-AATA	sigA_only_proximal_box	-1.36529810818	ATGTAGGTGT-TTATAGAAA-TAATAAATA
CD630_08680	1045642	-1	sigA_only_proximal_box	3.26593869863	CTTTTTTTAA-TGTTAAAAT-AACT	sigA	1.22978018683	TTTAAATATT-TTGCTA-CATTTTCCTTTTTTTAATGT-TAAAAT-AACCT	sigB	1.04566831351	AATATTTTGC-TACATT-TTCCTTTTTTTAA-TGTTAAA-ATAACCT	sigG	0.132246378402	ATATTTTGCT-ACATT-TTCCTTTTTTTAATGT-TAAAATA-ACCT	sig54	0.0794351433945	TTGCTACATT-TTCCT-TTTTTTA-ATGTTA-AAATAACCT	sigH	0.0426885152159	AAATATTTTG-CTACATTTT-CCTTTTTTTAAT-GTTAAAAT-AACCT	sigK	-0.0306509009441	TAAATATTTT-GC-TACATTTTCCTTTTTTT-AATGTTAA-AATAACCT	sigD	-0.076634886192	AATATTTTGC-TACA-TTTTCCTTTTTTT-AATGTTAA-AATAACCT	sigF	-0.545267975658	AAATATTTTG-CTACA-TTTTCCTTTTTTTAAT-GTTAAAATAA-CCT	sigE	-1.31267644303	AAATATTTTG-CTA-CATTTTCCTTTTTTT-AATGTTAA-AATAACCT
CD630_08690	1045744	1	sigA	3.41516052154	AATAAATTAC-TTGAAA-ATTTATTATCATGTATA-TATAAT-TAAACTA	sigB	0.913317067732	TGTAAATAAA-TTACTT-GAAAATTTATTATCAT-GTATATA-TAATTAAACT	sigF	0.477701865138	TAAATTACTT-GAAAA-TTTATTATCATGT-ATATATAATT-AAACTA	sigK	0.466300509663	TAAATAAATT-AC-TTGAAAATTTATTATCATG-TATATATA-ATTAAACTA	sigA_only_proximal_box	0.282356038213	CTTGAAAATT-TATTATCAT-GATATATAATT	sigE	0.233790865518	AAATAAATTA-CTT-GAAAATTTATTATCATGTA-TATATAAT-TAAACTA	sigH	0.110547712661	TAAATTACTT-GAAAATTTA-TTATCATGTAT-ATATAATT-AAACTA	sigG	-0.334074054952	AAAGTAGTGT-AAATA-AATTACTTGAAAATTTAT-TATCATG-TATATATAAT	sig54	-0.358347377671	ATAAATTACT-TGAAA-ATTTATT-ATCATG-TATATATAAT	sigD	-0.735030189885	ATAAATTACT-TGAA-AATTTATTATCATGT-ATATATAA-TTAAACTA
CD630_08730	1050334	-1	sigA	2.36178117428	TGTATTAAAC-TCGGCT-TTAAAATAAAGTTAAAAT-TACAAT-AATTATGGTT	sigD	1.75718116718	AACTCGGCTT-TAAA-ATAAAGTTAAAAT-TACAATAA-TTATGGTTAC	sig54	0.870833000683	AAAGTTAAAA-TTACA-ATAATT-ATGGTT-ACTTTG	sigK	0.611738642359	ATTAAACTCG-GC-TTTAAAATAAAGTTAAA-ATTACAAT-AATTATGGTT	sigE	0.448345384746	CGGCTTTAAA-ATA-AAGTTAAAATTAC-AATAATTA-TGGTTACTTT	sigH	0.41770809663	GCTTTAAAAT-AAAGTTAAA-ATTACAATAATT-ATGGTTAC-TTTG	sigB	0.304004224756	CTTTAAAATA-AAGTTA-AAATTACAATAATTAT-GGTTACT-TTG	sigG	0.264432849309	TATTAAACTC-GGCTT-TAAAATAAAGTTAAAAT-TACAATA-ATTATGGTTA	sigA_only_proximal_box	-0.327724086887	ATAAAGTTAA-AATTACAAT-AATATGGTTACT	sigF	-0.754199791774	TTAAACTCGG-CTTTA-AAATAAAGTTAAAAT-TACAATAATT-ATGGTTACTT
CD630_08750	1052407	-1	sigA	4.30154450901	AATTTAGCAG-TTGACT-TTTATTATTGTATAATT-TATAAT-TTATAAC	sigA_only_proximal_box	1.68843111333	ACTTTTATTA-TTGTATAAT-TATAATTTATA	sigH	1.44862651344	ATTAAATTTA-GCAGTTGAC-TTTTATTATT-GTATAATT-TATAATTTAT	sigK	1.43731200738	TTAGCAGTTG-AC-TTTTATTATTGTATAATT-TATAATTT-ATAAC	sig54	1.05564796203	ATTTAGCAGT-TGACT-TTTATTA-TTGTAT-AATTTATAAT	sigE	0.403546559649	TAGCAGTTGA-CTT-TTATTATTGTATAATT-TATAATTT-ATAAC	sigB	0.287735232615	TATTTTAATT-AAATTT-AGCAGTTGACTTTTATTA-TTGTATA-ATTTATAATT	sigF	0.183745438007	AAATTTAGCA-GTTGA-CTTTTATTATTGTATA-ATTTATAATT-TATAAC	sigD	-0.242159421624	TAATTAAATT-TAGC-AGTTGACTTTTATTA-TTGTATAA-TTTATAATTT	sigG	-0.327569927096	TTTAGCAGTT-GACTT-TTATTATTGTATAATT-TATAATT-TATAAC
CD630_08780	1056020	-1	sigA	3.58747499966	AAATTTATAG-TTGACT-TTTATTTTTTACTGTAT-TAAACT-AATTAC	sigG	1.25546943696	ATTTATAGTT-GACTT-TTATTTTTTACTGTAT-TAAACTA-ATTAC	sigH	0.558010012835	CAAAATTTAT-AGTTGACTT-TTATTTTTTACT-GTATTAAA-CTAATTAC	sigA_only_proximal_box	0.250814231802	TTTTTTACTG-TATTAAACT-AATAC	sigK	0.226623631414	TTTATAGTTG-AC-TTTTATTTTTTACTGT-ATTAAACT-AATTAC	sigF	0.128841420771	AAAATTTATA-GTTGA-CTTTTATTTTTTACT-GTATTAAACT-AATTAC	sigB	0.0895206202234	TCAAAATTTA-TAGTTG-ACTTTTATTTTTTA-CTGTATT-AAACTAATTA	sig54	-0.507343432348	AATTTATAGT-TGACT-TTTATTT-TTTACT-GTATTAAACT	sigD	-0.801310941181	TTTCAAAATT-TATA-GTTGACTTTTATTTTT-TACTGTAT-TAAACTAATT	sigE	-1.57417321796	TTCAAAATTT-ATA-GTTGACTTTTATTTTTT-ACTGTATT-AAACTAATTA
CD630_08790	1056276	1	sigA_only_proximal_box	3.40148251306	TTAAATTATA-TGGTATAAT-AATTA	sigB	1.8165530159	GTTTTAAATC-AACATA-ATAACTTAAATTATA-TGGTATA-ATAAATTA	sigK	0.845636220168	TTTTAAATCA-AC-ATAATAACTTAAATTA-TATGGTAT-AATAAATTA	sigA	0.736631406577	AGGTTTTAAA-TCAACA-TAATAACTTAAATTATATGG-TATAAT-AAATTA	sigG	0.473026442747	TTTTAAATCA-ACATA-ATAACTTAAATTATATGG-TATAATA-AATTA	sigD	0.418521095912	TAAATCAACA-TAAT-AACTTAAATTATA-TGGTATAA-TAAATTA	sigF	0.373511449614	GTGTAAATAG-GTTTT-AAATCAACATAATA-ACTTAAATTA-TATGGTATAA	sigH	0.0719754506545	GGTTTTAAAT-CAACATAAT-AACTTAAATTAT-ATGGTATA-ATAAATTA	sigE	-0.0637140108349	TTAAATCAAC-ATA-ATAACTTAAATTATATGG-TATAATAA-ATTA	sig54	-0.422795663838	CAACATAATA-ACTTA-AATTAT-ATGGTA-TAATAAATTA
CD630_08800	1057996	1	sigF	1.67328032026	AAATGCTACG-GATTT-AATAAGTAACATTTC-ATTAACAATG-AA	sigE	1.41028384466	ACGGTAAATG-CTA-CGGATTTAATAAGTAA-CATTTCAT-TAACAATGAA	sigK	0.939114875512	GGTAAATGCT-AC-GGATTTAATAAGTAA-CATTTCAT-TAACAATGAA	sigG	0.605424388613	AAATGCTACG-GATTT-AATAAGTAACATTTCATT-AACAATG-AA	sigH	0.253859935368	TGTATACGGT-AAATGCTAC-GGATTTAATAA-GTAACATT-TCATTAACAA	sigA_only_proximal_box	-0.535979961201	CGGATTTAAT-AAGTAACAT-TTATTAACAATG	sigA	-0.563928232771	TATACGGTAA-ATGCTA-CGGATTTAATAAG-TAACAT-TTCATTAACA	sig54	-1.27881265083	ATTTAATAAG-TAACA-TTTCAT-TAACAA-TGAA	sigD	-1.52447828144	ATGTATACGG-TAAA-TGCTACGGATTTAATA-AGTAACAT-TTCATTAACA	sigB	-1.80754270932	GTAAATGCTA-CGGATT-TAATAAGTAACATT-TCATTAA-CAATGAA
CD630_08800	1057794	1	sigE	2.70871255376	TCAAACTGTC-ATA-ACAGATGGTAAAAAAA-CATATATA-AATCCTA	sigA_only_proximal_box	1.74141370514	TCATAACAGA-TGGTAAAAA-AAATATATAAAT	sigK	0.719267497884	AACTGTCATA-AC-AGATGGTAAAAAAACA-TATATAAA-TCCTA	sigA	0.294719356466	GGTTATCAAA-CTGTCA-TAACAGATGGTAAAAAAACATA-TATAAA-TCCTA	sig54	0.191763352691	TCATAACAGA-TGGTA-AAAAAAC-ATATAT-AAATCCTA	sigB	-0.201678355532	GGTTATCAAA-CTGTCA-TAACAGATGGTAAAAAA-ACATATA-TAAATCCTA	sigF	-0.435737442791	TAAAAGGTTA-TCAAA-CTGTCATAACAGAT-GGTAAAAAAA-CATATATAAA	sigG	-0.710151401822	AAGGTTATCA-AACTG-TCATAACAGATGGTAAAA-AAACATA-TATAAATCCT	sigH	-0.798487475096	AAGGTTATCA-AACTGTCAT-AACAGATGGTA-AAAAAACA-TATATAAATC	sigD	-0.883606354343	TAAAAGGTTA-TCAA-ACTGTCATAACAGAT-GGTAAAAA-AACATATATA
CD630_08800	1057221	1	sigF	2.18266051936	GATGAAGAGT-TCATA-ACTGATAAGACTTTT-GTAAAAAATA-ATATTA	sigK	2.0337774339	AGAGTTCATA-AC-TGATAAGACTTTTGTAAAA-AATAATAT-TA	sigG	1.40946804304	GATGAAGAGT-TCATA-ACTGATAAGACTTTTGTA-AAAAATA-ATATTA	sigE	0.955909470174	TTCATAACTG-ATA-AGACTTTTGTAAAA-AATAATAT-TA	sigB	0.676939991243	CCATGATGAA-GAGTTC-ATAACTGATAAGACTT-TTGTAAA-AAATAATATT	sig54	0.493983050877	AGTTCATAAC-TGATA-AGACTT-TTGTAA-AAAATAATAT	sigA	0.401679274126	GAGTTCATAA-CTGATA-AGACTTTTGTAAAAAA-TAATAT-TA	sigA_only_proximal_box	-0.476350193985	GATAAGACTT-TTGTAAAAA-AAATATTA	sigH	-0.498362029183	AAGAGTTCAT-AACTGATAA-GACTTTTGTAAA-AAATAATA-TTA	sigD	-1.4268984951	GAAGAGTTCA-TAAC-TGATAAGACTTTTGTA-AAAAATAA-TATTA
CD630_08810	1058484	1	sigG	1.32030524952	TCTAAAAAAG-GTATT-GTTACAGAAGAGATTTCT-CCAAATA-ACACAGGTC	sigK	0.709208568275	AGGTATTGTT-AC-AGAAGAGATTTCTCCA-AATAACAC-AGGTC	sigF	0.345400825286	TCTAAAAAAG-GTATT-GTTACAGAAGAGATT-TCTCCAAATA-ACACAGGTC	sigE	0.17918036828	AAAGGTATTG-TTA-CAGAAGAGATTTCTCCA-AATAACAC-AGGTC	sig54	-0.294767563281	AAAGGTATTG-TTACA-GAAGAGA-TTTCTC-CAAATAACAC	sigD	-0.423579004277	AAGGTATTGT-TACA-GAAGAGATTTCT-CCAAATAA-CACAGGTC	sigB	-0.557172925176	AAAAAAGGTA-TTGTTA-CAGAAGAGATTTCT-CCAAATA-ACACAGGTC	sigH	-0.765116590959	AGGTATTGTT-ACAGAAGAG-ATTTCTCCAA-ATAACACA-GGTC	sigA	-1.08890372496	AAAAAAGGTA-TTGTTA-CAGAAGAGATTTCTCCAAATAA-CACAGG-TC	sigA_only_proximal_box	-1.13777512149	AGAAGAGATT-TCTCCAAAT-AAACAGGTC
CD630_08820	1060072	1	sigF	1.75232883376	ATGTCCTTTT-GTTTA-AATTATAGACAAAGA-AGTATCAATT-AAAAAATAAA	sigG	1.45102579899	TTTGTTTAAA-TTATA-GACAAAGAAGTATCAATTA-AAAAATA-AAGT	sigB	1.23863795414	TTATGTCCTT-TTGTTT-AAATTATAGACAAAG-AAGTATC-AATTAAAAAA	sigD	1.08927525885	TCCTTTTGTT-TAAA-TTATAGACAAAGAAGT-ATCAATTA-AAAAATAAAG	sig54	0.179254258919	TTTAAATTAT-AGACA-AAGAAG-TATCAA-TTAAAAAATA	sigK	0.138477759646	TAAATTATAG-AC-AAAGAAGTATCAATTAA-AAAATAAA-GT	sigA	-0.204516306423	GTTTAAATTA-TAGACA-AAGAAGTATCAAT-TAAAAA-ATAAAGT	sigH	-0.335893778725	TGTTTAAATT-ATAGACAAA-GAAGTATCAATT-AAAAAATA-AAGT	sigE	-0.845751135062	TGTTTAAATT-ATA-GACAAAGAAGTATC-AATTAAAA-AATAAAGT	sigA_only_proximal_box	-1.37077200784	GAAGTATCAA-TTAAAAAAT-AAGT
CD630_08870	1068703	1	sigA_only_proximal_box	2.29398826272	ATCATAATTG-TGATATTAT-AAAATTA	sigG	2.13877827997	TTACAAAGAA-GTATA-AAAAATATCATAATTGT-GATATTA-TATAAATTA	sigD	1.38145437748	CAAAGAAGTA-TAAA-AAATATCATAAT-TGTGATAT-TATATAAATT	sig54	0.82876240813	GTATAAAAAA-TATCA-TAATT-GTGATA-TTATATAAAT	sigF	0.757145074211	TTACAAAGAA-GTATA-AAAAATATCATAAT-TGTGATATTA-TATAAATTA	sigK	0.754319993321	TCAAAATATT-AC-AAAGAAGTATAAAAAATAT-CATAATTG-TGATATTATA	sigE	0.671102249417	AGTATAAAAA-ATA-TCATAATTGTGATAT-TATATAAA-TTA	sigB	0.550148998959	TATTACAAAG-AAGTAT-AAAAAATATCATAATTG-TGATATT-ATATAAATTA	sigH	0.0813771481637	ATATTACAAA-GAAGTATAA-AAAATATCATA-ATTGTGAT-ATTATATAAA	sigA	-0.291967024205	TACAAAGAAG-TATAAA-AAATATCATAATTGTGA-TATTAT-ATAAATTA
CD630_08920	1074228	-1	sigA_only_proximal_box	2.1043269112	TTAAAATTTA-TGTTATATT-AAAGA	sigA	2.03952316497	AAAATTTTAT-TTGCTT-TTATTTAAAATTTATGT-TATATT-AATAGA	sigB	1.96500700798	AAAATTTTAT-TTGCTT-TTATTTAAAATTTA-TGTTATA-TTAATAGA	sigK	0.971837737745	AATTTTATTT-GC-TTTTATTTAAAATTTATGT-TATATTAA-TAGA	sigH	0.498449230421	AATTTTTTTA-AAAATTTTA-TTTGCTTTTAT-TTAAAATT-TATGTTATAT	sig54	0.128764303181	TTTGCTTTTA-TTTAA-AATTT-ATGTTA-TATTAATAGA	sigG	-0.213034184929	ATTTTTTTAA-AAATT-TTATTTGCTTTTATTTA-AAATTTA-TGTTATATTA	sigF	-0.39036194106	TTAATTTTTT-TAAAA-ATTTTATTTGCTTTT-ATTTAAAATT-TATGTTATAT	sigE	-0.642138262703	ATTTTATTTG-CTT-TTATTTAAAATTTATGT-TATATTAA-TAGA	sigD	-1.71311800172	AAATTTTATT-TGCT-TTTATTTAAAATTTA-TGTTATAT-TAATAGA
CD630_08930	1074611	1	sigA_only_proximal_box	3.37220918054	GGACATATTG-TGTTATAAT-GTATCG	sigE	1.26068534489	TATTTTATGT-ATA-TATTAATAAAAGGA-CATATTGT-GTTATAATGG	sig54	1.00891499179	TATTAATAAA-AGGAC-ATATT-GTGTTA-TAATGGTATC	sigF	0.868141801099	ATATAATATT-TTATG-TATATATTAATAAAA-GGACATATTG-TGTTATAATG	sigK	0.815425564099	AATATTTTAT-GT-ATATATTAATAAAAGGA-CATATTGT-GTTATAATGG	sigA	0.390865050283	TATGTATATA-TTAATA-AAAGGACATATTGTGT-TATAAT-GGTATCG	sigD	0.310198997217	TATGTATATA-TTAA-TAAAAGGACATATTG-TGTTATAA-TGGTATCG	sigB	0.205918017127	ATTTTATGTA-TATATT-AATAAAAGGACATATTG-TGTTATA-ATGGTATCG	sigG	0.0911820530122	ATGTATATAT-TAATA-AAAGGACATATTGTGT-TATAATG-GTATCG	sigH	-0.102610861093	TATATTAATA-AAAGGACAT-ATTGTGTTAT-AATGGTAT-CG
CD630_08930	1074569	1	sigE	1.95513209047	TATATATTCG-ATA-AAATAAAATTTAAA-CATATAAT-ATTTTAT	sigA	1.88964338454	CTATATATAT-TCGATA-AAATAAAATTTAAACA-TATAAT-ATTTTAT	sigG	1.04614299849	AAAACACTAT-ATATA-TTCGATAAAATAAAATTT-AAACATA-TAATATTTTA	sigA_only_proximal_box	0.813129254123	TAAAATTTAA-ACATATAAT-ATTTAT	sigK	0.734457263846	CTATATATAT-TC-GATAAAATAAAATTTAAA-CATATAAT-ATTTTAT	sigF	0.129020481897	AAAACACTAT-ATATA-TTCGATAAAATAAAA-TTTAAACATA-TAATATTTTA	sigD	0.0920725608945	CTATATATAT-TCGA-TAAAATAAAATTTAA-ACATATAA-TATTTTAT	sigH	0.0312543357172	TATATATATT-CGATAAAAT-AAAATTTAAAC-ATATAATA-TTTTAT	sigB	-0.0774465914595	AAACACTATA-TATATT-CGATAAAATAAAATTTAA-ACATATA-ATATTTTAT	sig54	-0.805351545124	TATATATATT-CGATA-AAATAA-AATTTA-AACATATAAT
CD630_08940	1076334	1	sigA_only_proximal_box	3.16382640212	TATATGCCTA-TGTTATAAT-AATTA	sig54	2.59211559542	GTATATAACT-TAACA-AAGTAT-ATGCCT-ATGTTATAAT	sigA	1.78427546322	TGTATATAAC-TTAACA-AAGTATATGCCTATGT-TATAAT-AATTTA	sigK	0.988878783683	TTTGTATATA-AC-TTAACAAAGTATATGCC-TATGTTAT-AATAATTTA	sigD	0.901168400318	ATTTTGTATA-TAAC-TTAACAAAGTATAT-GCCTATGT-TATAATAATT	sigH	0.86920134758	TATAACTTAA-CAAAGTATA-TGCCTATGTT-ATAATAAT-TTA	sigB	0.808072140401	TATTTTGTAT-ATAACT-TAACAAAGTATAT-GCCTATG-TTATAATAAT	sigG	-0.607478708187	GTATATAACT-TAACA-AAGTATATGCCTATGT-TATAATA-ATTTA	sigF	-0.726405441806	AATATTTTGT-ATATA-ACTTAACAAAGTATAT-GCCTATGTTA-TAATAATTTA	sigE	-1.02133447461	TATTTTGTAT-ATA-ACTTAACAAAGTATATG-CCTATGTT-ATAATAATTT
CD630_08960	1079040	1	sig54	2.87100230142	AAAAAATCAT-TAGCA-AATATTA-CCCCTT-AAACATAGTA	sigK	2.41301056501	AAAATCATTA-GC-AAATATTACCCCTTAAA-CATAGTAT-ATTTTA	sigD	1.52362475529	AAAATTTAAA-AAAA-TCATTAGCAAATATT-ACCCCTTA-AACATAGTAT	sigH	1.13321772608	AAAATCATTA-GCAAATATT-ACCCCTTAAAC-ATAGTATA-TTTTA	sigB	0.903255261504	ATCATTAGCA-AATATT-ACCCCTTAAACA-TAGTATA-TTTTA	sigA	0.520062347059	AAAAAATCAT-TAGCAA-ATATTACCCCTTAAACA-TAGTAT-ATTTTA	sigG	0.402823974942	TTTAAAAAAA-TCATT-AGCAAATATTACCCCTT-AAACATA-GTATATTTTA	sigA_only_proximal_box	0.177460983541	CCCTTAAACA-TAGTATATT-TA	sigF	0.0444546124276	TTAAAAAAAT-CATTA-GCAAATATTACCC-CTTAAACATA-GTATATTTTA	sigE	-0.368435207208	AAAAAAATCA-TTA-GCAAATATTACCCCTTAAA-CATAGTAT-ATTTTA
CD630_08970	1079328	1	sigB	4.49164562959	ATCAATTTAG-ATGATT-TAATAAAGCTTATGGT-GGGTATA-AATAAAATA	sigF	1.73453072404	CAATTTAGAT-GATTT-AATAAAGCTTATGGTG-GGTATAAATA-AAATA	sigE	0.997179582055	AGATGATTTA-ATA-AAGCTTATGGTGGG-TATAAATA-AAATA	sigA_only_proximal_box	0.832174208318	AGCTTATGGT-GGGTATAAA-TAAATA	sigD	0.380482588505	TTTAGATGAT-TTAA-TAAAGCTTATGGT-GGGTATAA-ATAAAATA	sigA	0.345360889179	AAAAAATCAA-TTTAGA-TGATTTAATAAAGCT-TATGGT-GGGTATAAAT	sig54	0.0925787692906	TGATTTAATA-AAGCT-TATGG-TGGGTA-TAAATAAAAT	sigG	0.0442568109292	TTAGATGATT-TAATA-AAGCTTATGGTGGGTATA-AATAAAA-TA	sigH	-0.323318410589	AAATCAATTT-AGATGATTT-AATAAAGCTTATG-GTGGGTAT-AAATAAAATA	sigK	-1.5386963888	TAGATGATTT-AA-TAAAGCTTATGGTGGG-TATAAATA-AAATA
CD630_08980	1080011	1	sigA	2.99306729043	TAAAACTATC-TTGAAA-AAAATTAATCTTAATTG-TATAAT-ATTACTTTGA	sig54	2.03948695864	TTAATCTTAA-TTGTA-TAATA-TTACTT-TGA	sigA_only_proximal_box	1.90183225341	TTAATCTTAA-TTGTATAAT-ATACTTTGA	sigH	1.38482707699	AAACTATCTT-GAAAAAAAT-TAATCTTAATT-GTATAATA-TTACTTTGA	sigG	1.27761030398	AAACTATCTT-GAAAA-AAATTAATCTTAATTG-TATAATA-TTACTTTGA	sigF	1.02421810026	AAACTATCTT-GAAAA-AAATTAATCTTAATT-GTATAATATT-ACTTTGA	sigB	0.660543756342	CCATAAAACT-ATCTTG-AAAAAAATTAATCTTAA-TTGTATA-ATATTACTTT	sigD	-0.0981669558015	AAAACTATCT-TGAA-AAAAATTAATCTTAA-TTGTATAA-TATTACTTTG	sigK	-0.404844014002	ACTATCTTGA-AA-AAAATTAATCTTAATTG-TATAATAT-TACTTTGA	sigE	-0.855450606152	CTTGAAAAAA-ATT-AATCTTAATTGTAT-AATATTAC-TTTGA
CD630_09000	1083309	1	sigB	3.25435353472	AAATCGTACT-TTGTTT-ACATAAATAAAATAGTA-TGATATA-ATTATA	sigA_only_proximal_box	2.99663888217	TAAAATAGTA-TGATATAAT-TTA	sigA	2.91691245556	TCGTACTTTG-TTTACA-TAAATAAAATAGTATGA-TATAAT-TATA	sigK	2.75060866061	TAAAAATCGT-AC-TTTGTTTACATAAATAA-AATAGTAT-GATATAATTA	sigF	0.741311511339	ATCGTACTTT-GTTTA-CATAAATAAAATAGTA-TGATATAATT-ATA	sigE	0.159323539361	TGACCTAAAA-ATC-GTACTTTGTTTACATA-AATAAAAT-AGTATGATAT	sigH	0.00684742551448	TGACCTAAAA-ATCGTACTT-TGTTTACATAA-ATAAAATA-GTATGATATA	sigD	-0.0215874538726	GTACTTTGTT-TACA-TAAATAAAATAGTA-TGATATAA-TTATA	sigG	-0.310503887031	ATCGTACTTT-GTTTA-CATAAATAAAATAGTATGA-TATAATT-ATA	sig54	-1.2448235796	TGTTTACATA-AATAA-AATAGT-ATGATA-TAATTATA
CD630_09020	1086288	1	sigK	1.6852522181	AATAGAATGA-AC-AAGTACAACCAATTTTG-AATATAAA-TATAGTA	sigD	0.553082432834	AAGTTTCAAA-TAGA-ATGAACAAGTACA-ACCAATTT-TGAATATAAA	sigH	0.353230463193	ATAGAATGAA-CAAGTACAA-CCAATTTTGA-ATATAAAT-ATAGTA	sigE	0.00095658495666	AATAGAATGA-ACA-AGTACAACCAATTTTG-AATATAAA-TATAGTA	sigG	-0.0845990122073	GTTTCAAATA-GAATG-AACAAGTACAACCAATTTT-GAATATA-AATATAGTA	sigA	-0.41918299082	TCAAATAGAA-TGAACA-AGTACAACCAATTTTGAA-TATAAA-TATAGTA	sig54	-0.518534176369	AATGAACAAG-TACAA-CCAATT-TTGAAT-ATAAATATAG	sigB	-0.631580419607	AAGTTTCAAA-TAGAAT-GAACAAGTACAACCAATT-TTGAATA-TAAATATAGT	sigF	-0.962496522056	GAATGAACAA-GTACA-ACCAATTTTGAAT-ATAAATATAG-TA	sigA_only_proximal_box	-1.41481768468	AACCAATTTT-GAATATAAA-TAAGTA
CD630_09150	1097422	1	sigF	2.19687035428	GGTTTATTTG-CAATA-TGTTTAGTAGGATTA-GTACAAAATA-GAGATTA	sigG	1.6069502011	GGTTTATTTG-CAATA-TGTTTAGTAGGATTAGTA-CAAAATA-GAGATTA	sigA	1.0809156827	GTAGGTTTAT-TTGCAA-TATGTTTAGTAGGATTAG-TACAAA-ATAGAGATTA	sigE	0.624148155507	TTTATTTGCA-ATA-TGTTTAGTAGGATTAG-TACAAAAT-AGAGATTA	sigA_only_proximal_box	0.623272567152	GCAATATGTT-TAGTAGGAT-TATACAAAATAG	sigH	0.251476909728	TTTATTTGCA-ATATGTTTA-GTAGGATTAGT-ACAAAATA-GAGATTA	sigB	0.241136443669	AATGGTAGGT-TTATTT-GCAATATGTTTAGTA-GGATTAG-TACAAAATAG	sigK	0.224796279392	AGGTTTATTT-GC-AATATGTTTAGTAGGATTAG-TACAAAAT-AGAGATTA	sigD	-0.408707983318	AATGGTAGGT-TTAT-TTGCAATATGTTTAG-TAGGATTA-GTACAAAATA	sig54	-0.456826369714	GCAATATGTT-TAGTA-GGATTA-GTACAA-AATAGAGATT
CD630_09200	1100413	1	sig54	1.28901504312	AAAAATTATT-AGGGA-GTTAATA-TAACTA-TTAACTTCCT	sigK	1.14488755173	GATTAAAAAT-AC-AAAAATTATTAGGGAGTT-AATATAAC-TATTAACTTC	sigE	0.985279179143	GTGATTAAAA-ATA-CAAAAATTATTAGGGAGTT-AATATAAC-TATTAACTTC	sigA_only_proximal_box	0.805691882352	ATTATTAGGG-AGTTAATAT-AATATTAACTTC	sigB	-0.234798974391	AATTATTAGG-GAGTTA-ATATAACTATTAACT-TCCTAGA-AG	sigF	-0.560089102118	AATACAAAAA-TTATT-AGGGAGTTAATATAA-CTATTAACTT-CCTAGAAG	sigG	-0.635634241899	AAAAATACAA-AAATT-ATTAGGGAGTTAATATA-ACTATTA-ACTTCCTAGA	sigH	-0.649591925162	GATTAAAAAT-ACAAAAATT-ATTAGGGAGTTA-ATATAACT-ATTAACTTCC	sigA	-1.17402760865	TGATTAAAAA-TACAAA-AATTATTAGGGAGTTAA-TATAAC-TATTAACTTC	sigD	-1.49670726876	ATACAAAAAT-TATT-AGGGAGTTAATAT-AACTATTA-ACTTCCTAGA
CD630_09320	1106297	1	sigE	1.63778317333	GATGAAAAAG-ATG-TAGAAAAAATAAGAGATG-CATATTAT-ATTTTA	sigK	1.47084050996	AAAAAGATGT-AG-AAAAAATAAGAGATG-CATATTAT-ATTTTA	sigA	0.920461356747	GAAAAAGATG-TAGAAA-AAATAAGAGATGCATAT-TATATT-TTA	sigD	0.501454964697	GAAAAAGATG-TAGA-AAAAATAAGAGAT-GCATATTA-TATTTTA	sigF	0.126524343651	TGAAAAAGAT-GTAGA-AAAAATAAGAGAT-GCATATTATA-TTTTA	sigA_only_proximal_box	0.0813330725971	AATAAGAGAT-GCATATTAT-ATTTA	sigG	0.0259834058476	TGAAAAAGAT-GTAGA-AAAAATAAGAGATGCA-TATTATA-TTTTA	sigH	-0.0678334209091	TTGTGATGAA-AAAGATGTA-GAAAAAATAAGA-GATGCATA-TTATATTTTA	sig54	-0.795162689646	AAGATGTAGA-AAAAA-TAAGAG-ATGCAT-ATTATATTTT	sigB	-0.802892385578	TGTGATGAAA-AAGATG-TAGAAAAAATAAGAGAT-GCATATT-ATATTTTA
CD630_09390	1110749	1	sigF	2.37271868094	AGTAATTTTA-TTATA-TAAAATGTACATATT-GTGAATAATA-ATAATA	sigG	1.75965220804	AGTAATTTTA-TTATA-TAAAATGTACATATTGTG-AATAATA-ATAATA	sigB	1.36594300353	TAACAGTAAT-TTTATT-ATATAAAATGTACATATT-GTGAATA-ATAATAATA	sigK	0.634360331003	AAATAACAGT-AA-TTTTATTATATAAAATGTA-CATATTGT-GAATAATAAT	sigE	0.388533457615	ATTTTATTAT-ATA-AAATGTACATATTGTG-AATAATAA-TAATA	sig54	0.264651289069	TTATATAAAA-TGTAC-ATATT-GTGAAT-AATAATAATA	sigD	-0.18223922905	GTAATTTTAT-TATA-TAAAATGTACATATT-GTGAATAA-TAATAATA	sigH	-0.894334178687	TAATTTTATT-ATATAAAAT-GTACATATTGT-GAATAATA-ATAATA	sigA	-0.901479525929	TAACAGTAAT-TTTATT-ATATAAAATGTACA-TATTGT-GAATAATAAT	sigA_only_proximal_box	-1.14350384312	TGTACATATT-GTGAATAAT-AAAATA
CD630_09420	1112308	1	sigH	5.01605219554	AACGATTGTT-GAAGGATAT-TGTATAATAAC-ATAGAATT-TACTATACTA	sigA	1.96959440715	CGAACGATTG-TTGAAG-GATATTGTATAATAACA-TAGAAT-TTACTATACT	sigE	1.46760948366	TTGTTGAAGG-ATA-TTGTATAATAACATAG-AATTTACT-ATACTA	sigK	1.13580005576	CGATTGTTGA-AG-GATATTGTATAATAA-CATAGAAT-TTACTATACT	sigA_only_proximal_box	1.03063649986	TTGAAGGATA-TTGTATAAT-AACTAGAATTTAC	sigG	0.504930250384	GATTGTTGAA-GGATA-TTGTATAATAACATAGAA-TTTACTA-TACTA	sigF	0.312438330551	GATTGTTGAA-GGATA-TTGTATAATAACATA-GAATTTACTA-TACTA	sig54	0.203299023613	TATTGTATAA-TAACA-TAGAAT-TTACTA-TACTA	sigD	-0.175590626947	GAACGATTGT-TGAA-GGATATTGTATAATA-ACATAGAA-TTTACTATAC	sigB	-0.180331654283	TTGAAGGATA-TTGTAT-AATAACATAGAATT-TACTATA-CTA
CD630_09461	1117356	1	sigA	3.27198824302	CATGAATACC-TTGAAA-GTATATTTGAGAAAAAG-TATAAT-ATAAGTA	sigH	1.75201985008	TGAATACCTT-GAAAGTATA-TTTGAGAAAAA-GTATAATA-TAAGTA	sigK	0.868171964557	AAACATGAAT-AC-CTTGAAAGTATATTTGAGA-AAAAGTAT-AATATAAGTA	sigA_only_proximal_box	0.40938302833	ATTTGAGAAA-AAGTATAAT-AAAGTA	sigE	0.204981459246	CCTTGAAAGT-ATA-TTTGAGAAAAAGTAT-AATATAAG-TA	sigD	0.11391925862	TATTAAAACA-TGAA-TACCTTGAAAGTATATT-TGAGAAAA-AGTATAATAT	sigB	0.0110445131286	AAAACATGAA-TACCTT-GAAAGTATATTT-GAGAAAA-AGTATAATAT	sigF	-0.111829812086	ATTAAAACAT-GAATA-CCTTGAAAGTATATTT-GAGAAAAAGT-ATAATATAAG	sigG	-0.159049614706	ATGAATACCT-TGAAA-GTATATTTGAGAAAAAG-TATAATA-TAAGTA	sig54	-0.261059620501	AAAGTATATT-TGAGA-AAAAGT-ATAATA-TAAGTA
CD630_09470	1117901	1	sigA_only_proximal_box	1.16267546089	AAGCTAATAT-AGATAAAGT-TTTGATGAAATT	sigG	0.975342363632	AATGAAGCTA-ATATA-GATAAAGTTTCTGATGA-AATTCTA-AAGA	sigD	0.964213560566	AAAATGAAGC-TAAT-ATAGATAAAGTT-TCTGATGA-AATTCTAAAG	sig54	0.294699558071	ATAGATAAAG-TTTCT-GATGAA-ATTCTA-AAGA	sigB	0.0728962610826	GAAGCTAATA-TAGATA-AAGTTTCTGATGAAA-TTCTAAA-GA	sigA	-0.447739975787	AAAGAAAAAA-ATGAAG-CTAATATAGATAAAGTT-TCTGAT-GAAATTCTAA	sigF	-0.629357673644	AAAATGAAGC-TAATA-TAGATAAAGTTTCT-GATGAAATTC-TAAAGA	sigK	-0.773762131283	AAAAAATGAA-GC-TAATATAGATAAAGTTTCT-GATGAAAT-TCTAAAGA	sigE	-0.910705030105	TGAAGCTAAT-ATA-GATAAAGTTTCTGATGA-AATTCTAA-AGA	sigH	-2.17440507799	TAAAAGAAAA-AAATGAAGC-TAATATAGAT-AAAGTTTC-TGATGAAATT
CD630_09562	1124042	1	sigA_only_proximal_box	3.32026424842	AATAATTATA-TGTTATAAT-ATTTTA	sig54	2.26540817655	AGGTAAAATA-TGTAA-TAATTAT-ATGTTA-TAATATTTTT	sigD	1.81102922886	ATAGAATAGG-TAAA-ATATGTAATAATTATA-TGTTATAA-TATTTTTA	sigB	0.957830203739	AAATATAGAA-TAGGTA-AAATATGTAATAATTATA-TGTTATA-ATATTTTTA	sigK	0.845642147814	TAGGTAAAAT-AT-GTAATAATTATATGTTAT-AATATTTT-TA	sigE	0.797892667122	AATAGGTAAA-ATA-TGTAATAATTATATGTTAT-AATATTTT-TA	sigG	0.515442681139	TATAGAATAG-GTAAA-ATATGTAATAATTATATGT-TATAATA-TTTTTA	sigA	0.468538472201	AAATATAGAA-TAGGTA-AAATATGTAATAATTATATGT-TATAAT-ATTTTTA	sigH	0.149804341191	AATAGGTAAA-ATATGTAAT-AATTATATGTT-ATAATATT-TTTA	sigF	-0.12118421911	TATAGAATAG-GTAAA-ATATGTAATAATTATA-TGTTATAATA-TTTTTA
CD630_09570	1125592	1	sigA_only_proximal_box	3.85424842571	TGTTAAAAAA-TGGTATAAT-AAGATA	sigA	2.66664305127	TTCAAGTGCT-TTGTCT-GTTAAAAAATGG-TATAAT-AGAGATA	sigB	2.20118235919	ATAGTTTCAA-GTGCTT-TGTCTGTTAAAAAA-TGGTATA-ATAGAGATA	sigF	0.935115383036	ATATTGTATA-GTTTC-AAGTGCTTTGTCTG-TTAAAAAATG-GTATAATAGA	sigG	0.821146306884	AGTTTCAAGT-GCTTT-GTCTGTTAAAAAATGG-TATAATA-GAGATA	sigH	0.678679629568	GTATAGTTTC-AAGTGCTTT-GTCTGTTAAAAA-ATGGTATA-ATAGAGATA	sigK	0.51044552611	AGTTTCAAGT-GC-TTTGTCTGTTAAAAAAT-GGTATAAT-AGAGATA	sigE	-0.363186567851	AGTGCTTTGT-CTG-TTAAAAAATGGTAT-AATAGAGA-TA	sigD	-0.924683486291	TAGTTTCAAG-TGCT-TTGTCTGTTAAAAAA-TGGTATAA-TAGAGATA	sig54	-0.934023004936	GTGCTTTGTC-TGTTA-AAAAA-TGGTAT-AATAGAGATA
CD630_09680	1135585	1	sigH	3.10958367313	TGGCTATTCT-AAAGGAGAA-CTCACATTAAAA-AAAGAAAC-TATATTATA	sigK	1.33167049562	CTAAAGGAGA-AC-TCACATTAAAAAAAGAA-ACTATATT-ATA	sigA	0.768949003132	TAAAGGAGAA-CTCACA-TTAAAAAAAGAAAC-TATATT-ATA	sigE	0.643975521943	CTAAAGGTGG-CTA-TTCTAAAGGAGAACTCA-CATTAAAA-AAAGAAACTA	sigG	0.523210930049	CTATTCTAAA-GGAGA-ACTCACATTAAAAAAA-GAAACTA-TATTATA	sigF	-0.748607898945	CTATTCTAAA-GGAGA-ACTCACATTAAAAAA-AGAAACTATA-TTATA	sigA_only_proximal_box	-1.01228483546	TAAAAAAAGA-AACTATATT-TA	sig54	-1.44010449078	AAAGGAGAAC-TCACA-TTAAAAA-AAGAAA-CTATATTATA	sigB	-1.60606071744	TAAAGGTGGC-TATTCT-AAAGGAGAACTCACA-TTAAAAA-AAGAAACTAT	sigD	-1.63179720172	GTGGCTATTC-TAAA-GGAGAACTCACATTAA-AAAAAGAA-ACTATATTAT
CD630_09750	1139652	1	sigG	1.71273512052	AAACTTTAAT-GAAAA-AAGTAACATGTTTATAT-AATCATA-AAAATAAAAA	sigH	0.94221026725	GAAAAAAGTA-ACATGTTTA-TATAATCATAAAA-ATAAAAAT-ATATAG	sigA_only_proximal_box	0.830564493145	AGTAACATGT-TTATATAAT-CATAAAATAAAAA	sigK	0.729014636752	GAAAAAAGTA-AC-ATGTTTATATAATCATAAA-AATAAAAA-TATATAG	sigB	0.39844541579	AAAAAGTAAC-ATGTTT-ATATAATCATAAAAATAA-AAATATA-TAG	sigF	-0.0953949434595	AAAGTAACAT-GTTTA-TATAATCATAAAA-ATAAAAATAT-ATAG	sigE	-0.206407218764	AAAAAGTAAC-ATG-TTTATATAATCATAAA-AATAAAAA-TATATAG	sig54	-0.415868411161	AAAAGTAACA-TGTTT-ATATA-ATCATA-AAAATAAAAA	sigD	-0.733662285531	ATGAAAAAAG-TAAC-ATGTTTATATAA-TCATAAAA-ATAAAAATAT	sigA	-1.67366333012	AAGTAACATG-TTTATA-TAATCATAAAAA-TAAAAA-TATATAG
CD630_09750	1139695	1	sigG	2.4520938832	TAGAGCAGAT-GTATA-AAAACTTAGTATATATGA-GAAAATA-TTAATA	sigK	1.94918795615	ATGTATAAAA-AC-TTAGTATATATGAGAA-AATATTAA-TA	sigD	1.52535789283	AGCAGATGTA-TAAA-AACTTAGTATATA-TGAGAAAA-TATTAATA	sigF	1.18297617131	TAGAGCAGAT-GTATA-AAAACTTAGTATATA-TGAGAAAATA-TTAATA	sigA_only_proximal_box	1.04503118404	TTAGTATATA-TGAGAAAAT-ATAATA	sigB	0.399922728801	TATAGAGCAG-ATGTAT-AAAAACTTAGTATATAT-GAGAAAA-TATTAATA	sigE	-0.297218772179	TGTATAAAAA-CTT-AGTATATATGAGAA-AATATTAA-TA	sig54	-0.633648501762	TATAAAAACT-TAGTA-TATAT-GAGAAA-ATATTAATA	sigA	-0.772431632502	TAAAAATATA-TAGAGC-AGATGTATAAAAACTTAGTATA-TATGAG-AAAATATTAA	sigH	-0.866633468293	TATATAGAGC-AGATGTATA-AAAACTTAGTAT-ATATGAGA-AAATATTAAT
CD630_09772	1141994	-1	sigA_only_proximal_box	2.2658761826	ATACTAAATA-TGTTAAACT-TATT	sigH	1.77575610686	ATATATATAC-ATAGGTATA-TACTAAATAT-GTTAAACT-TAATT	sigB	0.31321020231	TAAATATATA-TACATA-GGTATATACTAAATA-TGTTAAA-CTTAATT	sigA	0.255236861397	TTTAAATATA-TATACA-TAGGTATATACTAAATATGT-TAAACT-TAATT	sigD	0.159705452397	TAAATATATA-TACA-TAGGTATATACTAAA-TATGTTAA-ACTTAATT	sigE	-0.0361409404026	TTTTAAATAT-ATA-TACATAGGTATATACTA-AATATGTT-AAACTTAATT	sig54	-0.0628843584682	ATATATACAT-AGGTA-TATAC-TAAATA-TGTTAAACTT	sigF	-0.0954755181843	AAATATATAT-ACATA-GGTATATACTAAATAT-GTTAAACTTA-ATT	sigG	-0.288233274747	ATTGTTTTAA-ATATA-TATACATAGGTATATACT-AAATATG-TTAAACTTAA	sigK	-0.352696789607	AAATATATAT-AC-ATAGGTATATACTAAA-TATGTTAA-ACTTAATT
CD630_09780	1142844	1	sig54	1.57534759462	CTATAGTTTT-TGTCC-TAAAAAG-CTCCTA-TTATTAATTT	sigA_only_proximal_box	1.33668346419	CCTAAAAAGC-TCCTATTAT-TATTTA	sigB	1.22093774989	AAATTACCTA-TAGTTT-TTGTCCTAAAAAGC-TCCTATT-ATTAATTTA	sigD	1.13017970193	AAATTACCTA-TAGT-TTTTGTCCTAAAAAGC-TCCTATTA-TTAATTTA	sigF	0.510833629501	ATTACCTATA-GTTTT-TGTCCTAAAAAGCT-CCTATTATTA-ATTTA	sigE	0.211064716305	AAAATTACCT-ATA-GTTTTTGTCCTAAAAAGCT-CCTATTAT-TAATTTA	sigH	0.108888505958	AAAATTACCT-ATAGTTTTT-GTCCTAAAAAG-CTCCTATT-ATTAATTTA	sigA	-0.0185467496183	AAATTACCTA-TAGTTT-TTGTCCTAAAAAGCTCC-TATTAT-TAATTTA	sigK	-0.0747518434927	AATTACCTAT-AG-TTTTTGTCCTAAAAAGCT-CCTATTAT-TAATTTA	sigG	-0.538793031991	ATTACCTATA-GTTTT-TGTCCTAAAAAGCTCCT-ATTATTA-ATTTA
CD630_09810	1144708	1	sigA	2.97583749025	AATATTGTGG-TTGTAA-ATAAAGAGTTATTCAAT-TACAAT-AAAACA	sigD	1.47508044014	ATTGTGGTTG-TAAA-TAAAGAGTTATTCAAT-TACAATAA-AACA	sigA_only_proximal_box	0.238113248466	AAATAAAGAG-TTATTCAAT-TAAATAAAACA	sigG	0.230568170276	TATTGTGGTT-GTAAA-TAAAGAGTTATTCAAT-TACAATA-AAACA	sigB	-0.163698819181	AGTAAATATT-GTGGTT-GTAAATAAAGAGTTA-TTCAATT-ACAATAAAAC	sig54	-0.422574308677	GTAAATAAAG-AGTTA-TTCAA-TTACAA-TAAAACA	sigF	-0.942370818853	TATTGTGGTT-GTAAA-TAAAGAGTTATTC-AATTACAATA-AAACA	sigE	-1.31776430266	TAAAGTAAAT-ATT-GTGGTTGTAAATAAAGAGT-TATTCAAT-TACAATAAAA	sigH	-1.40556902953	AGTAAATATT-GTGGTTGTA-AATAAAGAGTT-ATTCAATT-ACAATAAAAC	sigK	-1.42958086808	TATTGTGGTT-GT-AAATAAAGAGTTATTCA-ATTACAAT-AAAACA
CD630_09850	1148216	1	sigK	2.05105443484	TAAAATGTTT-AC-TATGGCAAAAGAAATATAG-TATAGTAT-TACTTG	sigA	1.75284461926	TTCTAAAATG-TTTACT-ATGGCAAAAGAAATATAG-TATAGT-ATTACTTG	sigB	1.5712639125	TAGTTCTAAA-ATGTTT-ACTATGGCAAAAGAAATA-TAGTATA-GTATTACTTG	sigH	1.39146764195	AATGTTTACT-ATGGCAAAA-GAAATATAGT-ATAGTATT-ACTTG	sigA_only_proximal_box	0.959058302556	AAAAGAAATA-TAGTATAGT-ATACTTG	sig54	0.766400973579	ATGTTTACTA-TGGCA-AAAGA-AATATA-GTATAGTATT	sigE	0.714904486133	AAAATGTTTA-CTA-TGGCAAAAGAAATATAG-TATAGTAT-TACTTG	sigG	0.598073182239	CAGTTAGTTC-TAAAA-TGTTTACTATGGCAAAAG-AAATATA-GTATAGTATT	sigF	-0.519259413117	GTTCTAAAAT-GTTTA-CTATGGCAAAAGAA-ATATAGTATA-GTATTACTTG	sigD	-0.992983728299	CAGTTAGTTC-TAAA-ATGTTTACTATGGCAAA-AGAAATAT-AGTATAGTAT
CD630_09860	1149858	1	sigA_only_proximal_box	3.48517356539	GCAATATTAA-TGGTATAAT-ATTACA	sig54	2.87508935999	ATGTAAGTAT-TTGCA-ATATTA-ATGGTA-TAATATTTAC	sigB	1.57647750396	AGAAAAATGT-AAGTAT-TTGCAATATTAA-TGGTATA-ATATTTACA	sigD	1.30877801318	AAGAAAAATG-TAAG-TATTTGCAATATTAA-TGGTATAA-TATTTACA	sigF	0.705651600737	AAAAATGTAA-GTATT-TGCAATATTAATG-GTATAATATT-TACA	sigH	0.681358699706	TAAGAAAAAT-GTAAGTATT-TGCAATATTA-ATGGTATA-ATATTTACA	sigG	0.52650391429	AAAAATGTAA-GTATT-TGCAATATTAATGGTAT-AATATTT-ACA	sigA	0.38513469319	AGTAAGAAAA-ATGTAA-GTATTTGCAATATTAATGG-TATAAT-ATTTACA	sigE	0.375313618212	AAATGTAAGT-ATT-TGCAATATTAATGGTAT-AATATTTA-CA	sigK	0.0729055506953	AATTGTAGTA-AG-AAAAATGTAAGTATTTGC-AATATTAA-TGGTATAATA
CD630_09890	1152580	1	sigA	4.65358333958	ATTTTTTGTG-TTGACA-ATACATTTTAATGTGTA-TATAAT-AACTATTA	sigB	2.8130011222	TAATTATTTT-TTGTGT-TGACAATACATTTTAAT-GTGTATA-TAATAACTAT	sigK	2.42356519356	TTTTGTGTTG-AC-AATACATTTTAATGTG-TATATAAT-AACTATTA	sigF	1.5157526474	TATTTTTTGT-GTTGA-CAATACATTTTAATGT-GTATATAATA-ACTATTA	sigA_only_proximal_box	0.827124163499	ATTTTAATGT-GTATATAAT-AATATTA	sigE	0.779087049484	TGTGTTGACA-ATA-CATTTTAATGTGTATAT-AATAACTA-TTA	sigG	0.613997088387	TTTTTGTGTT-GACAA-TACATTTTAATGTGTA-TATAATA-ACTATTA	sig54	-0.097110601214	TACATTTTAA-TGTGT-ATATAA-TAACTA-TTA	sigH	-0.413413813679	TTTTGTGTTG-ACAATACAT-TTTAATGTGT-ATATAATA-ACTATTA	sigD	-0.750989747304	TTTTTTGTGT-TGAC-AATACATTTTAATGT-GTATATAA-TAACTATTA
CD630_09930	1157765	1	sigA_only_proximal_box	1.52362876499	GTTTCTATTT-TGATAAAGT-TATTTTTGGA	sigK	0.982618061923	GCTTATATCT-AC-TTTGAGTTTCTATTTT-GATAAAGT-TATTTTTTGG	sigA	0.933191258064	TATATCTACT-TTGAGT-TTCTATTTTGATAAAGT-TATTTT-TTGGA	sigB	0.736949512552	GGCTTATATC-TACTTT-GAGTTTCTATTT-TGATAAA-GTTATTTTTT	sigD	0.0765911404872	AAGAGGCTTA-TATC-TACTTTGAGTTTCTAT-TTTGATAA-AGTTATTTTT	sigE	0.0142379474687	AGGCTTATAT-CTA-CTTTGAGTTTCTATTTT-GATAAAGT-TATTTTTTGG	sig54	-0.115693240821	ATATCTACTT-TGAGT-TTCTATT-TTGATA-AAGTTATTTT	sigF	-0.411853852536	TATCTACTTT-GAGTT-TCTATTTTGATAAA-GTTATTTTTT-GGA	sigG	-0.816501168635	GGCTTATATC-TACTT-TGAGTTTCTATTTTGAT-AAAGTTA-TTTTTTGGA	sigH	-1.94810061002	CTTATATCTA-CTTTGAGTT-TCTATTTTGAT-AAAGTTAT-TTTTTGGA
CD630_09940	1158733	1	sigA	3.37232123866	AAATTTTATG-TTGACA-TAGTTAATTCAGCTTGA-TATTAT-AGTTATTA	sigA_only_proximal_box	2.50830886236	TAATTCAGCT-TGATATTAT-ATTATTA	sigK	1.85948274648	TTTTATGTTG-AC-ATAGTTAATTCAGCTT-GATATTAT-AGTTATTA	sigB	0.706397147769	AAATTTTATG-TTGACA-TAGTTAATTCAGCT-TGATATT-ATAGTTATTA	sig54	0.474645689357	ATGTTGACAT-AGTTA-ATTCAGC-TTGATA-TTATAGTTAT	sigE	-0.0900623060522	TTATGTTGAC-ATA-GTTAATTCAGCTTGATAT-TATAGTTA-TTA	sigH	-0.155208595462	TTATGTTGAC-ATAGTTAAT-TCAGCTTGATATT-ATAGTTAT-TA	sigG	-0.179834183746	TAAATTTTAT-GTTGA-CATAGTTAATTCAGCTT-GATATTA-TAGTTATTA	sigD	-0.277891050668	AATTTTATGT-TGAC-ATAGTTAATTCAGCT-TGATATTA-TAGTTATTA	sigF	-0.473417216151	TAAATTTTAT-GTTGA-CATAGTTAATTCAG-CTTGATATTA-TAGTTATTA
CD630_09980	1166810	1	sigA_only_proximal_box	2.83861044434	GTATTTTTTA-TGATATAAT-TAGCG	sigB	1.4877686333	CATTTAAGTT-GTGGTT-TTAAGTATTTTTTA-TGATATA-ATTAAGCG	sigA	1.41235203702	ATCATTTAAG-TTGTGG-TTTTAAGTATTTTTTATGA-TATAAT-TAAGCG	sigH	0.488268166458	CATTTAAGTT-GTGGTTTTA-AGTATTTTTTATG-ATATAATT-AAGCG	sig54	0.334733186167	ATTTAAGTTG-TGGTT-TTAAGT-ATTTTT-TATGATATAA	sigF	0.185026144725	TTAAGTTGTG-GTTTT-AAGTATTTTTTAT-GATATAATTA-AGCG	sigK	0.159749244193	TTTAAGTTGT-GG-TTTTAAGTATTTTTTAT-GATATAAT-TAAGCG	sigE	-0.307642176767	AGTTGTGGTT-TTA-AGTATTTTTTATGA-TATAATTA-AGCG	sigG	-0.852107036196	TTTAAGTTGT-GGTTT-TAAGTATTTTTTATGA-TATAATT-AAGCG	sigD	-1.08595304038	ATTTAAGTTG-TGGT-TTTAAGTATTTTTTA-TGATATAA-TTAAGCG
CD630_09990	1168879	1	sigH	4.28768749825	ACTTAAAAAA-GAAGGATTA-TTCGATAAATTA-ACAGAAAT-TAGTATAAA	sigA_only_proximal_box	1.44275781113	AAGGATTATT-CGATAAATT-AAAGAAATTAGT	sigB	1.09198802028	AAAAGAAGGA-TTATTC-GATAAATTAACAGAAAT-TAGTATA-AA	sigF	0.379859453021	AAAAAAGAAG-GATTA-TTCGATAAATTAACA-GAAATTAGTA-TAAA	sigA	0.302828041708	GAAGGATTAT-TCGATA-AATTAACAGAAAT-TAGTAT-AAA	sigG	-0.140326289743	TAAAAAAGAA-GGATT-ATTCGATAAATTAACA-GAAATTA-GTATAAA	sig54	-0.394862911404	TTCGATAAAT-TAACA-GAAAT-TAGTAT-AAA	sigK	-0.685093908851	AAGAAGGATT-AT-TCGATAAATTAACAGAA-ATTAGTAT-AAA	sigE	-0.773256730415	AAAAAGAAGG-ATT-ATTCGATAAATTAA-CAGAAATT-AGTATAAA	sigD	-0.967815694474	TAAAAATACT-TAAA-AAAGAAGGATTATTCG-ATAAATTA-ACAGAAATTA
CD630_10060	1175052	1	sigA_only_proximal_box	3.13714719256	TATATGAGAA-TGATATAAT-ATAATA	sigA	2.37063992214	CAGATTTTTA-TTGTTG-CGTATATATGAGAATGA-TATAAT-ATGAATA	sigK	1.94749692192	TTTTATTGTT-GC-GTATATATGAGAATGA-TATAATAT-GAATA	sigB	1.24244585023	CAGATTTTTA-TTGTTG-CGTATATATGAGAA-TGATATA-ATATGAATA	sig54	0.560688859008	ATTTTTATTG-TTGCG-TATAT-ATGAGA-ATGATATAAT	sigE	0.245910794446	GCAGATTTTT-ATT-GTTGCGTATATATGAGAAT-GATATAAT-ATGAATA	sigG	-0.0444733642258	GAAGGCAGAT-TTTTA-TTGTTGCGTATATATGAG-AATGATA-TAATATGAAT	sigF	-0.782251878743	GAAGGCAGAT-TTTTA-TTGTTGCGTATATAT-GAGAATGATA-TAATATGAAT	sigH	-1.20260994772	GATTTTTATT-GTTGCGTAT-ATATGAGAATG-ATATAATA-TGAATA	sigD	-1.71985595266	TTTTTATTGT-TGCG-TATATATGAGAA-TGATATAA-TATGAATA
CD630_10080	1177007	-1	sigA	1.7526653668	ATAAAACCTA-AAGACA-AAAAAGAAATTGGAGTT-TATACT-ATATAA	sigK	1.69169345897	AAACCTAAAG-AC-AAAAAAGAAATTGGAGTT-TATACTAT-ATAA	sigD	1.55660870348	TAATAAAACC-TAAA-GACAAAAAAGAAATT-GGAGTTTA-TACTATATAA	sigF	0.774797195088	AAAACCTAAA-GACAA-AAAAGAAATTGGA-GTTTATACTA-TATAA	sigA_only_proximal_box	0.461701024319	AAATTGGAGT-TTATACTAT-AAA	sig54	0.191501559586	AAAAAGAAAT-TGGAG-TTTAT-ACTATA-TAA	sigG	0.0859601425537	AAAACCTAAA-GACAA-AAAAGAAATTGGAGTT-TATACTA-TATAA	sigB	-0.23818594132	ATAAAACCTA-AAGACA-AAAAAGAAATTG-GAGTTTA-TACTATATAA	sigH	-0.9018355122	AATTTTAATA-AAACCTAAA-GACAAAAAAGAA-ATTGGAGT-TTATACTATA	sigE	-1.31345765833	AAACCTAAAG-ACA-AAAAAGAAATTGGAGTT-TATACTAT-ATAA
CD630_10110	1178949	1	sig54	2.63719924877	TGGGAATAAA-TGACA-AAAAAGG-AAGCTT-AGAAATAGG	sigH	0.699500879132	CTTTGGGAAT-AAATGACAA-AAAAGGAAGC-TTAGAAAT-AGG	sigD	0.0947180990945	TCTTTGGGAA-TAAA-TGACAAAAAAGGAA-GCTTAGAA-ATAGG	sigA_only_proximal_box	0.0925294542707	TGGGAATAAA-TGACAAAAA-AGAAGCTTAGA	sigA	0.073382062632	AGCAACATCT-TTGGGA-ATAAATGACAAAAAAG-GAAGCT-TAGAAATAGG	sigE	0.0666241350894	ATCTTTGGGA-ATA-AATGACAAAAAAGGAAG-CTTAGAAA-TAGG	sigF	0.0572192034169	ACATCTTTGG-GAATA-AATGACAAAAAAGGAA-GCTTAGAAAT-AGG	sigG	-0.365074071198	ATCTTTGGGA-ATAAA-TGACAAAAAAGGAAGCTT-AGAAATA-GG	sigK	-0.682063353189	AAATCCAGCA-AC-ATCTTTGGGAATAAATGA-CAAAAAAG-GAAGCTTAGA	sigB	-0.783741115019	ATCCAGCAAC-ATCTTT-GGGAATAAATGACAAAAA-AGGAAGC-TTAGAAATAG
CD630_10150	1183056	1	sigE	0.317189078267	AAGAAAGAAG-ATT-TACCTCATGTTTTTGA-AAGATTCT-AT	sigK	0.124008588218	GGAATTGGAA-TC-AAGAAAGAAGATTTACCT-CATGTTTT-TGAAAGATTC	sigH	0.0602068852615	AATCAAGAAA-GAAGATTTA-CCTCATGTTTTTG-AAAGATTC-TAT	sigA	-0.213646998121	AGAAAGAAGA-TTTACC-TCATGTTTTTGAAA-GATTCT-AT	sigF	-0.388288860887	AATCAAGAAA-GAAGA-TTTACCTCATGTTTT-TGAAAGATTC-TAT	sigG	-0.552657332956	AATCAAGAAA-GAAGA-TTTACCTCATGTTTTTG-AAAGATT-CTAT	sigA_only_proximal_box	-0.784598290109	CTCATGTTTT-TGAAAGATT-CAT	sigB	-0.846624948332	ATCAAGAAAG-AAGATT-TACCTCATGTTTT-TGAAAGA-TTCTAT	sig54	-0.946629434014	TCAAGAAAGA-AGATT-TACCTC-ATGTTT-TTGAAAGATT	sigD	-0.974356503302	GGAATTGGAA-TCAA-GAAAGAAGATTTA-CCTCATGT-TTTTGAAAGA
CD630_10160	1186225	-1	sigG	2.54752035303	TAATTTTTTC-ATATA-ATCACACTCCTTTACAA-AATACTA-TGATAAACTA	sigA_only_proximal_box	2.25454588684	CAAAATACTA-TGATAAACT-AACTGT	sigA	2.15611570691	ATCACACTCC-TTTACA-AAATACTATGATAAAC-TATACT-GT	sigB	1.70656380397	TTCATATAAT-CACACT-CCTTTACAAAATACTA-TGATAAA-CTATACTGT	sigE	0.810083212108	ATTTTTTCAT-ATA-ATCACACTCCTTTACAA-AATACTAT-GATAAACTAT	sig54	0.530242478245	TCACACTCCT-TTACA-AAATACT-ATGATA-AACTATACTG	sigK	0.319851051436	ACACTCCTTT-AC-AAAATACTATGATAA-ACTATACT-GT	sigD	0.207024767996	TTCATATAAT-CACA-CTCCTTTACAAAATAC-TATGATAA-ACTATACTGT	sigF	-0.327156793588	TAATTTTTTC-ATATA-ATCACACTCCTTTA-CAAAATACTA-TGATAAACTA	sigH	-0.96783173064	ATATAATCAC-ACTCCTTTA-CAAAATACTATG-ATAAACTA-TACTGT
CD630_10220	1193988	1	sigE	2.40610265083	CTAAGTTGTA-ATA-AAATGGTAGTTATTTAG-CATAAAAT-AATGTATCAT	sig54	1.27410370348	GGTAGTTATT-TAGCA-TAAAATA-ATGTAT-CATAGAAGT	sigF	1.17781107739	AACTAAGTTG-TAATA-AAATGGTAGTTATTTA-GCATAAAATA-ATGTATCATA	sigG	1.07467607994	AACTAAGTTG-TAATA-AAATGGTAGTTATTTAGCA-TAAAATA-ATGTATCATA	sigA	1.07253208663	TGTAACTAAG-TTGTAA-TAAAATGGTAGTTATTTAGCA-TAAAAT-AATGTATCAT	sigK	0.878563521106	AAGTTGTAAT-AA-AATGGTAGTTATTTAG-CATAAAAT-AATGTATCAT	sigA_only_proximal_box	0.257604698468	TAGTTATTTA-GCATAAAAT-AAGTATCATAGA	sigD	0.164179497019	TAAGTTGTAA-TAAA-ATGGTAGTTATTTA-GCATAAAA-TAATGTATCA	sigB	-0.498833034035	AAAATGGTAG-TTATTT-AGCATAAAATAATGTA-TCATAGA-AGT	sigH	-0.591420743129	AGTTGTAATA-AAATGGTAG-TTATTTAGCAT-AAAATAAT-GTATCATAGA
CD630_10350	1214487	1	sigF	2.19989435083	TTTTTTAGAA-GTTTA-TTTTTTATATAATT-ATTTATAATT-TTGG	sigG	1.47403679529	TTTTTTAGAA-GTTTA-TTTTTTATATAATTATT-TATAATT-TTGG	sigA_only_proximal_box	1.27399242889	AGTTTATTTT-TTATATAAT-TATTATAATTTT	sigE	1.19795383566	TGTTTTTATA-ATT-TTTTTAGAAGTTTATTTTT-TATATAAT-TATTTATAAT	sigA	1.15776706283	GTTTTTATAA-TTTTTT-TAGAAGTTTATTTTTTA-TATAAT-TATTTATAAT	sigK	1.05440447471	TGTTTTTATA-AT-TTTTTTAGAAGTTTATTTTT-TATATAAT-TATTTATAAT	sigD	0.477098114714	ATAATTTTTT-TAGA-AGTTTATTTTTTA-TATAATTA-TTTATAATTT	sigH	0.301308201985	TAATTTTTTT-AGAAGTTTA-TTTTTTATATA-ATTATTTA-TAATTTTGG	sigB	-0.502109141272	GTTTTTATAA-TTTTTT-TAGAAGTTTATTTT-TTATATA-ATTATTTATA	sig54	-1.92530430646	TTATTTTTTA-TATAA-TTATTT-ATAATT-TTGG
CD630_10430	1232335	1	sigE	2.8614721993	AAGTGATACT-ATA-AATATAGCCGTATCA-CATATATT-TGTAATA	sigK	2.68210306586	TAGAAGTGAT-AC-TATAAATATAGCCGTATCA-CATATATT-TGTAATA	sigH	1.91106031877	GAAAATTTTA-GAAGTGATA-CTATAAATATA-GCCGTATC-ACATATATTT	sigD	0.0166629741157	GAAAATTTTA-GAAG-TGATACTATAAATATA-GCCGTATC-ACATATATTT	sigF	-0.08981184597	AGAAGTGATA-CTATA-AATATAGCCGTATC-ACATATATTT-GTAATA	sig54	-0.123081593515	TATAGCCGTA-TCACA-TATAT-TTGTAA-TA	sigA_only_proximal_box	-0.163193908578	TAGCCGTATC-ACATATATT-TTAATA	sigB	-0.357961764258	AATTTTAGAA-GTGATA-CTATAAATATAG-CCGTATC-ACATATATTT	sigA	-0.399965791625	AATTTTAGAA-GTGATA-CTATAAATATAGCCGTATCACA-TATATT-TGTAATA	sigG	-1.09138839643	ATTTTAGAAG-TGATA-CTATAAATATAGCCGTA-TCACATA-TATTTGTAAT
CD630_10440	1236535	1	sigA_only_proximal_box	3.1535720242	TATGTAATTG-TGATATAAT-AAAACTA	sigA	2.72141969884	TTATCTAATA-TTTCCA-AATAATATGTAATTGTGA-TATAAT-AAAAACTA	sigB	1.834395575	ATATTATCTA-ATATTT-CCAAATAATATGTAATTG-TGATATA-ATAAAAACTA	sigD	0.613735712561	CTAATATTTC-CAAA-TAATATGTAATTG-TGATATAA-TAAAAACTA	sigE	0.5966290678	ATATTTCCAA-ATA-ATATGTAATTGTGATAT-AATAAAAA-CTA	sigK	0.455804008815	TCTAATATTT-CC-AAATAATATGTAATTGT-GATATAAT-AAAAACTA	sig54	-0.212039868602	CCAAATAATA-TGTAA-TTGTGAT-ATAATA-AAAACTA	sigH	-0.238271258695	CTAATATTTC-CAAATAATA-TGTAATTGTG-ATATAATA-AAAACTA	sigG	-0.334435609365	TAATATTTCC-AAATA-ATATGTAATTGTGATAT-AATAAAA-ACTA	sigF	-1.09310582365	ATATATTATC-TAATA-TTTCCAAATAATAT-GTAATTGTGA-TATAATAAAA
CD630_10460	1238366	1	sigK	2.22410506541	TATAAGTAAT-AC-TATTATGTATTTTTTA-AATAAAAT-AAATGACTTT	sigE	1.45857706335	GATATAAGTA-ATA-CTATTATGTATTTTTTA-AATAAAAT-AAATGACTTT	sigG	0.874648637647	AGGATATAAG-TAATA-CTATTATGTATTTTTTAAA-TAAAATA-AATGACTTTA	sigH	0.237955263111	GATATAAGTA-ATACTATTA-TGTATTTTTTAA-ATAAAATA-AATGACTTTA	sigB	-0.0921604346276	ATACTATTAT-GTATTT-TTTAAATAAAATAAAT-GACTTTA-TGA	sigA	-0.737162705233	GGATATAAGT-AATACT-ATTATGTATTTTTTAAA-TAAAAT-AAATGACTTT	sigF	-0.818783177073	GAGGATATAA-GTAAT-ACTATTATGTATTTT-TTAAATAAAA-TAAATGACTT	sigA_only_proximal_box	-0.89691338618	TGTATTTTTT-AAATAAAAT-AATGACTTTAT	sigD	-1.03122573738	AGGATATAAG-TAAT-ACTATTATGTATTTT-TTAAATAA-AATAAATGAC	sig54	-1.69135450187	GTATTTTTTA-AATAA-AATAAA-TGACTT-TATGA
CD630_10470	1240411	1	sigA_only_proximal_box	2.2956507375	AAGCATTTAA-AGTTATAAT-AGTATA	sigA	1.80224524835	TTAAAAAGTA-TTTAAA-AATTAAGCATTTAAAGT-TATAAT-AGCTATA	sigD	1.03706496266	AGAGTTTAGT-TAAA-AAGTATTTAAAAATTA-AGCATTTA-AAGTTATAAT	sig54	0.457476878702	AATTAAGCAT-TTAAA-GTTATAA-TAGCTA-TA	sigG	0.417127520294	TAAAAAGTAT-TTAAA-AATTAAGCATTTAAAGT-TATAATA-GCTATA	sigE	0.246161383908	GTATTTAAAA-ATT-AAGCATTTAAAGTTAT-AATAGCTA-TA	sigB	0.163034826136	TAGTTAAAAA-GTATTT-AAAAATTAAGCATTTAA-AGTTATA-ATAGCTATA	sigF	-0.0869761530239	TAAAAAGTAT-TTAAA-AATTAAGCATTTAA-AGTTATAATA-GCTATA	sigK	-0.618244461457	GTATTTAAAA-AT-TAAGCATTTAAAGTTAT-AATAGCTA-TA	sigH	-0.674451109052	GTTTAGTTAA-AAAGTATTT-AAAAATTAAGCAT-TTAAAGTT-ATAATAGCTA
CD630_10490	1243406	-1	sigA_only_proximal_box	3.853118967	TATAAAACTA-TGTTATAAT-AAAAGT	sigB	1.3777567059	TATAAATTTA-TAAATT-AAGAATTATAAAACTA-TGTTATA-ATACAAAGT	sigG	1.26870647878	GGTCATTTAT-AAATT-TATAAATTAAGAATTAT-AAAACTA-TGTTATAATA	sigA	0.586882107657	CATTTATAAA-TTTATA-AATTAAGAATTATAAAACTATGT-TATAAT-ACAAAGT	sigD	0.330099758811	ATTTATAAAT-TAAG-AATTATAAAACTA-TGTTATAA-TACAAAGT	sigE	-0.0260887897832	TAAATTAAGA-ATT-ATAAAACTATGTTAT-AATACAAA-GT	sigH	-0.0787742037226	GGTCATTTAT-AAATTTATA-AATTAAGAATT-ATAAAACT-ATGTTATAAT	sig54	-0.268566722047	AAATTAAGAA-TTATA-AAACT-ATGTTA-TAATACAAAG	sigK	-0.619615205455	ATAAATTAAG-AA-TTATAAAACTATGTTAT-AATACAAA-GT	sigF	-1.14133837225	TAAATTTATA-AATTA-AGAATTATAAAACTA-TGTTATAATA-CAAAGT
CD630_10500	1243490	1	sigA_only_proximal_box	2.84032008523	GTAGTGAATG-TGTTAAAAT-ATTATA	sigD	1.99012898765	TATAAATTTA-TAAA-TGACCTTTGTAGTGAA-TGTGTTAA-AATATGTATA	sigA	1.54794855203	AAATTTATAA-ATGACC-TTTGTAGTGAATGTGT-TAAAAT-ATGTATA	sig54	1.02317083776	TAAATGACCT-TTGTA-GTGAAT-GTGTTA-AAATATGTAT	sigK	0.58054137948	TTTATAAATG-AC-CTTTGTAGTGAATGTGT-TAAAATAT-GTATA	sigB	0.171919689285	CTTAATTTAT-AAATTT-ATAAATGACCTTTGTA-GTGAATG-TGTTAAAATA	sigH	-0.0877295374236	ATAAATTTAT-AAATGACCT-TTGTAGTGAATGT-GTTAAAAT-ATGTATA	sigG	-0.653603465441	ATAAATTTAT-AAATG-ACCTTTGTAGTGAATGTGT-TAAAATA-TGTATA	sigE	-0.803633238223	TATAAATGAC-CTT-TGTAGTGAATGTGTTAA-AATATGTA-TA	sigF	-1.28085253508	ATTTATAAAT-TTATA-AATGACCTTTGTA-GTGAATGTGT-TAAAATATGT
CD630_10540	1246797	1	sigA_only_proximal_box	2.24479373589	CATAATTGGT-TAGTATAAT-CAATATAAATAT	sigE	2.1175073354	AATTAATGTC-ATA-ATTGGTTAGTATAATCA-CATATAAA-TATAG	sig54	1.08509997417	ATGTCATAAT-TGGTT-AGTATAA-TCACAT-ATAAATATAG	sigB	1.0452242124	AATTTATGAT-TAAATT-AATGTCATAATTGGT-TAGTATA-ATCACATATA	sigA	0.163536119297	TTAACAATTT-ATGATT-AAATTAATGTCATAATTGGTTAG-TATAAT-CACATATAAA	sigD	0.140382945641	AATTTATGAT-TAAA-TTAATGTCATAATTGGT-TAGTATAA-TCACATATAA	sigK	0.0732177976867	TAAATTAATG-TC-ATAATTGGTTAGTATAATCA-CATATAAA-TATAG	sigH	0.00950152168989	ATTTATGATT-AAATTAATG-TCATAATTGGTTA-GTATAATC-ACATATAAAT	sigF	-0.100534436213	AACAATTTAT-GATTA-AATTAATGTCATAATT-GGTTAGTATA-ATCACATATA	sigG	-0.657865482112	ATTAATGTCA-TAATT-GGTTAGTATAATCACAT-ATAAATA-TAG
CD630_10540	1246719	1	sigD	0.935962556534	AATCTTATTC-TAAC-TTGAAATTTCACAAAAT-TCCAAAAA-GCGAGATTTT	sigK	-0.114692785482	TTGAAATTTC-AC-AAAATTCCAAAAAGCGA-GATTTTTT-TTA	sig54	-0.152728618509	TTTCACAAAA-TTCCA-AAAAGC-GAGATT-TTTTTTA	sigA	-0.562828791932	AACTTGAAAT-TTCACA-AAATTCCAAAAAGCGA-GATTTT-TTTTA	sigB	-0.605384931285	TTCTAACTTG-AAATTT-CACAAAATTCCAAAAA-GCGAGAT-TTTTTTTA	sigH	-0.678776492441	TTCTAACTTG-AAATTTCAC-AAAATTCCAAAA-AGCGAGAT-TTTTTTTA	sigA_only_proximal_box	-1.1191396818	TTTCACAAAA-TTCCAAAAA-GGAGATTTTTT	sigE	-2.43059683608	CTTATTCTAA-CTT-GAAATTTCACAAAATTC-CAAAAAGC-GAGATTTTTT	sigG	-2.50940751157	ATCTTATTCT-AACTT-GAAATTTCACAAAATTC-CAAAAAG-CGAGATTTTT	sigF	-2.52103067847	TCTAACTTGA-AATTT-CACAAAATTCCAAAA-AGCGAGATTT-TTTTTA
CD630_10620	1255467	-1	sigA	2.55248134988	AGATTCCATA-TTGAAA-AATTCTTGATATTATAT-TAAACT-AACATT	sigA_only_proximal_box	2.13211294337	GAAAAATTCT-TGATATTAT-ATAAACTAACA	sigB	2.10426189638	TTATTTTTTA-TAGATT-CCATATTGAAAAATTCT-TGATATT-ATATTAAACT	sigG	1.52304619558	ATTCCATATT-GAAAA-ATTCTTGATATTATAT-TAAACTA-ACATT	sig54	0.626998581009	GAAAAATTCT-TGATA-TTATATT-AAACTA-ACATT	sigK	0.370424935814	TTTATAGATT-CC-ATATTGAAAAATTCTT-GATATTAT-ATTAAACTAA	sigE	0.300430788154	TATAGATTCC-ATA-TTGAAAAATTCTTGATAT-TATATTAA-ACTAACATT	sigH	-0.203121403596	TAGATTCCAT-ATTGAAAAA-TTCTTGATATT-ATATTAAA-CTAACATT	sigF	-0.321212362807	ATTTTTTATA-GATTC-CATATTGAAAAATT-CTTGATATTA-TATTAAACTA	sigD	-0.552255280094	TTTTATAGAT-TCCA-TATTGAAAAATTCT-TGATATTA-TATTAAACTA
CD630_10630	1255576	1	sigE	1.42075672739	AAATGTAGTA-ATA-AAGTATTATTTGATG-AATAAACT-TTATTG	sigH	1.15954240053	TTTTATAAAT-GTAGTAATA-AAGTATTATTT-GATGAATA-AACTTTATTG	sigK	0.369853566709	TAAATGTAGT-AA-TAAAGTATTATTTGATG-AATAAACT-TTATTG	sigF	0.300760008091	TATAAATGTA-GTAAT-AAAGTATTATTTGAT-GAATAAACTT-TATTG	sigA	0.163079604072	TTTATAAATG-TAGTAA-TAAAGTATTATTTGATGAA-TAAACT-TTATTG	sig54	-0.0339729435483	TGTAGTAATA-AAGTA-TTATTTG-ATGAAT-AAACTTTATT	sigA_only_proximal_box	-0.148147637521	TGTAGTAATA-AAGTATTAT-TTATGAATAAAC	sigG	-0.171825122194	ATAAATGTAG-TAATA-AAGTATTATTTGATGAA-TAAACTT-TATTG	sigB	-0.71966023504	TTTATAAATG-TAGTAA-TAAAGTATTATTTGAT-GAATAAA-CTTTATTG	sigD	-0.928312276705	ATAAATGTAG-TAAT-AAAGTATTATTTG-ATGAATAA-ACTTTATTG
CD630_10631	1256034	1	sigK	2.62216658653	TTTAGAAGTA-AC-TTATCTGTCTATTACTA-CATATATT-TAATTA	sigE	1.6912929911	TTAGAAGTAA-CTT-ATCTGTCTATTACTA-CATATATT-TAATTA	sigD	0.442340274317	AAAAACTTTT-TAGA-AGTAACTTATCT-GTCTATTA-CTACATATAT	sigH	0.201446402533	AAACTTTTTA-GAAGTAACT-TATCTGTCTATT-ACTACATA-TATTTAATTA	sigA	0.0527040171641	AGTAACTTAT-CTGTCT-ATTACTACATATA-TTTAAT-TA	sig54	0.0262109799517	AGAAGTAACT-TATCT-GTCTA-TTACTA-CATATATTTA	sigF	-0.156207373455	AATAAAAACT-TTTTA-GAAGTAACTTATCTG-TCTATTACTA-CATATATTTA	sigB	-0.518748073705	CTTTTTAGAA-GTAACT-TATCTGTCTATTACT-ACATATA-TTTAATTA	sigG	-0.643287787383	AATAAAAACT-TTTTA-GAAGTAACTTATCTGTCT-ATTACTA-CATATATTTA	sigA_only_proximal_box	-0.816388494912	GTCTATTACT-ACATATATT-TATTA
CD630_10632	1256423	1	sig54	4.03809615641	ATTAGCAAAA-TGGAA-ACCAA-ATGCAT-AGTATATGTT	sigK	2.98798512021	AAATACATTA-GC-AAAATGGAAACCAAATG-CATAGTAT-ATGTTA	sigA	1.02633135255	AAAAATACAT-TAGCAA-AATGGAAACCAAATGCA-TAGTAT-ATGTTA	sigF	0.848728958126	TAAAAAAATA-GTAAA-AATACATTAGCAAAAT-GGAAACCAAA-TGCATAGTAT	sigE	0.287364263216	TAAAAATACA-TTA-GCAAAATGGAAACCAAATG-CATAGTAT-ATGTTA	sigB	0.0918630731528	TAAAAATACA-TTAGCA-AAATGGAAACCAAATGCA-TAGTATA-TGTTA	sigA_only_proximal_box	0.0530990054353	GAAACCAAAT-GCATAGTAT-ATTTA	sigD	-0.431465098172	AATACATTAG-CAAA-ATGGAAACCAAAT-GCATAGTA-TATGTTA	sigG	-0.597147642884	TAAAAAAATA-GTAAA-AATACATTAGCAAAATGG-AAACCAA-ATGCATAGTA	sigH	-0.597734267857	ACATTAGCAA-AATGGAAAC-CAAATGCATA-GTATATGT-TA
CD630_10640	1257054	1	sigA_only_proximal_box	2.79225364213	CTTGCTTTTA-TGGTAAAAT-AAAACTTA	sigB	2.4484417667	AAAATATAAT-GTATTT-AAATGTACTTGCTTTTA-TGGTAAA-ATAAAAACTT	sigH	1.18002255224	TAATGTATTT-AAATGTACT-TGCTTTTATG-GTAAAATA-AAAACTTA	sigA	1.07875879576	ATATAATGTA-TTTAAA-TGTACTTGCTTTTATGG-TAAAAT-AAAAACTTA	sigK	0.862007742814	ATTTAAATGT-AC-TTGCTTTTATGGTAA-AATAAAAA-CTTA	sigD	0.603081401347	ATAATGTATT-TAAA-TGTACTTGCTTT-TATGGTAA-AATAAAAACT	sigG	0.24116540351	TATAATGTAT-TTAAA-TGTACTTGCTTTTATGG-TAAAATA-AAAACTTA	sig54	0.0893728093725	CTTGCTTTTA-TGGTA-AAATA-AAAACT-TA	sigF	-0.0706067455992	TATAATGTAT-TTAAA-TGTACTTGCTTTTAT-GGTAAAATAA-AAACTTA	sigE	-0.253366203356	ATGTATTTAA-ATG-TACTTGCTTTTATGGTAA-AATAAAAA-CTTA
CD630_10670	1260209	1	sigK	3.34300326266	AAAGCAAGTA-AC-AATTAAGATTATAAAAG-CATAGTAT-TAATTA	sigH	0.68191382501	ATTCAAAAAG-CAAGTAACA-ATTAAGATTATA-AAAGCATA-GTATTAATTA	sig54	0.341205633491	AAGTAACAAT-TAAGA-TTATAA-AAGCAT-AGTATTAATT	sigE	0.23622291643	GCAAGTAACA-ATT-AAGATTATAAAAG-CATAGTAT-TAATTA	sigD	-0.223160444625	AAAAAGCAAG-TAAC-AATTAAGATTATAAAA-GCATAGTA-TTAATTA	sigA	-0.275285513406	TATTGATAAA-TTCAAA-AAGCAAGTAACAATTAAGAT-TATAAA-AGCATAGTAT	sigB	-0.355784791391	AAGCAAGTAA-CAATTA-AGATTATAAAAGCA-TAGTATT-AATTA	sigA_only_proximal_box	-0.605658297501	GATTATAAAA-GCATAGTAT-TATTA	sigG	-1.12812963775	CAAAAAGCAA-GTAAC-AATTAAGATTATAAAAG-CATAGTA-TTAATTA	sigF	-1.94320884952	CAAAAAGCAA-GTAAC-AATTAAGATTATAAAA-GCATAGTATT-AATTA
CD630_10710	1265026	1	sigB	3.16072801357	GGCAAAAAAC-TTGATT-AATGACAAATTGAG-TGGTAAA-TTAAAAGTTA	sig54	2.21733094086	ACTTGATTAA-TGACA-AATTGA-GTGGTA-AATTAAAAGT	sigA_only_proximal_box	1.84515758745	ACAAATTGAG-TGGTAAATT-AAAGTTA	sigA	1.52750421165	GGCAAAAAAC-TTGATT-AATGACAAATTGAGTGG-TAAATT-AAAAGTTA	sigF	0.508937096762	CAAAAAACTT-GATTA-ATGACAAATTGAGTG-GTAAATTAAA-AGTTA	sigG	0.326216544083	CAAAAAACTT-GATTA-ATGACAAATTGAGTGG-TAAATTA-AAAGTTA	sigK	0.055777241638	GTATAAATTG-GC-AAAAAACTTGATTAATGACA-AATTGAGT-GGTAAATTAA	sigH	-0.229501713735	TTGGCAAAAA-ACTTGATTA-ATGACAAATTGA-GTGGTAAA-TTAAAAGTTA	sigD	-0.47596309505	GCAAAAAACT-TGAT-TAATGACAAATTG-AGTGGTAA-ATTAAAAGTT	sigE	-1.05656660452	AAAAACTTGA-TTA-ATGACAAATTGAGTGGTA-AATTAAAA-GTTA
CD630_10730	1267144	1	sigA_only_proximal_box	3.90571967502	GATTTCATCT-TGTTATAAT-ATTAATA	sigA	3.65571188262	TAAAAAAAAA-TTGACA-ACGATTTCATCTTGT-TATAAT-ATGTAATA	sig54	2.07206767393	AAAAAAAAAT-TGACA-ACGATTT-CATCTT-GTTATAATAT	sigK	1.53430291878	AAAAAAATTG-AC-AACGATTTCATCTTGT-TATAATAT-GTAATA	sigB	1.50143275334	TAAAAAAAAA-TTGACA-ACGATTTCATCT-TGTTATA-ATATGTAATA	sigG	-0.205759732409	ATTTAAAAAA-AAATT-GACAACGATTTCATCTTGT-TATAATA-TGTAATA	sigD	-0.34166308717	AAAAAAAAAT-TGAC-AACGATTTCATCT-TGTTATAA-TATGTAATA	sigE	-0.899549587593	TTAAAAAAAA-ATT-GACAACGATTTCATCTTGT-TATAATAT-GTAATA	sigH	-1.19665086232	AAAAAATTGA-CAACGATTT-CATCTTGTTATA-ATATGTAA-TA	sigF	-1.68567348525	AAAAATTATT-TAAAA-AAAAATTGACAACGA-TTTCATCTTG-TTATAATATG
CD630_10790	1272291	-1	sigA_only_proximal_box	3.61214740738	TTATCAAATA-TGTTATAAT-ATTTT	sigA	3.31683291764	AAAATCACCT-TTGACT-ATTAATTTATCAAATATGT-TATAAT-AGTTTT	sigB	2.46166927024	AAAATCACCT-TTGACT-ATTAATTTATCAAATA-TGTTATA-ATAGTTTT	sigG	2.35726378598	AATCACCTTT-GACTA-TTAATTTATCAAATATGT-TATAATA-GTTTT	sigK	1.10227613561	TTTAAAAATC-AC-CTTTGACTATTAATTTATCA-AATATGTT-ATAATAGTTT	sigF	0.646940339757	AATCACCTTT-GACTA-TTAATTTATCAAATA-TGTTATAATA-GTTTT	sigH	0.500902768121	ATTTTAAAAA-TCACCTTTG-ACTATTAATTT-ATCAAATA-TGTTATAATA	sigD	-0.225980969114	AAATCACCTT-TGAC-TATTAATTTATCAAATA-TGTTATAA-TAGTTTT	sigE	-0.553473253388	TAAAAATCAC-CTT-TGACTATTAATTTATCA-AATATGTT-ATAATAGTTT	sig54	-1.33198984154	TTGACTATTA-ATTTA-TCAAAT-ATGTTA-TAATAGTTTT
CD630_10800	1272537	1	sigA_only_proximal_box	1.45910382673	CAAATAAATA-TTATATAAT-TATTTA	sigK	0.87916753098	AGCTTCTTAA-TC-TTATTAAATTCAAATA-AATATTAT-ATAATTATTT	sigE	0.79669039431	TCTTAATCTT-ATT-AAATTCAAATAAATAT-TATATAAT-TATTTTA	sigB	0.784500529823	GCTTCTTAAT-CTTATT-AAATTCAAATAAATA-TTATATA-ATTATTTTA	sigA	0.602919217787	CTTCTTAATC-TTATTA-AATTCAAATAAATATTA-TATAAT-TATTTTA	sigD	0.160338772716	TTAATCTTAT-TAAA-TTCAAATAAATATTA-TATAATTA-TTTTA	sigF	0.0133670967911	CAATTAGCTT-CTTAA-TCTTATTAAATTCAA-ATAAATATTA-TATAATTATT	sigG	-0.500852239719	AATTAGCTTC-TTAAT-CTTATTAAATTCAAATA-AATATTA-TATAATTATT	sigH	-1.0964369544	CTTCTTAATC-TTATTAAAT-TCAAATAAATATT-ATATAATT-ATTTTA	sig54	-1.18145074195	TCTTATTAAA-TTCAA-ATAAAT-ATTATA-TAATTATTTT
CD630_10840	1275903	1	sigA_only_proximal_box	2.76198818307	GTTATTGTTA-TGTTATACT-AATTA	sigH	1.3105875129	GTAAGTTTAT-AAAAGATTT-AAAGTTATTGTT-ATGTTATA-CTAATTTA	sigG	1.18586108123	GTTTATAAAA-GATTT-AAAGTTATTGTTATGT-TATACTA-ATTTA	sigF	1.01519409764	TACTTTGTAA-GTTTA-TAAAAGATTTAAA-GTTATTGTTA-TGTTATACTA	sigB	0.705668110397	AAGTTTATAA-AAGATT-TAAAGTTATTGTTA-TGTTATA-CTAATTTA	sigA	0.499212578407	TTATAAAAGA-TTTAAA-GTTATTGTTATGT-TATACT-AATTTA	sig54	0.257504893346	TTTAAAGTTA-TTGTT-ATGTT-ATACTA-ATTTA	sigD	-0.057743346421	ATAAAAGATT-TAAA-GTTATTGTTATGT-TATACTAA-TTTA	sigE	-0.293473794648	TTTATAAAAG-ATT-TAAAGTTATTGTTATGT-TATACTAA-TTTA	sigK	-0.427710291085	TAAGTTTATA-AA-AGATTTAAAGTTATTGT-TATGTTAT-ACTAATTTA
CD630_10850	1277972	1	sigA	2.59749275467	AAATCGAATT-TTGACT-TGAAATGTTTTTCAAAAGTAG-TAAAAT-AATGGATA	sigA_only_proximal_box	1.11802175065	TTTTCAAAAG-TAGTAAAAT-AAGGATA	sigB	0.945710432413	AAATCGAATT-TTGACT-TGAAATGTTTTTCAAAAG-TAGTAAA-ATAATGGATA	sigK	0.810107774326	TCGAATTTTG-AC-TTGAAATGTTTTTCAAA-AGTAGTAA-AATAATGGAT	sigG	0.75214852995	ATTTTGACTT-GAAAT-GTTTTTCAAAAGTAGTAA-AATAATG-GATA	sigH	0.494572354228	TCGAATTTTG-ACTTGAAAT-GTTTTTCAAAA-GTAGTAAA-ATAATGGATA	sigF	0.132627006421	GAAAAAAATC-GAATT-TTGACTTGAAATGTTT-TTCAAAAGTA-GTAAAATAAT	sigE	-0.835584159968	CGAATTTTGA-CTT-GAAATGTTTTTCAAAAGT-AGTAAAAT-AATGGATA	sigD	-1.01051048337	ATTTTGACTT-GAAA-TGTTTTTCAAAAGTAG-TAAAATAA-TGGATA	sig54	-1.89194476274	TGACTTGAAA-TGTTT-TTCAAAA-GTAGTA-AAATAATGGA
CD630_10910	1285742	-1	sigA_only_proximal_box	3.3763432787	GCCTTGAATG-TGGTACAAT-GAGTC	sigA	2.13253181641	CAATCTAATA-GTGAAA-TCGAGCCTTGAATGTGG-TACAAT-GTAGTC	sigB	1.14955514626	CGCAATCTAA-TAGTGA-AATCGAGCCTTGAATG-TGGTACA-ATGTAGTC	sigG	0.560963075174	ATCTAATAGT-GAAAT-CGAGCCTTGAATGTGGTA-CAATGTA-GTC	sigF	0.271403853892	ATCTAATAGT-GAAAT-CGAGCCTTGAATGTG-GTACAATGTA-GTC	sigD	0.196967528347	AATCTAATAG-TGAA-ATCGAGCCTTGAA-TGTGGTAC-AATGTAGTC	sigE	0.179474680542	TGGACGCAAT-CTA-ATAGTGAAATCGAG-CCTTGAAT-GTGGTACAAT	sigH	0.00364013754289	ACGCAATCTA-ATAGTGAAA-TCGAGCCTTGAAT-GTGGTACA-ATGTAGTC	sigK	-0.0418123472807	TACGGTGGAC-GC-AATCTAATAGTGAAATCGAG-CCTTGAAT-GTGGTACAAT	sig54	-0.312427650348	TAGTGAAATC-GAGCC-TTGAAT-GTGGTA-CAATGTAGTC
CD630_10970	1290081	-1	sigA_only_proximal_box	3.49226277101	AATGCAAGGT-TGGTATGAT-AAATACTTTAC	sigK	2.36522430469	CAAGGTTAAT-GC-AAGGTTGGTATGATAG-AATACTTT-AC	sigA	1.84448344674	TAATGCAAGG-TTGCGG-CAAGGTTAATGCAAGGTTGG-TATGAT-AGAATACTTT	sig54	1.75935805287	AATGCAAGGT-TGGTA-TGATAGA-ATACTT-TAC	sigE	1.64027598787	GGCAAGGTTA-ATG-CAAGGTTGGTATGATAG-AATACTTT-AC	sigG	0.964651067343	TTGCGGCAAG-GTTAA-TGCAAGGTTGGTATGATAG-AATACTT-TAC	sigH	0.75266610933	AAGGTTGCGG-CAAGGTTAA-TGCAAGGTTGGT-ATGATAGA-ATACTTTAC	sigB	0.542695734664	TAATGCAAGG-TTGCGG-CAAGGTTAATGCAAGGT-TGGTATG-ATAGAATACT	sigF	-0.239408369278	GTTGCGGCAA-GGTTA-ATGCAAGGTTGGTA-TGATAGAATA-CTTTAC	sigD	-0.909847167685	AAGGTTGCGG-CAAG-GTTAATGCAAGGT-TGGTATGA-TAGAATACTT
CD630_10990	1292028	-1	sigA	2.7034589312	ATTTATATAC-TTGCTA-TTGTTCGTGTGTCCGAC-TATAAT-TATTAT	sigD	2.42553128236	CATATTTATA-TACT-TGCTATTGTTCGTGTG-TCCGACTA-TAATTATTAT	sigK	1.36234698096	TTATATACTT-GC-TATTGTTCGTGTGTCCG-ACTATAAT-TATTAT	sigB	0.888064286214	TATTTATATA-CTTGCT-ATTGTTCGTGTGTCC-GACTATA-ATTATTAT	sigA_only_proximal_box	0.873124247697	TCGTGTGTCC-GACTATAAT-TATAT	sigE	0.770685404266	TATATACTTG-CTA-TTGTTCGTGTGTCCGAC-TATAATTA-TTAT	sig54	0.121720687383	TTTATATACT-TGCTA-TTGTTC-GTGTGT-CCGACTATAA	sigG	-0.0731920495067	CATATTTATA-TACTT-GCTATTGTTCGTGTGTCC-GACTATA-ATTATTAT	sigF	-0.795217273057	TTATATACTT-GCTAT-TGTTCGTGTGTCC-GACTATAATT-ATTAT	sigH	-1.16614092404	ATATTTATAT-ACTTGCTAT-TGTTCGTGTG-TCCGACTA-TAATTATTAT
CD630_11000	1292088	1	sigK	1.24747244648	TTATAGTCGG-AC-ACACGAACAATAGCAAG-TATATAAA-TATGAATTAT	sigA	0.695762214566	TAATTATAGT-CGGACA-CACGAACAATAGCAAGTA-TATAAA-TATGAATTAT	sigE	0.340384212795	TTATAGTCGG-ACA-CACGAACAATAGCAAG-TATATAAA-TATGAATTAT	sigF	-0.214854493354	AATTATAGTC-GGACA-CACGAACAATAGCAA-GTATATAAAT-ATGAATTATT	sigG	-0.362220214597	GACACACGAA-CAATA-GCAAGTATATAAATATG-AATTATT-ATGGC	sig54	-0.430615668987	ACACGAACAA-TAGCA-AGTATA-TAAATA-TGAATTATTA	sigH	-0.453277216576	ATAGTCGGAC-ACACGAACA-ATAGCAAGTAT-ATAAATAT-GAATTATTAT	sigA_only_proximal_box	-0.964055337752	TATAAATATG-AATTATTAT-GC	sigD	-1.59825247247	ATTATAGTCG-GACA-CACGAACAATAGCAA-GTATATAA-ATATGAATTA	sigB	-2.24748151479	GAACAATAGC-AAGTAT-ATAAATATGAAT-TATTATG-GC
CD630_11030	1294434	1	sigA_only_proximal_box	3.48199088345	CATACTTGTG-TGATATAAT-ATTCCTA	sigK	1.97199368885	GCGGGGAGTA-GC-TTTGTTCATACTTGTGT-GATATAAT-AGTTCCTA	sigA	1.90091668786	ACGCGGGGAG-TAGCTT-TGTTCATACTTGTGTGA-TATAAT-AGTTCCTA	sigG	1.11592878101	GCGGGGAGTA-GCTTT-GTTCATACTTGTGTGA-TATAATA-GTTCCTA	sigE	1.09832674283	CGGGGAGTAG-CTT-TGTTCATACTTGTGT-GATATAAT-AGTTCCTA	sigB	0.977263792825	ACGCGGGGAG-TAGCTT-TGTTCATACTTGTG-TGATATA-ATAGTTCCTA	sigF	-0.289851192299	GCGGGGAGTA-GCTTT-GTTCATACTTGTG-TGATATAATA-GTTCCTA	sigH	-0.399458513356	AACGCGGGGA-GTAGCTTTG-TTCATACTTGT-GTGATATA-ATAGTTCCTA	sigD	-0.56146134728	ACGCGGGGAG-TAGC-TTTGTTCATACTTG-TGTGATAT-AATAGTTCCT	sig54	-0.940108816512	TTCATACTTG-TGTGA-TATAA-TAGTTC-CTA
CD630_11190	1315114	1	sigG	2.86497833731	GATATGTATT-GAATA-ATAAATCTTTAATATAAA-GAAAATA-TAAATA	sigE	1.67571242567	GTATTGAATA-ATA-AATCTTTAATATAAAGAA-AATATAAA-TA	sigK	0.450572849289	ATTGAATAAT-AA-ATCTTTAATATAAAGAA-AATATAAA-TA	sigA	0.406031580612	GTGATATGTA-TTGAAT-AATAAATCTTTAATATAAA-GAAAAT-ATAAATA	sigH	0.0478528438817	GATATGTATT-GAATAATAA-ATCTTTAATAT-AAAGAAAA-TATAAATA	sigF	-0.0324345210101	GATATGTATT-GAATA-ATAAATCTTTAATAT-AAAGAAAATA-TAAATA	sigD	-0.178724898307	TATTGAATAA-TAAA-TCTTTAATATAAAGA-AAATATAA-ATA	sigA_only_proximal_box	-0.651881227253	AATAAATCTT-TAATATAAA-GAAATATAAAT	sigB	-0.714664464734	GGAAGGTGAT-ATGTAT-TGAATAATAAATCTT-TAATATA-AAGAAAATAT	sig54	-2.37387954957	ATGTATTGAA-TAATA-AATCT-TTAATA-TAAAGAAAAT
CD630_11190	1315084	1	sig54	1.59186804307	TTATAAGAAT-TGGAT-AGGAAG-GTGATA-TGTATTGAAT	sigD	1.19939178178	TAGTAAGTTA-TAAG-AATTGGATAGGAA-GGTGATAT-GTATTGAATA	sigF	0.0442020564581	TAATAGTAAG-TTATA-AGAATTGGATAGGAA-GGTGATATGT-ATTGAATAA	sigB	-0.0150724966275	TACTAATAGT-AAGTTA-TAAGAATTGGATAGGAA-GGTGATA-TGTATTGAAT	sigA	-0.227974901416	GTTATAAGAA-TTGGAT-AGGAAGGTGATATGTA-TTGAAT-AA	sigA_only_proximal_box	-0.239611313023	GATAGGAAGG-TGATATGTA-TTAATAA	sigE	-0.246303119569	TAAGAATTGG-ATA-GGAAGGTGATATG-TATTGAAT-AA	sigK	-0.890242570296	GTAAGTTATA-AG-AATTGGATAGGAAGGTGA-TATGTATT-GAATAA	sigH	-1.11048523095	ATAGTAAGTT-ATAAGAATT-GGATAGGAAG-GTGATATG-TATTGAATAA	sigG	-1.59242104855	TAAGTTATAA-GAATT-GGATAGGAAGGTGATA-TGTATTG-AATAA
CD630_11200	1316025	1	sigA	2.18238056911	GTTATTTTGC-TTCCAT-TTTATGCTAAAGGACAG-TATAAT-ATAATTA	sigE	1.51031079124	TGCTTCCATT-TTA-TGCTAAAGGACAGTAT-AATATAAT-TA	sigB	1.10006247894	ATAAGTTATT-TTGCTT-CCATTTTATGCTAAAGGA-CAGTATA-ATATAATTA	sigA_only_proximal_box	0.935612780399	TGCTAAAGGA-CAGTATAAT-AAATTA	sigK	0.364989468892	TTTTGCTTCC-AT-TTTATGCTAAAGGACAGTAT-AATATAAT-TA	sig54	-0.581418245136	TTCCATTTTA-TGCTA-AAGGA-CAGTAT-AATATAATTA	sigF	-0.786613187835	ATTTTGCTTC-CATTT-TATGCTAAAGGACA-GTATAATATA-ATTA	sigG	-0.912131319065	TATTTTGCTT-CCATT-TTATGCTAAAGGACAG-TATAATA-TAATTA	sigH	-0.918643230448	TATTTTGCTT-CCATTTTAT-GCTAAAGGACA-GTATAATA-TAATTA	sigD	-1.27302558806	TTATTTTGCT-TCCA-TTTTATGCTAAA-GGACAGTA-TAATATAATT
CD630_11220	1319327	1	sigA_only_proximal_box	2.39958013818	AACAATCATA-TGTTAAAAT-TAAAGA	sigF	1.92394291417	TGAATTTGAT-GAAAT-TTGTAACAATCATAT-GTTAAAATTA-AAAGA	sigG	1.74395958493	TTATATATAT-GAATT-TGATGAAATTTGTAAC-AATCATA-TGTTAAAATT	sig54	1.1916673587	TGATGAAATT-TGTAA-CAATCAT-ATGTTA-AAATTAAAAG	sigA	1.16441607941	ATATATGAAT-TTGATG-AAATTTGTAACAATCATATGT-TAAAAT-TAAAAGA	sigB	0.216307727774	ATATATGAAT-TTGATG-AAATTTGTAACAATCATA-TGTTAAA-ATTAAAAGA	sigE	0.106409540691	ATATATATGA-ATT-TGATGAAATTTGTAACAAT-CATATGTT-AAAATTAAAA	sigD	-0.333512576974	TGAATTTGAT-GAAA-TTTGTAACAATCA-TATGTTAA-AATTAAAAGA	sigK	-0.33583710322	ATATATATGA-AT-TTGATGAAATTTGTAACAAT-CATATGTT-AAAATTAAAA	sigH	-1.23681101206	ATATGAATTT-GATGAAATT-TGTAACAATCAT-ATGTTAAA-ATTAAAAGA
CD630_11230	1320077	1	sigA	1.56386368112	GATGATGTTA-TTGTTT-TAAAAAAAACATAAAAGCAT-TATAAT-AATATTA	sigG	1.00640926416	GTTATTGTTT-TAAAA-AAAACATAAAAGCATTAT-AATAATA-TTA	sigK	0.897072212826	TTGTTTTAAA-AA-AAACATAAAAGCATTAT-AATAATAT-TA	sigB	0.642103441035	GATGATGTTA-TTGTTT-TAAAAAAAACATAAA-AGCATTA-TAATAATATT	sigA_only_proximal_box	0.55163711706	AACATAAAAG-CATTATAAT-AAATTA	sigD	0.153160616515	GTTATTGTTT-TAAA-AAAAACATAAAAGCAT-TATAATAA-TATTA	sigH	-0.197740977611	TGATGATGTT-ATTGTTTTA-AAAAAAACATA-AAAGCATT-ATAATAATAT	sig54	-0.23992867745	AAAAACATAA-AAGCA-TTATA-ATAATA-TTA	sigE	-0.551368688005	TGTGATGATG-TTA-TTGTTTTAAAAAAAA-CATAAAAG-CATTATAATA	sigF	-0.909840160313	TGATGTTATT-GTTTT-AAAAAAAACATAAA-AGCATTATAA-TAATATTA
CD630_11241	1322379	1	sig54	0.892568255582	AAAATTCATA-TAGCA-TATGT-ATCATA-TGAGG	sigG	0.729086744756	TGTAAAAATC-ATATA-AAATTCATATAGCATATG-TATCATA-TGAGG	sigH	0.420927368016	ATATTTATGT-AAAAATCAT-ATAAAATTCAT-ATAGCATA-TGTATCATAT	sigE	0.261058097248	TGTAAAAATC-ATA-TAAAATTCATATAG-CATATGTA-TCATATGAGG	sigF	-0.0223436815887	AAATATTTAT-GTAAA-AATCATATAAAATTC-ATATAGCATA-TGTATCATAT	sigK	-0.0530115155324	ATATTTATGT-AA-AAATCATATAAAATTCA-TATAGCAT-ATGTATCATA	sigA_only_proximal_box	-0.156466262375	CATATAGCAT-ATGTATCAT-ATAGG	sigB	-0.315838969337	TTATGTAAAA-ATCATA-TAAAATTCATATA-GCATATG-TATCATATGA	sigD	-0.453048013661	AAAAATCATA-TAAA-ATTCATATAGCAT-ATGTATCA-TATGAGG	sigA	-0.711963892	AAAATATTTA-TGTAAA-AATCATATAAAATTCATA-TAGCAT-ATGTATCATA
CD630_11260	1324333	1	sigA_only_proximal_box	2.37255884872	AACTTTTTTA-TTGTATAAT-AAATTTTTATA	sigA	2.20087662005	TATAATGTTA-TTGAAC-TTTTTTATTGTATAA-TACAAT-TTTTATATTT	sigH	1.66510632566	TTTATAATAT-AATGTTATT-GAACTTTTTTATT-GTATAATA-CAATTTTTAT	sigB	1.23706491745	TTATAATATA-ATGTTA-TTGAACTTTTTTA-TTGTATA-ATACAATTTT	sigE	0.615660380042	ATATAATGTT-ATT-GAACTTTTTTATTGTAT-AATACAAT-TTTTATATTT	sigK	0.425111075153	ATATAATGTT-AT-TGAACTTTTTTATTGTAT-AATACAAT-TTTTATATTT	sigD	0.179040695622	ATAATGTTAT-TGAA-CTTTTTTATTGTATAA-TACAATTT-TTATATTT	sig54	0.0691798621019	AACTTTTTTA-TTGTA-TAATACA-ATTTTT-ATATTT	sigG	-0.316078573008	TAATATAATG-TTATT-GAACTTTTTTATTGTAT-AATACAA-TTTTTATATT	sigF	-1.13932109857	ATAATATAAT-GTTAT-TGAACTTTTTTATT-GTATAATACA-ATTTTTATAT
CD630_11261	1325460	1	sigA	2.90782039703	GAAAGTAAGC-TTTACA-TAAATGGAATATAGTTG-TATAAT-TATGGA	sig54	1.86692069858	TTTACATAAA-TGGAA-TATAG-TTGTAT-AATTATGGA	sigA_only_proximal_box	1.58586053233	TGGAATATAG-TTGTATAAT-TAGGA	sigK	1.35665685837	AGTAAGCTTT-AC-ATAAATGGAATATAGT-TGTATAAT-TATGGA	sigE	0.767603865519	TAAGCTTTAC-ATA-AATGGAATATAGTTG-TATAATTA-TGGA	sigG	0.729488193424	TTGTAAATAT-GGAAA-GTAAGCTTTACATAAATG-GAATATA-GTTGTATAAT	sigH	0.366465603806	TGTAAATATG-GAAAGTAAG-CTTTACATAAAT-GGAATATA-GTTGTATAAT	sigB	-0.0834957367583	TATGGAAAGT-AAGCTT-TACATAAATGGAATATAG-TTGTATA-ATTATGGA	sigD	-0.278177819688	AAGCTTTACA-TAAA-TGGAATATAGTTG-TATAATTA-TGGA	sigF	-1.34883982465	AAAGTAAGCT-TTACA-TAAATGGAATATAGT-TGTATAATTA-TGGA
CD630_11280	1326538	1	sigB	1.64028271228	TATTATGGGA-ATATTA-AATAACAGTATAT-TGGTATA-TAATATATAT	sigF	1.62178201185	ATTATGGGAA-TATTA-AATAACAGTATATTG-GTATATAATA-TATATG	sigE	1.58932123406	GGAATATTAA-ATA-ACAGTATATTGGTATAT-AATATATA-TG	sigK	1.31894145692	ATATTAAATA-AC-AGTATATTGGTATAT-AATATATA-TG	sig54	0.997432163444	GAATATTAAA-TAACA-GTATA-TTGGTA-TATAATATAT	sigA	0.627137517528	ATTATTATTA-TGGGAA-TATTAAATAACAGTATATTGGTA-TATAAT-ATATATG	sigG	0.550650029026	ATTATGGGAA-TATTA-AATAACAGTATATTGGTA-TATAATA-TATATG	sigD	0.522904672347	ATGGGAATAT-TAAA-TAACAGTATATTG-GTATATAA-TATATATG	sigA_only_proximal_box	0.347805070176	AACAGTATAT-TGGTATATA-AATATATG	sigH	0.310370118458	TATTATTATT-ATGGGAATA-TTAAATAACAGT-ATATTGGT-ATATAATATA
CD630_11290	1327597	1	sigK	2.57809734945	CTGTTAGAGG-AC-AAGGTAATATACTTGAAAAA-AATATAAT-ATATATTTTT	sigH	2.47307468388	AAAAACTGTT-AGAGGACAA-GGTAATATACTT-GAAAAAAA-TATAATATAT	sigE	2.16295240974	ACAAGGTAAT-ATA-CTTGAAAAAAATATAA-TATATATT-TTTA	sigA	1.24969492721	AAACTGTTAG-AGGACA-AGGTAATATACTTGAAAAAAA-TATAAT-ATATATTTTT	sigG	0.529604812364	ACTGTTAGAG-GACAA-GGTAATATACTTGAAAA-AAATATA-ATATATATTT	sigF	0.17556817815	AAAACTGTTA-GAGGA-CAAGGTAATATACTT-GAAAAAAATA-TAATATATAT	sigA_only_proximal_box	-0.0995936215735	TACTTGAAAA-AAATATAAT-AATATTTTTA	sig54	-0.291540773885	GGTAATATAC-TTGAA-AAAAAT-ATAATA-TATATTTTTA	sigB	-1.29242918427	GTTAGAGGAC-AAGGTA-ATATACTTGAAAAAAATA-TAATATA-TATTTTTA	sigD	-1.94619909855	TGTTAGAGGA-CAAG-GTAATATACTTGAAAA-AAATATAA-TATATATTTT
CD630_11320	1332144	1	sigF	3.23121753293	CAAATTAAAT-GATTA-ATTTCTATTTAAAAA-GTATAAACTA-TATGATAGAA	sigA_only_proximal_box	2.97677077898	ATAAACTATA-TGATAGAAT-ACCTT	sigG	1.58462970265	CAAATTAAAT-GATTA-ATTTCTATTTAAAAAGTA-TAAACTA-TATGATAGAA	sigB	1.3147103654	TGATTAATTT-CTATTT-AAAAAGTATAAACTATA-TGATAGA-ATACCCTT	sigA	1.21648795776	AATGATTAAT-TTCTAT-TTAAAAAGTATAAACTA-TATGAT-AGAATACCCT	sigH	1.11273118105	ATTTCTATTT-AAAAAGTAT-AAACTATATG-ATAGAATA-CCCTT	sigD	0.533335496447	AATTTCTATT-TAAA-AAGTATAAACTA-TATGATAG-AATACCCTT	sigE	-0.0357638570579	TGATTAATTT-CTA-TTTAAAAAGTATAAAC-TATATGAT-AGAATACCCT	sig54	-0.397866558833	CTATTTAAAA-AGTAT-AAACTAT-ATGATA-GAATACCCTT	sigK	-0.832957604898	ATTTCTATTT-AA-AAAGTATAAACTATAT-GATAGAAT-ACCCTT
CD630_11330	1332562	1	sigK	2.44938143004	GTAATGACTC-AC-ATTTCTTGAGCTTTTTG-AATATACT-ATAAATA	sigA	2.25391595979	TTTGTAATGA-CTCACA-TTTCTTGAGCTTTTTGAA-TATACT-ATAAATA	sigE	1.16129761702	AATGACTCAC-ATT-TCTTGAGCTTTTTG-AATATACT-ATAAATA	sigB	0.622866154858	TGTAATGACT-CACATT-TCTTGAGCTTTTT-GAATATA-CTATAAATA	sigA_only_proximal_box	0.108337674007	TGAGCTTTTT-GAATATACT-AAAATA	sigG	-0.0858657357014	ATTTTGTAAT-GACTC-ACATTTCTTGAGCTTTTT-GAATATA-CTATAAATA	sig54	-0.434347015473	ACATTTCTTG-AGCTT-TTTGAAT-ATACTA-TAAATA	sigD	-0.715662701515	CTCACATTTC-TTGA-GCTTTTTGAATA-TACTATAA-ATA	sigF	-1.27587872145	TTGTAATGAC-TCACA-TTTCTTGAGCTTTTT-GAATATACTA-TAAATA	sigH	-1.38785368713	ATTTTGTAAT-GACTCACAT-TTCTTGAGCTT-TTTGAATA-TACTATAAAT
CD630_11350	1333840	1	sigA	1.7498153145	TTATAATTTC-TTTACA-ATTAATAAGAAAATAAGT-TATCAT-TAAATTG	sigG	1.27192191914	AAGGATATGT-TTATA-ATTTCTTTACAATTAATAA-GAAAATA-AGTTATCATT	sigA_only_proximal_box	0.549581206367	TAAGAAAATA-AGTTATCAT-TAATTG	sigE	0.315258655394	TTTACAATTA-ATA-AGAAAATAAGTTAT-CATTAAAT-TG	sigK	0.224666049258	TAATTTCTTT-AC-AATTAATAAGAAAATAA-GTTATCAT-TAAATTG	sigB	0.135092079247	GATATGTTTA-TAATTT-CTTTACAATTAATAA-GAAAATA-AGTTATCATT	sigD	0.0455793493617	ATAATTTCTT-TACA-ATTAATAAGAAAATA-AGTTATCA-TTAAATTG	sigF	-0.0462248881243	AATTTCTTTA-CAATT-AATAAGAAAATAA-GTTATCATTA-AATTG	sig54	-0.822068787859	ACAATTAATA-AGAAA-ATAAGT-TATCAT-TAAATTG	sigH	-1.44103914952	GATATGTTTA-TAATTTCTT-TACAATTAATA-AGAAAATA-AGTTATCATT
CD630_11360	1335267	1	sigE	2.34327933552	ATTTATATTC-ATA-AATTGTGACTCTTAAA-AATATACT-TTATTA	sigA	1.78702606482	ATTATTTATA-TTCATA-AATTGTGACTCTTAAAAA-TATACT-TTATTA	sigG	1.51315917068	AAATAATTAT-TTATA-TTCATAAATTGTGACTCTT-AAAAATA-TACTTTATTA	sigF	1.19653292736	AAATAATTAT-TTATA-TTCATAAATTGTGACT-CTTAAAAATA-TACTTTATTA	sigB	0.795271914585	GAAGAAATAA-TTATTT-ATATTCATAAATTGT-GACTCTT-AAAAATATAC	sigK	0.467372704597	ATTTATATTC-AT-AAATTGTGACTCTTAAA-AATATACT-TTATTA	sig54	0.367965370138	AAATTGTGAC-TCTTA-AAAAT-ATACTT-TATTA	sigA_only_proximal_box	0.0378793991075	ATTCATAAAT-TGTGACTCT-TAAAATATACT	sigD	-0.289432448654	AATAATTATT-TATA-TTCATAAATTGTG-ACTCTTAA-AAATATACTT	sigH	-2.06852322509	ATAATTATTT-ATATTCATA-AATTGTGACTC-TTAAAAAT-ATACTTTATT
CD630_11370	1336415	1	sigK	1.72531300998	TATTTTTTTA-AC-AATTGTTAAGATTTTTT-AATATATA-TAGTATACTT	sigA	1.58314681488	TTTTTAACAA-TTGTTA-AGATTTTTTAATATATATAG-TATACT-TATAGAA	sigB	1.42768796614	TTTTTAACAA-TTGTTA-AGATTTTTTAATATATA-TAGTATA-CTTATAGAA	sigA_only_proximal_box	1.39507658304	TTAATATATA-TAGTATACT-TAAGAA	sigH	0.721853231245	TTAACAATTG-TTAAGATTT-TTTAATATAT-ATAGTATA-CTTATAGAA	sigE	0.600035688186	TTTTTTAACA-ATT-GTTAAGATTTTTT-AATATATA-TAGTATACTT	sigG	-0.351170293207	CAATTGTTAA-GATTT-TTTAATATATATAGTAT-ACTTATA-GAA	sigD	-0.419080000583	TAACAATTGT-TAAG-ATTTTTTAATATATA-TAGTATAC-TTATAGAA	sig54	-1.00650053074	AGATTTTTTA-ATATA-TATAGT-ATACTT-ATAGAA	sigF	-1.58092516649	TAACAATTGT-TAAGA-TTTTTTAATATATAT-AGTATACTTA-TAGAA
CD630_11430	1341385	1	sigA	2.00675525602	GTAATATCAG-GTGACA-TAACTAAGAAAAAGAAAGT-TACTAT-TGA	sigA_only_proximal_box	0.522260814324	AGAAAAAGAA-AGTTACTAT-GA	sigG	0.446737420041	CCTACAAAAG-TAATA-TCAGGTGACATAACTAAG-AAAAAGA-AAGTTACTAT	sig54	0.169248081822	TAATATCAGG-TGACA-TAACT-AAGAAA-AAGAAAGTTA	sigH	-0.169308329615	AAAAGTAATA-TCAGGTGAC-ATAACTAAGAA-AAAGAAAG-TTACTATTGA	sigE	-0.316327206667	TACAAAAGTA-ATA-TCAGGTGACATAACT-AAGAAAAA-GAAAGTTACT	sigK	-0.480579976363	ATATCAGGTG-AC-ATAACTAAGAAAAAGAAA-GTTACTAT-TGA	sigB	-0.823921853683	ATCAGGTGAC-ATAACT-AAGAAAAAGAAAGT-TACTATT-GA	sigD	-1.26854740278	CCTACAAAAG-TAAT-ATCAGGTGACATAAC-TAAGAAAA-AGAAAGTTAC	sigF	-1.38902105538	CCCTACAAAA-GTAAT-ATCAGGTGACATAA-CTAAGAAAAA-GAAAGTTACT
CD630_11450	1343078	1	sigA_only_proximal_box	2.27422977355	ACTTTATATG-TGATAAAAT-AAAGGA	sigG	1.50149101109	GAAAATATGA-TAATT-TGACTTTATATGTGATAA-AATAATA-GGA	sigA	1.28429090486	ATATGATAAT-TTGACT-TTATATGTGATAA-AATAAT-AGGA	sig54	1.2033351554	TATGATAATT-TGACT-TTATAT-GTGATA-AAATAATAGG	sigD	0.946963681389	TTAAAGAAAA-TATG-ATAATTTGACTTTATA-TGTGATAA-AATAATAGGA	sigB	0.777826923103	TAAAGAAAAT-ATGATA-ATTTGACTTTATATG-TGATAAA-ATAATAGGA	sigE	0.616135796142	AGAAAATATG-ATA-ATTTGACTTTATATGT-GATAAAAT-AATAGGA	sigF	-0.103270338524	AAGAAAATAT-GATAA-TTTGACTTTATATG-TGATAAAATA-ATAGGA	sigH	-0.333226596398	TTTAAAGAAA-ATATGATAA-TTTGACTTTATAT-GTGATAAA-ATAATAGGA	sigK	-0.4494389482	AGAAAATATG-AT-AATTTGACTTTATATGT-GATAAAAT-AATAGGA
CD630_11450	1343045	1	sig54	3.02924644699	TTATTGGAGA-TGGAT-TATACTT-TAGCTT-TAAAGAAAAT	sigH	2.52916050276	AATTATTGGA-GATGGATTA-TACTTTAGCTTT-AAAGAAAA-TATGA	sigG	1.27088037338	TATTGGAGAT-GGATT-ATACTTTAGCTTTAAA-GAAAATA-TGA	sigB	0.000914223716439	TTATTGGAGA-TGGATT-ATACTTTAGCTTTAAA-GAAAATA-TGA	sigA_only_proximal_box	-0.00349715078759	ATTGGAGATG-GATTATACT-TTACTTTAAAGAA	sigD	-0.067511606916	ATATAATTAT-TGGA-GATGGATTATACTTT-AGCTTTAA-AGAAAATATG	sigA	-0.399476893156	TTATTGGAGA-TGGATT-ATACTTTAGCTTTAAA-GAAAAT-ATGA	sigE	-0.913494552264	TTGGAGATGG-ATT-ATACTTTAGCTTTA-AAGAAAAT-ATGA	sigK	-0.941470086443	TATTGGAGAT-GG-ATTATACTTTAGCTTTA-AAGAAAAT-ATGA	sigF	-1.35675648677	TATAATTATT-GGAGA-TGGATTATACTTTA-GCTTTAAAGA-AAATATGA
CD630_11490	1348656	1	sigH	3.46831470704	AGAAAAAATA-AAAGGGTTT-AAAGCGTATTT-GAAGAATA-TAAATGA	sigE	0.63342568747	ATAAAAGGGT-TTA-AAGCGTATTTGAAG-AATATAAA-TGA	sigB	0.54958429402	AAAAATAAAA-GGGTTT-AAAGCGTATTTGAA-GAATATA-AATGA	sigK	-0.170848339749	AAAAAATAAA-AG-GGTTTAAAGCGTATTTGAAG-AATATAAA-TGA	sigD	-0.192114680878	ATAGAAAAAA-TAAA-AGGGTTTAAAGCGTA-TTTGAAGA-ATATAAATGA	sigG	-0.243875202087	ATAGAAAAAA-TAAAA-GGGTTTAAAGCGTATTTG-AAGAATA-TAAATGA	sig54	-0.492271166132	AAAAATAAAA-GGGTT-TAAAGC-GTATTT-GAAGAATATA	sigF	-0.553781706966	AAATAAAAGG-GTTTA-AAGCGTATTTGAA-GAATATAAAT-GA	sigA_only_proximal_box	-0.938611114577	TAAAGCGTAT-TTGAAGAAT-AAAATGA	sigA	-0.963358733533	AATAAAAGGG-TTTAAA-GCGTATTTGAAGAA-TATAAA-TGA
CD630_11540	1352588	1	sigA	2.04985995158	AATATAAACC-TTGCAT-TATAGAGTACTATGTAT-TATTAT-AGTAAATA	sigK	1.20496354445	TATAAACCTT-GC-ATTATAGAGTACTATGT-ATTATTAT-AGTAAATA	sigE	0.721723959071	ACCTTGCATT-ATA-GAGTACTATGTATTAT-TATAGTAA-ATA	sigA_only_proximal_box	0.636356801441	GAGTACTATG-TATTATTAT-ATAAATA	sigG	0.437129121949	TATAAACCTT-GCATT-ATAGAGTACTATGTAT-TATTATA-GTAAATA	sigH	0.415994079271	ACCTTGCATT-ATAGAGTAC-TATGTATTATT-ATAGTAAA-TA	sigB	0.313844688258	CCTTGCATTA-TAGAGT-ACTATGTATTATTA-TAGTAAA-TA	sigD	0.110785979442	TTGTAGAATA-TAAA-CCTTGCATTATAGAG-TACTATGT-ATTATTATAG	sig54	-1.2845706834	TTGCATTATA-GAGTA-CTATGT-ATTATT-ATAGTAAATA	sigF	-1.45545205571	GTCTATTGTA-GAATA-TAAACCTTGCATTATA-GAGTACTATG-TATTATTATA
CD630_11570	1356839	-1	sigB	4.88275995194	ATGACATCTT-TTGTTT-CATTCACCTCAAAATG-GGGTATG-TTACTTATA	sigA_only_proximal_box	1.40187707564	CCTCAAAATG-GGGTATGTT-ATTATA	sigG	0.76783211632	GACTTATCAT-GACAT-CTTTTGTTTCATTCACCT-CAAAATG-GGGTATGTTA	sigA	0.343254140702	ATGACTTATC-ATGACA-TCTTTTGTTTCATTCACCT-CAAAAT-GGGGTATGTT	sigH	0.259541399637	ACTTATCATG-ACATCTTTT-GTTTCATTCAC-CTCAAAAT-GGGGTATGTT	sigF	0.0918447645646	GACATCTTTT-GTTTC-ATTCACCTCAAAATG-GGGTATGTTA-CTTATA	sigK	-0.558949656909	ACTTATCATG-AC-ATCTTTTGTTTCATTCAC-CTCAAAAT-GGGGTATGTT	sig54	-0.666435627326	CACCTCAAAA-TGGGG-TATGT-TACTTA-TA	sigD	-1.10620504357	CATCTTTTGT-TTCA-TTCACCTCAAAA-TGGGGTAT-GTTACTTATA	sigE	-1.52318837684	CTTTTGTTTC-ATT-CACCTCAAAATGGGG-TATGTTAC-TTATA
CD630_11570	1356915	-1	sigA	2.19241453366	TAAATTTTTA-TTGAAA-TACAATTTTTTTACAAAG-TATGAT-ATATTATAAA	sigA_only_proximal_box	2.01551265412	TTACAAAGTA-TGATATATT-AAAAC	sigB	1.93555045831	TATTGAAATA-CAATTT-TTTTACAAAGTA-TGATATA-TTATAAAC	sigK	1.78544129391	TTATTGAAAT-AC-AATTTTTTTACAAAGTATGA-TATATTAT-AAAC	sigE	0.502465042383	TTGAAATACA-ATT-TTTTTACAAAGTATGA-TATATTAT-AAAC	sigH	0.197921171213	TTAAATTTTT-ATTGAAATA-CAATTTTTTTAC-AAAGTATG-ATATATTATA	sig54	0.1178915964	AATACAATTT-TTTTA-CAAAGT-ATGATA-TATTATAAAC	sigD	-0.187782253886	TTTATTGAAA-TACA-ATTTTTTTACAAAG-TATGATAT-ATTATAAAC	sigG	-0.236738592945	TATTAAATTT-TTATT-GAAATACAATTTTTTTA-CAAAGTA-TGATATATTA	sigF	-0.973469603757	TATTAAATTT-TTATT-GAAATACAATTTTT-TTACAAAGTA-TGATATATTA
CD630_11610	1361031	1	sigA_only_proximal_box	3.20679034048	TGGATATAAT-TGATAAAAT-TGTGAAAAATA	sigF	2.26510845218	AATATTATAT-GGATA-TAATTGATAAAATTG-GTGAAAAATA-TAATA	sigG	2.17004791786	AATATTATAT-GGATA-TAATTGATAAAATTGGTG-AAAAATA-TAATA	sigE	0.524528732447	AAATAAAAGA-ATA-TTATATGGATATAATT-GATAAAAT-TGGTGAAAAA	sig54	0.479630749301	TGGATATAAT-TGATA-AAATTG-GTGAAA-AATATAATA	sigB	0.390107076546	GAATATTATA-TGGATA-TAATTGATAAAAT-TGGTGAA-AAATATAATA	sigD	0.132700357983	GAATATTATA-TGGA-TATAATTGATAAAATT-GGTGAAAA-ATATAATA	sigK	-0.238104221836	AAATAAAAGA-AT-ATTATATGGATATAATT-GATAAAAT-TGGTGAAAAA	sigA	-0.281080914206	GAATATTATA-TGGATA-TAATTGATAAAATTGGTG-AAAAAT-ATAATA	sigH	-0.471581623382	AAGAATATTA-TATGGATAT-AATTGATAAAATT-GGTGAAAA-ATATAATA
CD630_11610	1361138	1	sigA	4.60064215734	GATAAAATAG-TTGACA-ATAAAATGTAAATATTT-TATAAT-TAATAATTG	sigF	1.51467734958	ATTTTCGATA-AAATA-GTTGACAATAAAAT-GTAAATATTT-TATAATTAAT	sigE	1.38799181358	TTTCGATAAA-ATA-GTTGACAATAAAATGTA-AATATTTT-ATAATTAATA	sigA_only_proximal_box	1.19855499618	AATGTAAATA-TTTTATAAT-TATAATTG	sigK	1.09764746971	TCGATAAAAT-AG-TTGACAATAAAATGTA-AATATTTT-ATAATTAATA	sigD	-0.00499346776343	TAGTTGACAA-TAAA-ATGTAAATATTTTATA-ATTAATAA-TTG	sigG	-0.160677402358	ATTTTCGATA-AAATA-GTTGACAATAAAATGTA-AATATTT-TATAATTAAT	sig54	-0.171632929146	GACAATAAAA-TGTAA-ATATTTT-ATAATT-AATAATTG	sigH	-0.538723490069	GTTGACAATA-AAATGTAAA-TATTTTATAA-TTAATAAT-TG	sigB	-0.847716526821	TTCGATAAAA-TAGTTG-ACAATAAAATGTAAATA-TTTTATA-ATTAATAATT
CD630_11640	1362247	1	sigF	2.75632510499	TAATACTGAT-GAATT-TATAATGGTATTTTT-GGTAATGCTA-ATTA	sigG	2.03822712211	TAATACTGAT-GAATT-TATAATGGTATTTTTGGT-AATGCTA-ATTA	sigA_only_proximal_box	1.79717690217	GAATTTATAA-TGGTATTTT-TGTAATGCTAA	sigB	0.990145575853	TCTTATAATA-CTGATG-AATTTATAATGGTATTTT-TGGTAAT-GCTAATTA	sigH	0.454174043423	TTATAATACT-GATGAATTT-ATAATGGTATTT-TTGGTAAT-GCTAATTA	sigD	0.0462483839467	ATAATACTGA-TGAA-TTTATAATGGTATT-TTTGGTAA-TGCTAATTA	sigK	0.0192134295242	TTCTTATAAT-AC-TGATGAATTTATAAT-GGTATTTT-TGGTAATGCT	sig54	-0.0688237231173	TTTATAATGG-TATTT-TTGGTA-ATGCTA-ATTA	sigE	-0.654200083389	TTTTCTTATA-ATA-CTGATGAATTTATAAT-GGTATTTT-TGGTAATGCT	sigA	-1.64889854313	TCTTATAATA-CTGATG-AATTTATAATGGTATT-TTTGGT-AATGCTAATT
CD630_11660	1364048	1	sigA	3.40618712921	TAAAAAAATA-GTGACA-ATTGGAATAAATTGTAT-TATACT-ATTAAACA	sigK	2.0168649165	AAAAATAGTG-AC-AATTGGAATAAATTGTAT-TATACTAT-TAAACA	sigA_only_proximal_box	1.47905524657	TTGGAATAAA-TTGTATTAT-ATATTAAACA	sig54	0.985227295528	TAGTGACAAT-TGGAA-TAAATT-GTATTA-TACTATTAAA	sigG	0.343475881056	AAAAAATAGT-GACAA-TTGGAATAAATTGTAT-TATACTA-TTAAACA	sigB	0.0364284393254	GTTAAAAAAA-TAGTGA-CAATTGGAATAAA-TTGTATT-ATACTATTAA	sigE	-0.111820315735	AATAGTGACA-ATT-GGAATAAATTGTAT-TATACTAT-TAAACA	sigD	-0.416715700366	TAGTGACAAT-TGGA-ATAAATTGTATTA-TACTATTA-AACA	sigF	-1.20779341984	GGAAATAAGT-TAAAA-AAATAGTGACAATTG-GAATAAATTG-TATTATACTA	sigH	-1.40332260266	AATAGTGACA-ATTGGAATA-AATTGTATTATA-CTATTAAA-CA
CD630_11670	1366292	-1	sigA	1.86792232676	CTGGGAAATT-TTTCCA-TTATATAATATTTCATT-TATATT-ATATAATAA	sigE	1.59162942823	TTTTTCCATT-ATA-TAATATTTCATTTATAT-TATATAAT-AA	sigK	0.836766137999	GGAAATTTTT-CC-ATTATATAATATTTCATT-TATATTAT-ATAATAA	sigA_only_proximal_box	0.210415256906	AATATTTCAT-TTATATTAT-AAATAA	sigH	-0.703235467401	GGAAATTTTT-CCATTATAT-AATATTTCATTT-ATATTATA-TAATAA	sigD	-0.817103969954	ATTTTTCCAT-TATA-TAATATTTCATTTATA-TTATATAA-TAA	sigF	-0.91079185741	AGTTTACTGG-GAAAT-TTTTCCATTATATA-ATATTTCATT-TATATTATAT	sigG	-1.05126323268	GGAAATTTTT-CCATT-ATATAATATTTCATTTA-TATTATA-TAATAA	sig54	-1.09709223825	AATTTTTCCA-TTATA-TAATA-TTTCAT-TTATATTATA	sigB	-1.1120392338	AATTTTTCCA-TTATAT-AATATTTCATTTATA-TTATATA-ATAA
CD630_11690	1367875	1	sig54	1.35807424158	ATGAATGTAA-TGGCT-TAAGAT-ATATAA-TAGATATA	sigD	1.34230710988	TTAAAAGTAA-TAAA-AATATATGAATGTAA-TGGCTTAA-GATATATAAT	sigE	1.27484897776	TAATAAAAAT-ATA-TGAATGTAATGGCTTAAGA-TATATAAT-AGATATA	sigA	1.09909902394	ATAAAAATAT-ATGAAT-GTAATGGCTTAAGATA-TATAAT-AGATATA	sigH	0.726899273231	AAAAATATAT-GAATGTAAT-GGCTTAAGAT-ATATAATA-GATATA	sigA_only_proximal_box	0.474551110991	ATGGCTTAAG-ATATATAAT-AATATA	sigK	0.2626325123	ATAAAAATAT-AT-GAATGTAATGGCTTAAGA-TATATAAT-AGATATA	sigB	-0.265508595367	TATATTAAAA-GTAATA-AAAATATATGAATGTAAT-GGCTTAA-GATATATAAT	sigF	-1.08344320341	AAAGTAATAA-AAATA-TATGAATGTAATG-GCTTAAGATA-TATAATAGAT	sigG	-1.17699498045	AAAGTAATAA-AAATA-TATGAATGTAATGGCTTA-AGATATA-TAATAGATAT
CD630_11750	1375284	1	sigA_only_proximal_box	2.46539954166	ACTAGAAATA-TGATATAAT-TA	sigB	2.21831699451	GTGAAATACA-CAATTT-ACCATACTAGAAATA-TGATATA-ATATA	sigA	1.92481614544	AAATACACAA-TTTACC-ATACTAGAAATATGA-TATAAT-ATA	sigK	1.50007890588	AGTGAAATAC-AC-AATTTACCATACTAGA-AATATGAT-ATAATATA	sigG	0.398740768626	GAAATACACA-ATTTA-CCATACTAGAAATATGA-TATAATA-TA	sigD	0.358151994291	ATATTATTAG-TGAA-ATACACAATTTACCA-TACTAGAA-ATATGATATA	sigH	0.268242609219	TATTATTAGT-GAAATACAC-AATTTACCATA-CTAGAAAT-ATGATATAAT	sig54	-0.154263933973	CAATTTACCA-TACTA-GAAAT-ATGATA-TAATATA	sigE	-0.322835947282	TATTAGTGAA-ATA-CACAATTTACCATACTAGA-AATATGAT-ATAATATA	sigF	-0.327546714915	TATTATTAGT-GAAAT-ACACAATTTACCAT-ACTAGAAATA-TGATATAATA
CD630_11760	1376727	1	sigA	4.42329284921	GTAAAAATAC-TTGACA-AACAAATGCTAGATTTG-TATAAT-AAATTTG	sigA_only_proximal_box	2.30429668366	GACAAACAAA-TGCTAGATT-TTATAATAAAT	sigK	1.96557281537	TACTTGACAA-AC-AAATGCTAGATTTGTAT-AATAAATT-TG	sigB	1.02241101189	GTAAAAATAC-TTGACA-AACAAATGCTAGAT-TTGTATA-ATAAATTTG	sigG	0.673554683947	AAAAATACTT-GACAA-ACAAATGCTAGATTTG-TATAATA-AATTTG	sigE	0.60285035802	TACTTGACAA-ACA-AATGCTAGATTTGTAT-AATAAATT-TG	sigD	0.142554440096	GCCTATCAAG-TAAA-AATACTTGACAAACAAA-TGCTAGAT-TTGTATAATA	sigH	-0.568957129314	CTATCAAGTA-AAAATACTT-GACAAACAAATG-CTAGATTT-GTATAATAAA	sig54	-0.737557609996	GACAAACAAA-TGCTA-GATTTGT-ATAATA-AATTTG	sigF	-1.21548463228	AATACTTGAC-AAACA-AATGCTAGATTTGT-ATAATAAATT-TG
CD630_11770	1377605	1	sigG	2.49312566109	TGGATTTTAT-GCATA-TTAAAAAATAGAAAAAT-AATAATA-TAAGTA	sigK	2.05060031087	TGGATTTTAT-GC-ATATTAAAAAATAGAAAAAT-AATAATAT-AAGTA	sigE	1.04935245628	GATTTTATGC-ATA-TTAAAAAATAGAAAAAT-AATAATAT-AAGTA	sigF	0.383445091904	TGGATTTTAT-GCATA-TTAAAAAATAGAAA-AATAATAATA-TAAGTA	sigA_only_proximal_box	0.375533023476	AATAGAAAAA-TAATAATAT-AATA	sigA	0.231455684606	AGAAAATAAG-TGGATT-TTATGCATATTAAAAAA-TAGAAA-AATAATAATA	sigH	0.0877015196677	GAAAATAAGT-GGATTTTAT-GCATATTAAAAA-ATAGAAAA-ATAATAATAT	sigB	-0.190498318529	AGAAAATAAG-TGGATT-TTATGCATATTAAAAAA-TAGAAAA-ATAATAATAT	sig54	-0.401555032725	TATTAAAAAA-TAGAA-AAATA-ATAATA-TAAGTA	sigD	-0.664484701688	TTATGCATAT-TAAA-AAATAGAAAAATAA-TAATATAA-GTA
CD630_11770	1377407	1	sigK	1.63727879646	GATGGAAGCA-AC-AGGATTTGTAAGTTGCC-CACAATGT-CATGAGC	sigD	1.52912765533	AAAGATGGAA-GCAA-CAGGATTTGTAAGTT-GCCCACAA-TGTCATGAGC	sigA_only_proximal_box	1.25551735802	TTTGTAAGTT-GCCCACAAT-GTATGAGC	sigF	1.13634815216	AAAGATGGAA-GCAAC-AGGATTTGTAAGTT-GCCCACAATG-TCATGAGC	sig54	0.835274621803	TGGAAGCAAC-AGGAT-TTGTAAG-TTGCCC-ACAATGTCAT	sigA	0.797317575883	AACTCAAAGA-TGGAAG-CAACAGGATTTGTAAGTTGCC-CACAAT-GTCATGAGC	sigE	0.544444783522	AAGCAACAGG-ATT-TGTAAGTTGCCCAC-AATGTCAT-GAGC	sigH	0.288222475313	GATGGAAGCA-ACAGGATTT-GTAAGTTGCCC-ACAATGTC-ATGAGC	sigG	0.0979768720701	AAAGATGGAA-GCAAC-AGGATTTGTAAGTTGCC-CACAATG-TCATGAGC	sigB	-0.771286601762	TGGAAGCAAC-AGGATT-TGTAAGTTGCCCACAA-TGTCATG-AGC
CD630_11870	1388878	1	sig54	6.99872422448	TTATAGATTT-TGGCA-TACATA-TTGCTA-ATTATAGAGA	sigB	1.84361508339	AAAATAATTA-TAGATT-TTGGCATACATAT-TGCTAAT-TATAGAGATA	sigF	0.790663139748	AATAATTATA-GATTT-TGGCATACATATT-GCTAATTATA-GAGATA	sigD	0.749310472457	AAAATAATTA-TAGA-TTTTGGCATACATATT-GCTAATTA-TAGAGATA	sigA	0.576300808388	ATTATAGATT-TTGGCA-TACATATTGCTAAT-TATAGA-GATA	sigA_only_proximal_box	0.352828540369	TTATAGATTT-TGGCATACA-TATGCTAATTAT	sigE	0.237591664228	ATAAATAAAA-ATA-ATTATAGATTTTGGCATA-CATATTGC-TAATTATAGA	sigG	0.186658314252	AATAATTATA-GATTT-TGGCATACATATTGCT-AATTATA-GAGATA	sigK	-0.301179828156	AAATAAAAAT-AA-TTATAGATTTTGGCATA-CATATTGC-TAATTATAGA	sigH	-1.0136711449	AAAAATAATT-ATAGATTTT-GGCATACATAT-TGCTAATT-ATAGAGATA
CD630_11900	1391425	1	sigA	1.81747112862	GTGAAAAATA-TTGTAA-CAATAGAAGAACAATAG-TATTAT-GTTTATA	sigG	1.53163842443	ATCAATAAGT-GAAAA-ATATTGTAACAATAGAAG-AACAATA-GTATTATGTT	sigK	1.20867226719	AGTGAAAAAT-AT-TGTAACAATAGAAGAAC-AATAGTAT-TATGTTTATA	sigA_only_proximal_box	0.863377361568	AGAAGAACAA-TAGTATTAT-GTTATA	sigE	0.709138885608	TAAGTGAAAA-ATA-TTGTAACAATAGAAGAAC-AATAGTAT-TATGTTTATA	sigH	0.47381794386	GTTATCAATA-AGTGAAAAA-TATTGTAACAATA-GAAGAACA-ATAGTATTAT	sigB	-0.0288806560764	AAGTGAAAAA-TATTGT-AACAATAGAAGAACAA-TAGTATT-ATGTTTATA	sig54	-0.0402343285185	ATTGTAACAA-TAGAA-GAACAA-TAGTAT-TATGTTTATA	sigD	-0.685990957978	AAAAATATTG-TAAC-AATAGAAGAACAA-TAGTATTA-TGTTTATA	sigF	-0.778233854166	ATCAATAAGT-GAAAA-ATATTGTAACAATAG-AAGAACAATA-GTATTATGTT
CD630_11910	1392047	1	sigA_only_proximal_box	3.52575586797	ATATTAAGTA-TGGTATAAT-TAAAAA	sigA	1.81354526007	ACATTTTATC-TCGAAA-AAAGTATATTAAGTATGG-TATAAT-TAAAAAA	sigF	1.79030623913	ATTTTATCTC-GAAAA-AAGTATATTAAGTAT-GGTATAATTA-AAAAA	sigB	1.68214926503	TGTACATTTT-ATCTCG-AAAAAAGTATATTAAGTA-TGGTATA-ATTAAAAAA	sigD	1.09645758633	ATTTTATCTC-GAAA-AAAGTATATTAAGTA-TGGTATAA-TTAAAAAA	sigG	0.257586532314	ATTTTATCTC-GAAAA-AAGTATATTAAGTATGG-TATAATT-AAAAAA	sigH	-0.0665626175542	TTTTATCTCG-AAAAAAGTA-TATTAAGTATG-GTATAATT-AAAAAA	sig54	-0.274538188276	TCTCGAAAAA-AGTAT-ATTAAGT-ATGGTA-TAATTAAAAA	sigK	-0.459290393225	ACATTTTATC-TC-GAAAAAAGTATATTAAG-TATGGTAT-AATTAAAAAA	sigE	-0.920361504482	CGAAAAAAGT-ATA-TTAAGTATGGTAT-AATTAAAA-AA
CD630_11920	1394269	1	sigE	1.68113242724	TGTTTTGGTT-ATA-TTCCTTGTCCTTTATA-AATAGAAT-TATATA	sigK	0.959322014122	TGTTTTGGTT-AT-ATTCCTTGTCCTTTATA-AATAGAAT-TATATA	sigA	0.562208106617	TATAGATGTT-TTGGTT-ATATTCCTTGTCCTTTATAAA-TAGAAT-TATATA	sigB	0.485263924556	AAAAATATAG-ATGTTT-TGGTTATATTCCTTG-TCCTTTA-TAAATAGAAT	sigH	0.379393120835	TGTTTTGGTT-ATATTCCTT-GTCCTTTATAA-ATAGAATT-ATATA	sigF	0.366721463234	AAATATAGAT-GTTTT-GGTTATATTCCTT-GTCCTTTATA-AATAGAATTA	sigG	0.166020299842	TGTTTTGGTT-ATATT-CCTTGTCCTTTATAAATAG-AATTATA-TA	sig54	-0.693723386418	TTATATTCCT-TGTCC-TTTATAA-ATAGAA-TTATATA	sigA_only_proximal_box	-1.07211804981	TGTCCTTTAT-AAATAGAAT-TAATA	sigD	-1.86319966334	AAAATATAGA-TGTT-TTGGTTATATTCCTT-GTCCTTTA-TAAATAGAAT
CD630_11980	1398222	1	sigE	3.03112483725	AATAATAGTA-CTA-AAAGAGAGGAAGAAAA-CATAAACT-CTAATG	sigK	2.05691624266	AAATAATAGT-AC-TAAAAGAGAGGAAGAAAA-CATAAACT-CTAATG	sigG	1.25147610776	AAAATAAAAA-TAATA-GTACTAAAAGAGAGGAAGA-AAACATA-AACTCTAATG	sigF	0.939670359838	AAAATAAAAA-TAATA-GTACTAAAAGAGAGGA-AGAAAACATA-AACTCTAATG	sigA	0.919054487799	AAAATAATAG-TACTAA-AAGAGAGGAAGAAAACA-TAAACT-CTAATG	sigA_only_proximal_box	0.321373320861	GAGGAAGAAA-ACATAAACT-CAATG	sig54	0.0285399557577	AAAGAGAGGA-AGAAA-ACATAA-ACTCTA-ATG	sigH	-0.339027559767	GAAGAAAATA-AAAATAATA-GTACTAAAAGA-GAGGAAGA-AAACATAAAC	sigB	-0.782890216029	GAAAATAAAA-ATAATA-GTACTAAAAGAGA-GGAAGAA-AACATAAACT	sigD	-1.055314667	AAAATAAAAA-TAAT-AGTACTAAAAGAGAG-GAAGAAAA-CATAAACTCT
CD630_12000	1399627	1	sigG	1.89004120271	TGTGAAGTAT-GAAAA-TATTAAACTTACAAAT-AATAATA-GTA	sigF	1.61643146997	CCAATGTGAA-GTATG-AAAATATTAAACTT-ACAAATAATA-ATAGTA	sigA_only_proximal_box	1.19658194978	AGTATGAAAA-TATTAAACT-TAAAATAATAAT	sigA	0.619258290212	GTTGCAGAAC-AAGCCA-ATGTGAAGTATGAAAATAT-TAAACT-TACAAATAAT	sig54	0.146345198745	ATGTGAAGTA-TGAAA-ATATT-AAACTT-ACAAATAATA	sigH	-0.153598248486	CCAATGTGAA-GTATGAAAA-TATTAAACTTAC-AAATAATA-ATAGTA	sigE	-0.161483196527	AATGTGAAGT-ATG-AAAATATTAAACTTACA-AATAATAA-TAGTA	sigD	-0.255729840168	ATGTGAAGTA-TGAA-AATATTAAACTT-ACAAATAA-TAATAGTA	sigK	-0.453026012255	TGCAGAACAA-GC-CAATGTGAAGTATGAAAAT-ATTAAACT-TACAAATAAT	sigB	-1.89245605725	AGCCAATGTG-AAGTAT-GAAAATATTAAACTT-ACAAATA-ATAATAGTA
CD630_12000	1399706	1	sigA_only_proximal_box	2.38187112435	GACTTGTATT-TGGTATTAT-TAACTTA	sigA	2.14555129131	GGTTATTTTC-TTGCAA-AGTAGACTTGTATTTGG-TATTAT-TATACTTA	sigF	1.37938381859	TTATTTTCTT-GCAAA-GTAGACTTGTATTT-GGTATTATTA-TACTTA	sigB	1.21227101004	TGAGGTTATT-TTCTTG-CAAAGTAGACTTGTATT-TGGTATT-ATTATACTTA	sigK	0.793643560253	TTATTTTCTT-GC-AAAGTAGACTTGTATTTGGT-ATTATTAT-ACTTA	sigG	0.647549106274	TTATTTTCTT-GCAAA-GTAGACTTGTATTTGGTAT-TATTATA-CTTA	sigD	0.636852264308	TATTTTCTTG-CAAA-GTAGACTTGTATT-TGGTATTA-TTATACTTA	sig54	0.289697773292	TCTTGCAAAG-TAGAC-TTGTAT-TTGGTA-TTATTATACT	sigH	-0.284430540595	TATTTTCTTG-CAAAGTAGA-CTTGTATTTG-GTATTATT-ATACTTA	sigE	-1.00810296518	TTCTTGCAAA-GTA-GACTTGTATTTGGTATT-ATTATACT-TA
CD630_12030	1401258	1	sigA_only_proximal_box	2.19540467608	CAATAATTTT-GGATATAAT-AAGATA	sigB	2.0252047475	ATGATAAAAG-TAAGTT-ATACAATAATTTT-GGATATA-ATATAGATA	sigK	1.32628506915	AGTAAGTTAT-AC-AATAATTTTGGATAT-AATATAGA-TA	sigF	1.2336353314	GATGATAAAA-GTAAG-TTATACAATAATTTT-GGATATAATA-TAGATA	sigE	1.12385210891	AAAGTAAGTT-ATA-CAATAATTTTGGATAT-AATATAGA-TA	sigD	0.770167971736	ATGATAAAAG-TAAG-TTATACAATAATTTT-GGATATAA-TATAGATA	sigA	0.168121358336	GATGATAAAA-GTAAGT-TATACAATAATTTTGGA-TATAAT-ATAGATA	sig54	-0.0988378916446	AAAGTAAGTT-ATACA-ATAATT-TTGGAT-ATAATATAGA	sigH	-0.348607770169	ATGATAAAAG-TAAGTTATA-CAATAATTTTGG-ATATAATA-TAGATA	sigG	-0.584041811395	GATGATAAAA-GTAAG-TTATACAATAATTTTGGA-TATAATA-TAGATA
CD630_12120	1411266	-1	sigA_only_proximal_box	1.7348393742	ATACATAATA-TGATAGTAT-TAATT	sigE	1.27671435334	TAAAATCTTA-ATA-AGTGATTTTTAATA-CATAATAT-GATAGTATTA	sigK	1.07850301809	TTATTTAAAA-TC-TTAATAAGTGATTTTTAATA-CATAATAT-GATAGTATTA	sigB	0.9499453564	ATCTTAATAA-GTGATT-TTTAATACATAATATGA-TAGTATT-AGATT	sigG	0.615189157525	TTATTTAAAA-TCTTA-ATAAGTGATTTTTAATA-CATAATA-TGATAGTATT	sigH	0.609907827726	AAATCTTAAT-AAGTGATTT-TTAATACATAAT-ATGATAGT-ATTAGATT	sigA	0.148680969909	ATCTTAATAA-GTGATT-TTTAATACATAATATGA-TAGTAT-TAGATT	sigD	-0.0514052318853	AAAATCTTAA-TAAG-TGATTTTTAATACATAA-TATGATAG-TATTAGATT	sigF	-0.0844226998051	TTATTTAAAA-TCTTA-ATAAGTGATTTTTA-ATACATAATA-TGATAGTATT	sig54	-0.101916296969	AAGTGATTTT-TAATA-CATAAT-ATGATA-GTATTAGATT
CD630_12130	1411366	1	sigG	2.48564627515	CTTTTTAAAT-GAATA-AATTCTCAGGAAAAAGG-AATTATA-AATACA	sigH	2.30102204258	TAAACTTTTT-AAATGAATA-AATTCTCAGGAAA-AAGGAATT-ATAAATACA	sigB	1.7311799517	TTTAAATAAA-CTTTTT-AAATGAATAAATTCTCA-GGAAAAA-GGAATTATAA	sigF	1.23955347284	CTTTTTAAAT-GAATA-AATTCTCAGGAAAAA-GGAATTATAA-ATACA	sig54	0.779330519287	ATAAATTCTC-AGGAA-AAAGGA-ATTATA-AATACA	sigE	0.425298275752	AAATGAATAA-ATT-CTCAGGAAAAAGGAAT-TATAAATA-CA	sigA	0.393283101062	AATGAATAAA-TTCTCA-GGAAAAAGGAAT-TATAAA-TACA	sigD	0.316124666249	TTTAAATGAA-TAAA-TTCTCAGGAAAA-AGGAATTA-TAAATACA	sigA_only_proximal_box	-0.652175994582	CTCAGGAAAA-AGGAATTAT-AATACA	sigK	-1.59881091151	TTTTAAATAA-AC-TTTTTAAATGAATAAATTCT-CAGGAAAA-AGGAATTATA
CD630_12140	1412458	1	sigA_only_proximal_box	2.83767589511	ATAGATGAAA-TGATAAAAT-TTAGGTG	sigH	2.18667732668	TAATCCGAAA-AAAGGATAT-GGTATTTTTATA-GATGAAAT-GATAAAATTG	sigF	1.58289394934	AAAGGATATG-GTATT-TTTATAGATGAAAT-GATAAAATTG-TAGGTG	sigA	1.43428603682	AAAAAGGATA-TGGTAT-TTTTATAGATGAAATGA-TAAAAT-TGTAGGTG	sigG	1.36431162051	TCCGAAAAAA-GGATA-TGGTATTTTTATAGATGA-AATGATA-AAATTGTAGG	sigB	0.333942145355	AAAAAAGGAT-ATGGTA-TTTTTATAGATGAAA-TGATAAA-ATTGTAGGTG	sigE	0.127602010207	AGGATATGGT-ATT-TTTATAGATGAAAT-GATAAAAT-TGTAGGTG	sigK	-0.342608134487	AAAGGATATG-GT-ATTTTTATAGATGAAAT-GATAAAAT-TGTAGGTG	sigD	-0.842871647377	GAAAAAAGGA-TATG-GTATTTTTATAGATGA-AATGATAA-AATTGTAGGT	sig54	-0.99917065805	TATGGTATTT-TTATA-GATGAA-ATGATA-AAATTGTAGG
CD630_12140	1412531	1	sigH	5.71213615488	CAATTATCTA-GGAGGAATA-TAATTTTGGAGT-GTCGAATA-TGCTTTA	sig54	1.46001877712	TATAATTTTG-GAGTG-TCGAAT-ATGCTT-TA	sigE	1.4283774886	TCTAGGAGGA-ATA-TAATTTTGGAGTGTCG-AATATGCT-TTA	sigF	0.692825525505	TATCTAGGAG-GAATA-TAATTTTGGAGTGTC-GAATATGCTT-TA	sigG	0.500688591273	TATCTAGGAG-GAATA-TAATTTTGGAGTGTCGAA-TATGCTT-TA	sigD	0.335254917734	TTATCTAGGA-GGAA-TATAATTTTGGAGT-GTCGAATA-TGCTTTA	sigK	0.0648160518854	TCTAGGAGGA-AT-ATAATTTTGGAGTGTCG-AATATGCT-TTA	sigB	0.0508197463023	ATTTTATCAA-TTATCT-AGGAGGAATATAATTT-TGGAGTG-TCGAATATGC	sigA	-0.715119930463	ATTATCTAGG-AGGAAT-ATAATTTTGGAGTGTCGAA-TATGCT-TTA	sigA_only_proximal_box	-1.37611160625	TTGGAGTGTC-GAATATGCT-TA
CD630_12150	1413804	1	sigA_only_proximal_box	3.47048472915	TGTTAAGTAA-TGCTATAAT-AAATGTG	sigB	2.58350713711	CTTAAAACAT-TTATTT-TATTGTTAAGTAA-TGCTATA-ATATAATGTG	sig54	1.94116023377	ATTTATTTTA-TTGTT-AAGTA-ATGCTA-TAATATAATG	sigA	1.443728133	ATTTATTTTA-TTGTTA-AGTAATGCTATAA-TATAAT-GTG	sigE	1.26979201913	CATTTATTTT-ATT-GTTAAGTAATGCTAT-AATATAAT-GTG	sigK	1.00892824432	CAAACTTAAA-AC-ATTTATTTTATTGTTAAGT-AATGCTAT-AATATAATGT	sigG	0.942557362007	CTTAAAACAT-TTATT-TTATTGTTAAGTAATGC-TATAATA-TAATGTG	sigD	0.652408354648	CTTAAAACAT-TTAT-TTTATTGTTAAGTAA-TGCTATAA-TATAATGTG	sigF	-0.0854963416059	CTTAAAACAT-TTATT-TTATTGTTAAGTAA-TGCTATAATA-TAATGTG	sigH	-1.1017693984	AAACAAACTT-AAAACATTT-ATTTTATTGT-TAAGTAAT-GCTATAATAT
CD630_12200	1418391	1	sigH	2.52276946184	ATAAAACGAA-AGAGGATTT-AGACTATTTTA-ATCTAAAA-GTAAAGAGTA	sigB	0.135907015283	AAAGAGGATT-TAGACT-ATTTTAATCTAA-AAGTAAA-GAGTA	sig54	0.0151878877261	AAAGAGGATT-TAGAC-TATTTT-AATCTA-AAAGTAAAGA	sigK	-0.115909124314	TAATAATAAA-AC-GAAAGAGGATTTAGACT-ATTTTAAT-CTAAAAGTAA	sigA_only_proximal_box	-0.159671995414	GGATTTAGAC-TATTTTAAT-CAAAAGTAAAG	sigA	-0.273952916904	TAATAATAAA-ACGAAA-GAGGATTTAGACTATTT-TAATCT-AAAAGTAAAG	sigG	-0.286558436765	AAACGAAAGA-GGATT-TAGACTATTTTAATCT-AAAAGTA-AAGAGTA	sigF	-1.26159415289	AAACGAAAGA-GGATT-TAGACTATTTTAA-TCTAAAAGTA-AAGAGTA	sigE	-1.42001547291	ATAAAACGAA-AGA-GGATTTAGACTATTTT-AATCTAAA-AGTAAAGAGT	sigD	-2.07348687981	AAAGAGGATT-TAGA-CTATTTTAATCTAAA-AGTAAAGA-GTA
CD630_12210	1419053	1	sigH	3.2317990557	AATATTTATA-AAATGAATA-ACCCTTTGTCCT-AAAGCATA-CTATTTTATA	sigG	3.14935233225	TTTATAAAAT-GAATA-ACCCTTTGTCCTAAAG-CATACTA-TTTTATA	sig54	2.34590020002	AATAACCCTT-TGTCC-TAAAGC-ATACTA-TTTTATA	sigE	1.98282027776	TATAAAATGA-ATA-ACCCTTTGTCCTAAAG-CATACTAT-TTTATA	sigD	1.62373676077	TTAATATTTA-TAAA-ATGAATAACCCTTTG-TCCTAAAG-CATACTATTT	sigF	1.60189374146	TTTATAAAAT-GAATA-ACCCTTTGTCCTAAA-GCATACTATT-TTATA	sigK	1.17370429712	AAAATGAATA-AC-CCTTTGTCCTAAAGCAT-ACTATTTT-ATA	sigA	0.581919116778	TATTTATAAA-ATGAAT-AACCCTTTGTCCTAAAG-CATACT-ATTTTATA	sigA_only_proximal_box	-0.123672223313	TTGTCCTAAA-GCATACTAT-TTATA	sigB	-0.702084519927	AAAATTAATA-TTTATA-AAATGAATAACCCTTTG-TCCTAAA-GCATACTATT
CD630_12260	1424310	1	sigE	1.99027734724	TTTTGATAAA-CTA-TAAATTATACCAAAAA-TATATATT-TTA	sigK	1.63109199479	TTTTTGATAA-AC-TATAAATTATACCAAAAA-TATATATT-TTA	sigG	1.02946539055	TTTTATTTTT-TGATA-AACTATAAATTATACC-AAAAATA-TATATTTTA	sigA	0.723620891612	TTTTTATTTT-TTGATA-AACTATAAATTATACCAAAAATA-TATATT-TTA	sigD	0.656644851512	TTTTTATTTT-TTGA-TAAACTATAAATTAT-ACCAAAAA-TATATATTTT	sigF	0.0948059941268	TTTTATTTTT-TGATA-AACTATAAATTAT-ACCAAAAATA-TATATTTTA	sigH	-0.340798763558	ATTTTTTGAT-AAACTATAA-ATTATACCAAAA-ATATATAT-TTTA	sig54	-0.341876333057	CTATAAATTA-TACCA-AAAATAT-ATATTT-TA	sigB	-0.647166199567	AGGTTTTTTA-TTTTTT-GATAAACTATAAATTA-TACCAAA-AATATATATT	sigA_only_proximal_box	-1.6053347693	TTTTGATAAA-CTATAAATT-ATACAAAAATATA
CD630_12270	1425586	1	sigA	3.13938594114	GGCTTTTTTA-TTGAAA-ATTGTTATTCTTAGATT-TATAAT-AAAGAAA	sigA_only_proximal_box	2.13297631679	TATTGAAAAT-TGTTATTCT-TAATTTATAATA	sigG	1.46072673022	CTTTTTTATT-GAAAA-TTGTTATTCTTAGATT-TATAATA-AAGAAA	sigF	0.446063352009	CTTTTTTATT-GAAAA-TTGTTATTCTTAG-ATTTATAATA-AAGAAA	sigE	-0.107364161872	TTTATTGAAA-ATT-GTTATTCTTAGATTTAT-AATAAAGA-AA	sig54	-0.469365550335	GCTTTTTTAT-TGAAA-ATTGTTA-TTCTTA-GATTTATAAT	sigD	-0.525221849943	GCTTTTTTAT-TGAA-AATTGTTATTCTTAG-ATTTATAA-TAAAGAAA	sigK	-0.780962146133	TTTTTATTGA-AA-ATTGTTATTCTTAGATT-TATAATAA-AGAAA	sigB	-0.811415287501	TTATTGAAAA-TTGTTA-TTCTTAGATTTA-TAATAAA-GAAA	sigH	-0.974062234154	TTTTATTGAA-AATTGTTAT-TCTTAGATTT-ATAATAAA-GAAA
CD630_12290	1427634	1	sigF	3.98073721556	GATAAAAATA-GTATT-AGCCCCTTAGAAATT-GTCAATAATG-AAATTA	sigG	1.47091368368	GATAAAAATA-GTATT-AGCCCCTTAGAAATTGTC-AATAATG-AAATTA	sigB	0.7287586558	TTGATAAAAA-TAGTAT-TAGCCCCTTAGAAATT-GTCAATA-ATGAAATTA	sigA	0.57031163835	AAAATAGTAT-TAGCCC-CTTAGAAATTGTCAATAA-TGAAAT-TA	sigK	-0.00255412145167	AATAGTATTA-GC-CCCTTAGAAATTGTCAAT-AATGAAAT-TA	sig54	-0.101287111152	ATAGTATTAG-CCCCT-TAGAAA-TTGTCA-ATAATGAAAT	sigD	-0.198181266661	AAAATAGTAT-TAGC-CCCTTAGAAATT-GTCAATAA-TGAAATTA	sigH	-0.668601627397	TAAAAAATTG-ATAAAAATA-GTATTAGCCCC-TTAGAAAT-TGTCAATAAT	sigE	-0.682615745903	TAAAAAATTG-ATA-AAAATAGTATTAGCCCCT-TAGAAATT-GTCAATAATG	sigA_only_proximal_box	-0.730136192465	CCTTAGAAAT-TGTCAATAA-TAAATTA
CD630_12300	1444765	-1	sigK	2.90945813493	ATAACAGTCA-AC-TTGGATAAGTCTCCTT-CATATAAT-TTAAA	sigE	1.76474269574	TAACAGTCAA-CTT-GGATAAGTCTCCTT-CATATAAT-TTAAA	sigA_only_proximal_box	1.76233903954	TAAGTCTCCT-TCATATAAT-TAAA	sig54	1.26917743481	AACAGTCAAC-TTGGA-TAAGT-CTCCTT-CATATAATTT	sigA	1.16775301377	TAGATAACAG-TCAACT-TGGATAAGTCTCCTTCA-TATAAT-TTAAA	sigD	0.916698392037	TAGATAACAG-TCAA-CTTGGATAAGTCTCCT-TCATATAA-TTTAAA	sigH	0.104204049265	ATAACAGTCA-ACTTGGATA-AGTCTCCTTC-ATATAATT-TAAA	sigB	-0.0122627190874	TATTAGATAA-CAGTCA-ACTTGGATAAGTCTCCT-TCATATA-ATTTAAA	sigG	-0.574899069698	TTAGATAACA-GTCAA-CTTGGATAAGTCTCCTTCA-TATAATT-TAAA	sigF	-0.622285243607	TATTTTATTA-GATAA-CAGTCAACTTGGATA-AGTCTCCTTC-ATATAATTTA
CD630_12300	1444808	-1	sigB	2.28265787455	TTGCAAATAT-ATGTTT-TAAATTCTAAAAATAT-GCATATT-ATTTTATT	sigG	2.2055311019	TCAAAAGTTT-GCAAA-TATATGTTTTAAATTCT-AAAAATA-TGCATATTAT	sigD	1.19052667842	ATATATGTTT-TAAA-TTCTAAAAATAT-GCATATTA-TTTTATT	sigF	1.01789875781	GCAAATATAT-GTTTT-AAATTCTAAAAATAT-GCATATTATT-TTATT	sigE	1.01027928402	AATATATGTT-TTA-AATTCTAAAAATATG-CATATTAT-TTTATT	sig54	0.942453971218	ATGTTTTAAA-TTCTA-AAAAT-ATGCAT-ATTATTTTAT	sigK	0.425313566129	GCAAATATAT-GT-TTTAAATTCTAAAAATATG-CATATTAT-TTTATT	sigH	0.0169608222436	TCAAAAGTTT-GCAAATATA-TGTTTTAAATT-CTAAAAAT-ATGCATATTA	sigA	-0.0508129736843	ATTCAAAAGT-TTGCAA-ATATATGTTTTAAATTCT-AAAAAT-ATGCATATTA	sigA_only_proximal_box	-0.0722239928379	CTAAAAATAT-GCATATTAT-TTATT
CD630_12320	1432272	-1	sigA	1.58551973538	TTACCATAAA-TTTAAA-AAGTTATTATTACTTAA-TATAAT-ATT	sigA_only_proximal_box	1.32109638061	AAATTTAAAA-AGTTATTAT-TATTAATATAAT	sigF	1.18163511207	TTCAGGAAAA-CATTA-CCATAAATTTAAAAA-GTTATTATTA-CTTAATATAA	sigE	0.727931931817	TACCATAAAT-TTA-AAAAGTTATTATTACTT-AATATAAT-ATT	sigG	0.441507242155	TACCATAAAT-TTAAA-AAGTTATTATTACTTAA-TATAATA-TT	sigK	0.362658262167	CCATAAATTT-AA-AAAGTTATTATTACTT-AATATAAT-ATT	sigH	-0.242770426066	CCATAAATTT-AAAAAGTTA-TTATTACTTA-ATATAATA-TT	sigB	-0.308665044454	ACATTACCAT-AAATTT-AAAAAGTTATTATTACT-TAATATA-ATATT	sigD	-0.458906476943	ACCATAAATT-TAAA-AAGTTATTATTACT-TAATATAA-TATT	sig54	-0.847300120684	CCATAAATTT-AAAAA-GTTATTA-TTACTT-AATATAATAT
CD630_12331	1433865	1	sigA_only_proximal_box	3.17572941774	TGCCATAATA-TGTTATAAT-ATTTTA	sig54	1.93446142959	ATTATATAAT-TTGCC-ATAAT-ATGTTA-TAATATTTTT	sigG	1.64909475728	GTGTTTTTAA-TTATA-TAATTTGCCATAATATGT-TATAATA-TTTTTA	sigA	1.37979796091	ATTATATAAT-TTGCCA-TAATATGTTATAA-TATTTT-TA	sigE	1.14775928406	TAATTATATA-ATT-TGCCATAATATGTTAT-AATATTTT-TA	sigF	0.978207384439	TTAAACAAGT-GTTTT-TAATTATATAATT-TGCCATAATA-TGTTATAATA	sigB	0.925004524832	ACAAGTGTTT-TTAATT-ATATAATTTGCCATAATA-TGTTATA-ATATTTTTA	sigK	0.923824253876	TAATTATATA-AT-TTGCCATAATATGTTAT-AATATTTT-TA	sigD	0.679355104967	TGTTTTTAAT-TATA-TAATTTGCCATAATA-TGTTATAA-TATTTTTA	sigH	-0.124027208308	CTTTTAAACA-AGTGTTTTT-AATTATATAATTT-GCCATAAT-ATGTTATAAT
CD630_12340	1437244	1	sigF	3.40233228701	AATTAAATAA-GTATA-AGACAAGTTTATGA-GTTCATATTT-TATAACA	sigE	2.25492663211	TTAAATAAGT-ATA-AGACAAGTTTATGAGTT-CATATTTT-ATAACA	sigG	0.992491300079	AATTAAATAA-GTATA-AGACAAGTTTATGAGTT-CATATTT-TATAACA	sig54	0.978026016666	AATAAGTATA-AGACA-AGTTT-ATGAGT-TCATATTTTA	sigK	0.92170869464	AATAAGTATA-AG-ACAAGTTTATGAGTT-CATATTTT-ATAACA	sigD	0.372258770868	AACAATTAAA-TAAG-TATAAGACAAGTTTA-TGAGTTCA-TATTTTATAA	sigA_only_proximal_box	-0.186263005864	GTTTATGAGT-TCATATTTT-AAACA	sigB	-0.968826211266	TAACAATTAA-ATAAGT-ATAAGACAAGTTTAT-GAGTTCA-TATTTTATAA	sigA	-1.19481305386	AAATAAGTAT-AAGACA-AGTTTATGAGTT-CATATT-TTATAACA	sigH	-1.90813236747	TTAAATAAGT-ATAAGACAA-GTTTATGAGTTC-ATATTTTA-TAACA
CD630_12380	1441327	-1	sigA	1.00225348916	TACCATCTTT-TTCTCA-TTTAATATTTGTAATATTTTAGA-TACTCT-TTATACTT	sigK	0.717431714075	ACCATCTTTT-TC-TCATTTAATATTTGT-AATATTTT-AGATACTCTT	sigE	0.580730061502	AACTTACCAT-CTT-TTTCTCATTTAATATTTGT-AATATTTT-AGATACTCTT	sigG	0.488340094642	TCTTTTTCTC-ATTTA-ATATTTGTAATATTTTA-GATACTC-TTTATACTT	sig54	0.478251161336	CATTTAATAT-TTGTA-ATATTT-TAGATA-CTCTTTATAC	sigD	0.361002751725	TTTTTCTCAT-TTAA-TATTTGTAATATT-TTAGATAC-TCTTTATACT	sigA_only_proximal_box	0.28859640092	GTAATATTTT-AGATACTCT-TATACTT	sigF	-0.261257179795	TTTTCTCATT-TAATA-TTTGTAATATTTTA-GATACTCTTT-ATACTT	sigB	-0.754917873965	CCATCTTTTT-CTCATT-TAATATTTGTAATATTTT-AGATACT-CTTTATACTT	sigH	-0.900916702481	ATCTTTTTCT-CATTTAATA-TTTGTAATATT-TTAGATAC-TCTTTATACT
CD630_12390	1442283	1	sigB	2.03748586746	TCCAATCTAA-TTGATT-ACATACACTTAT-TGTTATA-AAGTTTAGTT	sigA	1.56057828701	TCCAATCTAA-TTGATT-ACATACACTTATTGTTA-TAAAGT-TTAGTTA	sigA_only_proximal_box	1.05846543369	ATACACTTAT-TGTTATAAA-GTTAGTTA	sigK	-0.200699327227	CTAATTGATT-AC-ATACACTTATTGTTA-TAAAGTTT-AGTTA	sigD	-0.222431630582	TATTCCAATC-TAAT-TGATTACATACACTTAT-TGTTATAA-AGTTTAGTTA	sigE	-0.272140429824	AATCTAATTG-ATT-ACATACACTTATTGT-TATAAAGT-TTAGTTA	sigG	-0.302842365764	CAATCTAATT-GATTA-CATACACTTATTGTTATA-AAGTTTA-GTTA	sigH	-0.325730636917	ATTCCAATCT-AATTGATTA-CATACACTTATT-GTTATAAA-GTTTAGTTA	sigF	-0.405992872106	CAATCTAATT-GATTA-CATACACTTATTGTT-ATAAAGTTTA-GTTA	sig54	-0.924818241706	ATCTAATTGA-TTACA-TACACTT-ATTGTT-ATAAAGTTTA
CD630_12401	1443927	-1	sigA_only_proximal_box	1.353920392	TTTATTTTTT-TATTAAAAT-GATTATAATAA	sigA	1.24161349841	ACCTATAACC-TTTATT-TTTTTATTAAAATGCAT-TATAAT-AAAAAG	sig54	1.11487073016	ACCTTTATTT-TTTTA-TTAAA-ATGCAT-TATAATAAAA	sigG	1.02314843221	CCTATAACCT-TTATT-TTTTTATTAAAATGCAT-TATAATA-AAAAG	sigK	0.722739347718	TTTACCTATA-AC-CTTTATTTTTTTATTAA-AATGCATT-ATAATAAAAA	sigB	0.461041080423	ATAACCTTTA-TTTTTT-TATTAAAATGCATTA-TAATAAA-AAG	sigF	-0.208894350582	AATATTTTAC-CTATA-ACCTTTATTTTTTT-ATTAAAATGC-ATTATAATAA	sigH	-0.306255618326	ATTTTACCTA-TAACCTTTA-TTTTTTTATTAA-AATGCATT-ATAATAAAAA	sigE	-1.04139415923	AATATTTTAC-CTA-TAACCTTTATTTTTTT-ATTAAAAT-GCATTATAAT	sigD	-1.66817242594	CCTATAACCT-TTAT-TTTTTTATTAAAA-TGCATTAT-AATAAAAAG
CD630_12420	1444987	1	sigF	2.71556928669	GATTTATAAA-GTATA-AATTGGAATTGAGGT-GTCAATAAAT-ATAAAA	sigD	1.94970971836	TTATAAAGTA-TAAA-TTGGAATTGAGGT-GTCAATAA-ATATAAAA	sig54	1.70681913418	AAGTATAAAT-TGGAA-TTGAG-GTGTCA-ATAAATATAA	sigE	1.49219360886	TTTATAAAGT-ATA-AATTGGAATTGAGGTGTC-AATAAATA-TAAAA	sigG	0.613235275332	GATTTATAAA-GTATA-AATTGGAATTGAGGTGTCA-ATAAATA-TAAAA	sigH	0.131524468179	ATTGATTTAT-AAAGTATAA-ATTGGAATTGAG-GTGTCAAT-AAATATAAAA	sigB	-0.270526675854	TATTGATTTA-TAAAGT-ATAAATTGGAATTGAG-GTGTCAA-TAAATATAAA	sigK	-0.559826758327	TATAAAGTAT-AA-ATTGGAATTGAGGTGTC-AATAAATA-TAAAA	sigA	-0.970098704885	GAAGAAATTA-TTGATT-TATAAAGTATAAATTGGAAT-TGAGGT-GTCAATAAAT	sigA_only_proximal_box	-1.23781625135	TTGGAATTGA-GGTGTCAAT-AATATAAAA
CD630_12460	1447533	1	sigB	2.63251292423	TGCCAAATAC-TTGTTT-ATATTGTATAACTTA-TGATATT-ATGATATTA	sigA_only_proximal_box	1.98837197014	GTATAACTTA-TGATATTAT-GAATTA	sig54	1.27661762797	CTTGTTTATA-TTGTA-TAACTT-ATGATA-TTATGATATT	sigA	1.24751833314	AATAAGTAAT-TTGCCA-AATACTTGTTTATATTGTA-TAACTT-ATGATATTAT	sigK	0.806636316842	TTTGCCAAAT-AC-TTGTTTATATTGTATAA-CTTATGAT-ATTATGATAT	sigE	0.716490420023	AATTTGCCAA-ATA-CTTGTTTATATTG-TATAACTT-ATGATATTAT	sigG	0.168304879759	CCAAATACTT-GTTTA-TATTGTATAACTTATGA-TATTATG-ATATTA	sigF	-0.0618929292357	CCAAATACTT-GTTTA-TATTGTATAACTTAT-GATATTATGA-TATTA	sigD	-0.70163058577	AATACTTGTT-TATA-TTGTATAACTTA-TGATATTA-TGATATTA	sigH	-0.808286630706	TTTGCCAAAT-ACTTGTTTA-TATTGTATAACTT-ATGATATT-ATGATATTA
CD630_12470	1448218	1	sigH	1.52507570455	AGATACTAGA-ACAGGTGAA-TATTTATCAAGA-GTATAAAA-ATTTATGT	sigK	1.3140489485	AGATACTAGA-AC-AGGTGAATATTTATC-AAGAGTAT-AAAAATTTAT	sigB	1.08158601155	GATACTAGAA-CAGGTG-AATATTTATCAA-GAGTATA-AAAATTTATG	sigG	1.04197899328	TAGAACAGGT-GAATA-TTTATCAAGAGTATAA-AAATTTA-TGT	sigF	0.348380361828	ACTAGAACAG-GTGAA-TATTTATCAAGAGT-ATAAAAATTT-ATGT	sigA	-0.682498948996	AGATAGATAC-TAGAAC-AGGTGAATATTTATCAAGAG-TATAAA-AATTTATGT	sigE	-0.887614951495	GAACAGGTGA-ATA-TTTATCAAGAGTA-TAAAAATT-TATGT	sigA_only_proximal_box	-0.896387771788	TATTTATCAA-GAGTATAAA-AATTATGT	sigD	-1.07685706949	AGATAGATAC-TAGA-ACAGGTGAATATTTAT-CAAGAGTA-TAAAAATTTA	sig54	-1.30639559477	CTAGAACAGG-TGAAT-ATTTATC-AAGAGT-ATAAAAATTT
CD630_12511	1455697	1	sigA	3.69987889205	AAAATAATGG-TTGACA-AGAGTGTTGTTATGATA-TAAAAT-ACAATAG	sigA_only_proximal_box	2.45021551436	ACAAGAGTGT-TGTTATGAT-AAAAATACAAT	sigB	2.04079127605	TTTAAAAATA-ATGGTT-GACAAGAGTGTTGTTA-TGATATA-AAATACAATA	sigK	1.70249727379	ATAATGGTTG-AC-AAGAGTGTTGTTATGA-TATAAAAT-ACAATAG	sigH	0.741560951904	ATAATGGTTG-ACAAGAGTG-TTGTTATGAT-ATAAAATA-CAATAG	sigG	0.522113739877	AATAATGGTT-GACAA-GAGTGTTGTTATGATA-TAAAATA-CAATAG	sigF	0.165825004604	AAAAATAATG-GTTGA-CAAGAGTGTTGTTATG-ATATAAAATA-CAATAG	sigE	0.0783000536232	ATGGTTGACA-AGA-GTGTTGTTATGATATAA-AATACAAT-AG	sigD	-0.343778332613	AAATAATGGT-TGAC-AAGAGTGTTGTTA-TGATATAA-AATACAATAG	sig54	-0.577770048198	ATGGTTGACA-AGAGT-GTTGTT-ATGATA-TAAAATACAA
CD630_12570	1459497	1	sigA	2.98378192464	ATAAAAGTGC-TTGTAA-TAACTATTGAAGTATAG-TATAAT-ATAAAA	sigA_only_proximal_box	1.89432377323	TATTGAAGTA-TAGTATAAT-AAAAA	sigK	1.6394554409	ACATAAAAGT-GC-TTGTAATAACTATTGAAG-TATAGTAT-AATATAAAA	sigB	1.13275667037	AAACATAAAA-GTGCTT-GTAATAACTATTGAAGTA-TAGTATA-ATATAAAA	sigH	0.690928020395	TAAAAACATA-AAAGTGCTT-GTAATAACTATT-GAAGTATA-GTATAATATA	sigE	0.690632153218	AGTGCTTGTA-ATA-ACTATTGAAGTATAG-TATAATAT-AAAA	sigF	0.470051791477	AAAAGTGCTT-GTAAT-AACTATTGAAGTATA-GTATAATATA-AAA	sig54	0.411375798192	TAAAAGTGCT-TGTAA-TAACTA-TTGAAG-TATAGTATAA	sigG	0.371433243624	AAAGTGCTTG-TAATA-ACTATTGAAGTATAGTA-TAATATA-AAA	sigD	-0.683853117992	GTGCTTGTAA-TAAC-TATTGAAGTATAGTA-TAATATAA-AA
CD630_12580	1460224	1	sigB	2.96607627923	TTTGTTAAGA-TAGATT-TTTTAAGTGGAATTA-GGATATA-ATAATATAA	sigF	2.28762884043	TGTTAAGATA-GATTT-TTTAAGTGGAATTA-GGATATAATA-ATATAA	sigA_only_proximal_box	1.96823533598	AGTGGAATTA-GGATATAAT-AAATAA	sigG	1.32319302302	TGTTAAGATA-GATTT-TTTAAGTGGAATTAGGA-TATAATA-ATATAA	sigA	1.24147874142	TTTGTTAAGA-TAGATT-TTTTAAGTGGAATTAGGA-TATAAT-AATATAA	sig54	0.838549820571	ATTTTTTAAG-TGGAA-TTAGGAT-ATAATA-ATATAA	sigE	0.757393728294	GATAGATTTT-TTA-AGTGGAATTAGGATAT-AATAATAT-AA	sigK	0.682635578458	TAGATTTTTT-AA-GTGGAATTAGGATAT-AATAATAT-AA	sigD	0.55972201386	TTTGTTAAGA-TAGA-TTTTTTAAGTGGAAT-TAGGATAT-AATAATATAA	sigH	-0.506358054467	AGTTTGTTAA-GATAGATTT-TTTAAGTGGAA-TTAGGATA-TAATAATATA
CD630_12600	1463854	1	sigA	4.71104393062	TGAAACATAA-TTGACA-AATTTAAGTCAAAAATG-TATAAT-TAAATA	sig54	1.69643768181	GAAACATAAT-TGACA-AATTTA-AGTCAA-AAATGTATAA	sigF	1.27825013246	AAATTATGAA-ACATA-ATTGACAAATTTAA-GTCAAAAATG-TATAATTAAA	sigK	0.662371146498	AACATAATTG-AC-AAATTTAAGTCAAAAA-TGTATAAT-TAAATA	sigH	0.525242613468	TATAAATTAT-GAAACATAA-TTGACAAATTTAA-GTCAAAAA-TGTATAATTA	sigB	0.491964524947	TGAAACATAA-TTGACA-AATTTAAGTCAAAA-ATGTATA-ATTAAATA	sigA_only_proximal_box	0.480151889232	TAAGTCAAAA-ATGTATAAT-TAATA	sigG	0.0778393823132	AAATTATGAA-ACATA-ATTGACAAATTTAAGTC-AAAAATG-TATAATTAAA	sigD	-0.989327550469	ACATAATTGA-CAAA-TTTAAGTCAAAAATG-TATAATTA-AATA	sigE	-1.179844951	TAATTGACAA-ATT-TAAGTCAAAAATG-TATAATTA-AATA
CD630_12630	1468856	1	sigA_only_proximal_box	3.09444991681	AAATATAATA-TGATATAAT-GATATA	sigA	2.40305123568	AAAAAGTTTT-TTGAAA-AATATACTGTAAATATAA-TATGAT-ATAATGTATA	sig54	1.34378122761	AAAAATATAC-TGTAA-ATATAAT-ATGATA-TAATGTATAT	sigK	1.18951595912	TGAAAAATAT-AC-TGTAAATATAATATGA-TATAATGT-ATATA	sigB	0.972335111243	TTTTGAAAAA-TATACT-GTAAATATAATA-TGATATA-ATGTATATA	sigE	0.615610775402	AGAAAAAGTT-TTT-TGAAAAATATACTGTA-AATATAAT-ATGATATAAT	sigG	0.289582876358	CACAGAAAAA-GTTTT-TTGAAAAATATACTGTAAA-TATAATA-TGATATAATG	sigD	-0.551644558892	TTTTGAAAAA-TATA-CTGTAAATATAATA-TGATATAA-TGTATATA	sigF	-0.709714090381	TTTTTGAAAA-ATATA-CTGTAAATATAATA-TGATATAATG-TATATA	sigH	-1.10416689056	TGAAAAATAT-ACTGTAAAT-ATAATATGATAT-AATGTATA-TA
CD630_12640	1469957	1	sigH	5.31738763377	TATACAAAAA-AGAGGAAAA-ATCATTTTAAT-GTAGAATA-ATTGTACA	sigA_only_proximal_box	0.372620644224	CATTTTAATG-TAGAATAAT-TTACA	sigK	0.364204184911	AAAATTTTAT-AC-AAAAAAGAGGAAAAAT-CATTTTAA-TGTAGAATAA	sig54	0.125791305338	TACAAAAAAG-AGGAA-AAATCA-TTTTAA-TGTAGAATAA	sigA	-0.0356940626253	AATAAAATTT-TATACA-AAAAAGAGGAAAAATCAT-TTTAAT-GTAGAATAAT	sigE	-0.165763140324	ATAAAATTTT-ATA-CAAAAAAGAGGAAAAAT-CATTTTAA-TGTAGAATAA	sigF	-0.230592981182	CAAAAAAGAG-GAAAA-ATCATTTTAATGT-AGAATAATTG-TACA	sigG	-0.398506829066	CAAAAAAGAG-GAAAA-ATCATTTTAATGTAGAAT-AATTGTA-CA	sigD	-0.641349518621	CAAAAAAGAG-GAAA-AATCATTTTAATG-TAGAATAA-TTGTACA	sigB	-0.772020346785	TTATACAAAA-AAGAGG-AAAAATCATTTTAATG-TAGAATA-ATTGTACA
CD630_12650	1470961	-1	sigA	4.25819126857	ATTAATATTT-TTGACT-TGTCAAGTTATTTATGT-TATAAT-ATTAATC	sigA_only_proximal_box	3.14135465974	AAGTTATTTA-TGTTATAAT-ATAATC	sigB	1.98999115396	ATTAATATTT-TTGACT-TGTCAAGTTATTTA-TGTTATA-ATATTAATC	sigK	1.70848786143	AATATTTTTG-AC-TTGTCAAGTTATTTATGT-TATAATAT-TAATC	sigG	1.19560735052	TAATATTTTT-GACTT-GTCAAGTTATTTATGT-TATAATA-TTAATC	sig54	0.764202319111	ATTTTTGACT-TGTCA-AGTTAT-TTATGT-TATAATATTA	sigD	0.590890702007	TTAATATTTT-TGAC-TTGTCAAGTTATTTA-TGTTATAA-TATTAATC	sigH	0.408829896277	AATATTTTTG-ACTTGTCAA-GTTATTTATGTT-ATAATATT-AATC	sigF	0.312233493633	TATTATATAT-TAATA-TTTTTGACTTGTCAA-GTTATTTATG-TTATAATATT	sigE	0.210977428739	ATATTTTTGA-CTT-GTCAAGTTATTTATGT-TATAATAT-TAATC
CD630_12710	1476338	1	sigF	3.07589502115	CCAAAAACTT-GAATA-GTAAAATTGTATACT-GACAATAATT-TAAAAG	sigA_only_proximal_box	2.22583506448	AATAGTAAAA-TTGTATACT-GAAATAATTTAA	sigG	1.78622761461	CCAAAAACTT-GAATA-GTAAAATTGTATACTGAC-AATAATT-TAAAAG	sigA	1.44556349865	ATCCAAAAAC-TTGAAT-AGTAAAATTGTATACT-GACAAT-AATTTAAAAG	sigE	1.03191501882	AAAAACTTGA-ATA-GTAAAATTGTATACTGAC-AATAATTT-AAAAG	sig54	1.02682409787	AAAACTTGAA-TAGTA-AAATTGT-ATACTG-ACAATAATTT	sigD	0.875477083674	TCCAAAAACT-TGAA-TAGTAAAATTGTAT-ACTGACAA-TAATTTAAAA	sigB	0.784871469382	ATCCAAAAAC-TTGAAT-AGTAAAATTGTATACT-GACAATA-ATTTAAAAG	sigK	0.279833725385	AAACTTGAAT-AG-TAAAATTGTATACTGAC-AATAATTT-AAAAG	sigH	-0.763567850323	AAAAACTTGA-ATAGTAAAA-TTGTATACTGA-CAATAATT-TAAAAG
CD630_12740	1479369	1	sigA	2.96633451815	AGAAGGAAAC-TTGCAT-ATAGATAGTATTTGTGAT-TATACT-GGTATAG	sigG	1.60966684402	AAGGAAACTT-GCATA-TAGATAGTATTTGTGAT-TATACTG-GTATAG	sigA_only_proximal_box	1.13400263231	AGATAGTATT-TGTGATTAT-ATGGTATAG	sigF	0.867931064744	AAGGAAACTT-GCATA-TAGATAGTATTTGT-GATTATACTG-GTATAG	sigD	0.801333638487	GAAGGAAACT-TGCA-TATAGATAGTATT-TGTGATTA-TACTGGTATA	sigE	0.614590438143	GGAAACTTGC-ATA-TAGATAGTATTTGTG-ATTATACT-GGTATAG	sig54	0.541871247972	AGATAGTATT-TGTGA-TTATA-CTGGTA-TAG	sigK	0.439175265821	AAGGAAACTT-GC-ATATAGATAGTATTTGTG-ATTATACT-GGTATAG	sigH	-0.191596201637	TATAAAAAGA-GAAGGAAAC-TTGCATATAGATA-GTATTTGT-GATTATACTG	sigB	-0.714661230722	AGAAGGAAAC-TTGCAT-ATAGATAGTATTTGT-GATTATA-CTGGTATAG
CD630_12750	1481358	1	sigF	3.7699594301	GACCAATTAT-GAATA-AAATTGGTGTTAAAT-GTCCAAAATG-TGAAGA	sigG	2.36702483442	GACCAATTAT-GAATA-AAATTGGTGTTAAATGTC-CAAAATG-TGAAGA	sig54	1.15197721974	TGAATAAAAT-TGGTG-TTAAAT-GTCCAA-AATGTGAAGA	sigD	0.869446116726	CAATTATGAA-TAAA-ATTGGTGTTAAAT-GTCCAAAA-TGTGAAGA	sigA	0.23342463887	GTAAAACAAC-TAGACC-AATTATGAATAAAATTGGTG-TTAAAT-GTCCAAAATG	sigH	0.107414909457	GACCAATTAT-GAATAAAAT-TGGTGTTAAAT-GTCCAAAA-TGTGAAGA	sigA_only_proximal_box	-0.061559060094	GGTGTTAAAT-GTCCAAAAT-GTAAGA	sigB	-0.101309167967	GTAAAACAAC-TAGACC-AATTATGAATAAAATTGG-TGTTAAA-TGTCCAAAAT	sigE	-0.633363864242	TAGACCAATT-ATG-AATAAAATTGGTGTTA-AATGTCCA-AAATGTGAAG	sigK	-1.05163414931	AATTATGAAT-AA-AATTGGTGTTAAATGTC-CAAAATGT-GAAGA
CD630_12750	1481735	1	sig54	2.12586258499	AAAATATAAA-AGGTT-ATTAAA-AGGCCT-AAATTTCATG	sigE	1.32962420202	ATTAGAAAAT-ATA-AAAGGTTATTAAAAGG-CCTAAATT-TCATGAGG	sigF	1.19963347242	ATATTAGAAA-ATATA-AAAGGTTATTAAAA-GGCCTAAATT-TCATGAGG	sigD	1.00456787233	TTAGAAAATA-TAAA-AGGTTATTAAAAG-GCCTAAAT-TTCATGAGG	sigA_only_proximal_box	0.510009311027	TTATTAAAAG-GCCTAAATT-TATGAGG	sigB	-0.42561800983	TAATATTAGA-AAATAT-AAAAGGTTATTAAAAG-GCCTAAA-TTTCATGAGG	sigK	-0.502915818218	ATTAGAAAAT-AT-AAAAGGTTATTAAAAGG-CCTAAATT-TCATGAGG	sigA	-0.50735642337	AAAATAATAT-TAGAAA-ATATAAAAGGTTATTAAAAGGCC-TAAATT-TCATGAGG	sigH	-0.578071968982	AGAAAATATA-AAAGGTTAT-TAAAAGGCCTAA-ATTTCATG-AGG	sigG	-0.922387818304	AATAATATTA-GAAAA-TATAAAAGGTTATTAAA-AGGCCTA-AATTTCATGA
CD630_12780	1484751	1	sigB	4.56704553435	AAATTAAAAT-TAATCT-TGACAAAATTAGTA-GGGTATA-ATAAAATTA	sigA	4.03312574404	AAAATTAATC-TTGACA-AAATTAGTAGGGTATAA-TAAAAT-TA	sigA_only_proximal_box	2.74932380373	AAAATTAGTA-GGGTATAAT-AAATTA	sigK	2.11022194495	ATTAATCTTG-AC-AAAATTAGTAGGGTAT-AATAAAAT-TA	sig54	1.99558100181	AAATTAATCT-TGACA-AAATTAG-TAGGGT-ATAATAAAAT	sigD	0.59247570575	AAATTAAAAT-TAAT-CTTGACAAAATTAGTA-GGGTATAA-TAAAATTA	sigE	-0.021367853018	TAAAATTAAT-CTT-GACAAAATTAGTAGGGTAT-AATAAAAT-TA	sigF	-0.022959298151	AAATTAAAAT-TAATC-TTGACAAAATTAGTA-GGGTATAATA-AAATTA	sigG	-0.719409501587	AAATTAAAAT-TAATC-TTGACAAAATTAGTAGGG-TATAATA-AAATTA	sigH	-0.804906035887	TAAAAAATTA-AAATTAATC-TTGACAAAATTA-GTAGGGTA-TAATAAAATT
CD630_12810	1487225	1	sigA_only_proximal_box	3.54703576374	TTGCTCTATA-TGGTATAAT-AAAAGTA	sigB	1.82587461016	ATATTTTAAA-TAAGTA-CAATACTTGCTCTATA-TGGTATA-ATAATAAGTA	sigG	1.60445528992	TAAATAAGTA-CAATA-CTTGCTCTATATGGTAT-AATAATA-AGTA	sigK	1.17220857119	TAAGTACAAT-AC-TTGCTCTATATGGTAT-AATAATAA-GTA	sigA	0.679092784056	ATTTTAAATA-AGTACA-ATACTTGCTCTATATGG-TATAAT-AATAAGTA	sigE	0.655354795388	AATAAGTACA-ATA-CTTGCTCTATATGGTAT-AATAATAA-GTA	sigH	0.584323060923	ATATTTTAAA-TAAGTACAA-TACTTGCTCTAT-ATGGTATA-ATAATAAGTA	sigD	0.316949292951	TTTAAATAAG-TACA-ATACTTGCTCTATA-TGGTATAA-TAATAAGTA	sigF	0.27407044932	TTTTAAATAA-GTACA-ATACTTGCTCTATAT-GGTATAATAA-TAAGTA	sig54	0.0364288911231	AGTACAATAC-TTGCT-CTATA-TGGTAT-AATAATAAGT
CD630_12820	1488461	1	sigA	1.92663921243	AAATATAGTA-TTGATT-AATTTTGTAAAATTTAGTAA-TATAAT-TAGTA	sigK	1.59706850595	AGTATTGATT-AA-TTTTGTAAAATTTAGT-AATATAAT-TAGTA	sigA_only_proximal_box	1.56462218771	TAAAATTTAG-TAATATAAT-TATA	sigE	1.18042494196	TATAGTATTG-ATT-AATTTTGTAAAATTTAGT-AATATAAT-TAGTA	sigB	0.586186358833	AAATATAGTA-TTGATT-AATTTTGTAAAATT-TAGTAAT-ATAATTAGTA	sigG	0.424843951546	TGAAAATATA-GTATT-GATTAATTTTGTAAAATTT-AGTAATA-TAATTAGTA	sigF	0.124823255672	GTATATGAAA-ATATA-GTATTGATTAATTTT-GTAAAATTTA-GTAATATAAT	sig54	-0.228424033366	TTGATTAATT-TTGTA-AAATT-TAGTAA-TATAATTAGT	sigH	-0.313248932668	GTATATGAAA-ATATAGTAT-TGATTAATTTT-GTAAAATT-TAGTAATATA	sigD	-0.56252298559	ATAGTATTGA-TTAA-TTTTGTAAAATTTAG-TAATATAA-TTAGTA
CD630_12830	1490685	1	sigA_only_proximal_box	1.98116130506	ACATAAAATG-TGATATTAT-GATATA	sigE	1.60978887041	GTAAATAATG-TTA-TTTTATCATCTTTAGA-CATAAAAT-GTGATATTAT	sig54	1.37384747747	TATCATCTTT-AGACA-TAAAAT-GTGATA-TTATGAATAT	sigB	1.02383285646	TTATTTTATC-ATCTTT-AGACATAAAATG-TGATATT-ATGAATATA	sigK	0.432061687211	AAAGTAAATA-AT-GTTATTTTATCATCTTTAGA-CATAAAAT-GTGATATTAT	sigA	0.189632098027	TAATGTTATT-TTATCA-TCTTTAGACATAAAATGTGA-TATTAT-GAATATA	sigD	-0.193769826637	AATGTTATTT-TATC-ATCTTTAGACATAAAA-TGTGATAT-TATGAATATA	sigF	-0.248237239735	AGTAAATAAT-GTTAT-TTTATCATCTTTAG-ACATAAAATG-TGATATTATG	sigG	-0.915982525725	GTAAATAATG-TTATT-TTATCATCTTTAGACA-TAAAATG-TGATATTATG	sigH	-2.22004269333	TGTTATTTTA-TCATCTTTA-GACATAAAAT-GTGATATT-ATGAATATA
CD630_12850	1494077	1	sigE	2.20026979419	TAGGTTCAGA-ATA-TGTATTTAATCTATAG-AATATAAA-TAGATA	sigH	1.398567239	TATGATAGGT-TCAGAATAT-GTATTTAATCT-ATAGAATA-TAAATAGATA	sigA	1.16061264671	TTATGATAGG-TTCAGA-ATATGTATTTAATCTA-TAGAAT-ATAAATAGAT	sigK	1.08036239953	TATGATAGGT-TC-AGAATATGTATTTAATC-TATAGAAT-ATAAATAGAT	sigG	0.990708133928	GATAGGTTCA-GAATA-TGTATTTAATCTATAGAAT-ATAAATA-GATA	sigF	0.117125748187	GATAGGTTCA-GAATA-TGTATTTAATCTATA-GAATATAAAT-AGATA	sigB	-0.0476866380661	TTAGTTATGA-TAGGTT-CAGAATATGTATTTA-ATCTATA-GAATATAAAT	sigA_only_proximal_box	-0.391329602639	TGTATTTAAT-CTATAGAAT-AAAATAGATA	sigD	-1.1702539899	TATGATAGGT-TCAG-AATATGTATTTA-ATCTATAG-AATATAAATA	sig54	-2.51357626903	GGTTCAGAAT-ATGTA-TTTAA-TCTATA-GAATATAAAT
CD630_12860	1494556	1	sig54	2.29773236358	AACTATAAAA-TTGAA-TACTT-ATGATA-TATAATATAA	sigE	1.21602648393	TAAAAGAACT-ATA-AAATTGAATACTTATGA-TATATAAT-ATAAATA	sigB	1.20728592767	TTCATAAAAG-AACTAT-AAAATTGAATACTTA-TGATATA-TAATATAAAT	sigA	1.0803941825	TTAAAATAAA-TTCATA-AAAGAACTATAAAATTGAATACT-TATGAT-ATATAATATA	sigA_only_proximal_box	0.234419935034	TGAATACTTA-TGATATATA-AATAAATA	sigF	0.232679618912	CATAAAAGAA-CTATA-AAATTGAATACTTATG-ATATATAATA-TAAATA	sigK	0.134263858117	TCATAAAAGA-AC-TATAAAATTGAATACT-TATGATAT-ATAATATAAA	sigH	-0.122770156325	AGAACTATAA-AATTGAATA-CTTATGATAT-ATAATATA-AATA	sigG	-0.400581191999	TAAAAGAACT-ATAAA-ATTGAATACTTATGATA-TATAATA-TAAATA	sigD	-0.457349713667	AAAAGAACTA-TAAA-ATTGAATACTTA-TGATATAT-AATATAAATA
CD630_12870	1495123	1	sigA	4.82114000392	TTTAAATGTC-TTGACA-AAAAATGAATTATCAAT-TACAAT-ATTATTTA	sigH	1.58066990265	TCTTGACAAA-AAATGAATT-ATCAATTACA-ATATTATT-TA	sigK	0.864517110103	GTCTTGACAA-AA-AATGAATTATCAATTAC-AATATTAT-TTA	sig54	0.478054899029	TGACAAAAAA-TGAAT-TATCAA-TTACAA-TATTATTTA	sigD	0.228006581285	AATGTCTTGA-CAAA-AAATGAATTATCAAT-TACAATAT-TATTTA	sigG	0.0398682961932	TAAATGTCTT-GACAA-AAAATGAATTATCAATTAC-AATATTA-TTTA	sigA_only_proximal_box	-0.16646589206	ATGAATTATC-AATTACAAT-ATATTTA	sigB	-0.438960157785	TTTAAATGTC-TTGACA-AAAAATGAATTATCAAT-TACAATA-TTATTTA	sigE	-0.632616618991	TTGACAAAAA-ATG-AATTATCAATTAC-AATATTAT-TTA	sigF	-1.17628866931	TTATTTAAAT-GTCTT-GACAAAAAATGAATT-ATCAATTACA-ATATTATTTA
CD630_12880	1496508	-1	sigA	3.57187716409	ACGTATTATT-TTGACA-AACCTATTTTATTTTGA-TATCCT-CTAAATAT	sigD	1.83620734925	ATTATTTTGA-CAAA-CCTATTTTATTTTGATA-TCCTCTAA-ATAT	sigA_only_proximal_box	1.75884709434	TATTTTATTT-TGATATCCT-CAAATAT	sigB	0.906960343617	ACGTATTATT-TTGACA-AACCTATTTTATTT-TGATATC-CTCTAAATAT	sigK	0.673019156832	TATTATTTTG-AC-AAACCTATTTTATTTT-GATATCCT-CTAAATAT	sigH	0.527095623026	TTATTTTGAC-AAACCTATT-TTATTTTGATATC-CTCTAAAT-AT	sigG	-0.399352965675	TACATTTAAC-GTATT-ATTTTGACAAACCTATTT-TATTTTG-ATATCCTCTA	sig54	-0.489569235941	GACAAACCTA-TTTTA-TTTTGAT-ATCCTC-TAAATAT	sigF	-1.09697139596	TACATTTAAC-GTATT-ATTTTGACAAACCTA-TTTTATTTTG-ATATCCTCTA	sigE	-1.57037060149	CATTTAACGT-ATT-ATTTTGACAAACCTAT-TTTATTTT-GATATCCTCT
CD630_12890	1496612	1	sigA_only_proximal_box	3.90214106004	ATACGAATTA-TGGTACAAT-AAAATA	sigB	1.82541741905	ATTTTAAATA-TAGCTT-AAAATATGATACGAATTA-TGGTACA-ATAAGAATA	sig54	1.60571013775	GCTTAAAATA-TGATA-CGAATT-ATGGTA-CAATAAGAAT	sigA	1.45738620111	TAAATATAGC-TTAAAA-TATGATACGAATTATGG-TACAAT-AAGAATA	sigD	1.04338627519	AAATATAGCT-TAAA-ATATGATACGAATTA-TGGTACAA-TAAGAATA	sigG	0.265750999656	TGTATTTTAA-ATATA-GCTTAAAATATGATACG-AATTATG-GTACAATAAG	sigE	-0.563375418415	ATAGCTTAAA-ATA-TGATACGAATTATGGTAC-AATAAGAA-TA	sigH	-0.625042045739	AATATAGCTT-AAAATATGA-TACGAATTATG-GTACAATA-AGAATA	sigK	-0.740622883668	TTTAAATATA-GC-TTAAAATATGATACGA-ATTATGGT-ACAATAAGAA	sigF	-1.33860183795	AATGTATTTT-AAATA-TAGCTTAAAATATG-ATACGAATTA-TGGTACAATA
CD630_12900	1498542	1	sigF	4.25452607016	AAAATACCAA-TTATA-ACAATCTTTTATTA-GTAAAAACTA-CTTA	sigG	2.16716975199	AAAATACCAA-TTATA-ACAATCTTTTATTAGTA-AAAACTA-CTTA	sigB	1.12721460342	ACATAAAATA-CCAATT-ATAACAATCTTTTAT-TAGTAAA-AACTACTTA	sigH	0.340084334061	CATAAAATAC-CAATTATAA-CAATCTTTTATTA-GTAAAAAC-TACTTA	sigD	0.118562042809	ATATATTACA-TAAA-ATACCAATTATAACA-ATCTTTTA-TTAGTAAAAA	sigA_only_proximal_box	-0.344383616641	ATTATAACAA-TCTTTTATT-ATAAAAACTAC	sig54	-0.367153851549	ATACCAATTA-TAACA-ATCTT-TTATTA-GTAAAAACTA	sigK	-0.88491513747	TACATAAAAT-AC-CAATTATAACAATCTTTT-ATTAGTAA-AAACTACTTA	sigA	-2.15217448564	AAATATATAT-ATTACA-TAAAATACCAATTATAACAATC-TTTTAT-TAGTAAAAAC	sigE	-2.16088747133	AATACCAATT-ATA-ACAATCTTTTATTAG-TAAAAACT-ACTTA
CD630_12910	1498732	1	sig54	1.01755023164	TGTTTTAGAA-GGTTA-CTTTAAA-AAGCTT-GAAAAGA	sigD	0.574389456347	ATGCGTCTAA-TAAA-GGTGTTTTAGAAGGT-TACTTTAA-AAAGCTTGAA	sigA_only_proximal_box	0.0438954096164	TGTTTTAGAA-GGTTACTTT-AAAAGCTTGAA	sigF	-0.152779379083	AAAATGCGTC-TAATA-AAGGTGTTTTAGAA-GGTTACTTTA-AAAAGCTTGA	sigG	-0.317573492992	AAAATGCGTC-TAATA-AAGGTGTTTTAGAAGGT-TACTTTA-AAAAGCTTGA	sigH	-0.324027584269	TGCGTCTAAT-AAAGGTGTT-TTAGAAGGTTACT-TTAAAAAG-CTTGAAAAGA	sigB	-0.682377826171	TCTAATAAAG-GTGTTT-TAGAAGGTTACTTTAAAA-AGCTTGA-AAAGA	sigA	-0.865396182665	AATAGAAAAT-GCGTCT-AATAAAGGTGTTTTAGAAGGT-TACTTT-AAAAAGCTTG	sigE	-1.00507666809	AATGCGTCTA-ATA-AAGGTGTTTTAGAAGGTT-ACTTTAAA-AAGCTTGAAA	sigK	-1.43282794731	TAATAAAGGT-GT-TTTAGAAGGTTACTTTA-AAAAGCTT-GAAAAGA
CD630_12910	1498803	1	sigG	3.11981767266	TAGGCATTTA-GAATA-AAAAAAGTTAAATGTGA-GAAAATA-AGTTTAA	sigD	1.32516640994	TCTAGGCATT-TAGA-ATAAAAAAAGTTAAA-TGTGAGAA-AATAAGTTTA	sigA_only_proximal_box	1.25955146594	AAGTTAAATG-TGAGAAAAT-AATTTAA	sigF	0.948412228106	TAGGCATTTA-GAATA-AAAAAAGTTAAATG-TGAGAAAATA-AGTTTAA	sig54	0.530185637246	AAAAGTTAAA-TGTGA-GAAAAT-AAGTTT-AA	sigB	-0.19726536784	TCTAGGCATT-TAGAAT-AAAAAAAGTTAAATGT-GAGAAAA-TAAGTTTAA	sigA	-0.402640867361	TCTAGGCATT-TAGAAT-AAAAAAAGTTAAATGTGA-GAAAAT-AAGTTTAA	sigK	-0.513271979852	TTTAGAATAA-AA-AAAGTTAAATGTGAGAA-AATAAGTT-TAA	sigH	-0.71822563244	TAGGCATTTA-GAATAAAAA-AAGTTAAATGTG-AGAAAATA-AGTTTAA	sigE	-0.98265528449	GGCATTTAGA-ATA-AAAAAAGTTAAATGT-GAGAAAAT-AAGTTTAA
CD630_12930	1501603	-1	sigE	2.2887450528	TTTTATTATT-ATA-TCATATTCATTGTGAA-AATATAAT-AATTAC	sigG	1.83343160707	ACTTTTATTA-TTATA-TCATATTCATTGTGAAAA-TATAATA-ATTAC	sigH	1.09080164061	TTTTATTATT-ATATCATAT-TCATTGTGAAA-ATATAATA-ATTAC	sigK	0.893771025716	TTTTATTATT-AT-ATCATATTCATTGTGAA-AATATAAT-AATTAC	sigB	0.699493976517	TTTTATAACT-TTTATT-ATTATATCATATTCATT-GTGAAAA-TATAATAATT	sig54	0.662582788825	TTTATTATTA-TATCA-TATTCA-TTGTGA-AAATATAATA	sigA_only_proximal_box	0.655605323698	TCATATTCAT-TGTGAAAAT-AAATAATTAC	sigA	0.280896008889	ACTTTTATTA-TTATAT-CATATTCATTGTGAAAA-TATAAT-AATTAC	sigD	-0.329695396021	TTATAACTTT-TATT-ATTATATCATATTCAT-TGTGAAAA-TATAATAATT	sigF	-0.332923661303	ACTTTTATTA-TTATA-TCATATTCATTGTGA-AAATATAATA-ATTAC
CD630_12940	1501750	1	sigA_only_proximal_box	3.36448860322	GCTATTTAAT-TGTTATAAT-AAATTA	sigA	3.11833522844	TAAAATAATT-TTGATT-ATAAGCTATTTAATTGT-TATAAT-AATATTA	sigB	2.59229932763	TAAAATAATT-TTGATT-ATAAGCTATTTAAT-TGTTATA-ATAATATTA	sigG	2.21518485505	ATAATTTTGA-TTATA-AGCTATTTAATTGTTAT-AATAATA-TTA	sig54	1.86223857332	TTTTGATTAT-AAGCT-ATTTAA-TTGTTA-TAATAATATT	sigK	0.625058973267	TTTGATTATA-AG-CTATTTAATTGTTAT-AATAATAT-TA	sigF	0.608102958184	AAATAATTTT-GATTA-TAAGCTATTTAATT-GTTATAATAA-TATTA	sigE	0.55329458993	AATTTTGATT-ATA-AGCTATTTAATTGTTAT-AATAATAT-TA	sigD	-0.119653447217	AAAATAATTT-TGAT-TATAAGCTATTTAAT-TGTTATAA-TAATATTA	sigH	-0.483528582184	TTATAATGTA-AAATAATTT-TGATTATAAGCT-ATTTAATT-GTTATAATAA
CD630_12990	1504997	1	sigA	2.0065080554	ACAATTTAAA-TAGATA-ATAAAGTTGATATATAG-TATAAT-TATAA	sigB	1.92347538359	TAGTTTAAAA-CAATTT-AAATAGATAATAAAGT-TGATATA-TAGTATAATT	sigA_only_proximal_box	1.75370370635	AGTTGATATA-TAGTATAAT-TAAA	sig54	1.26342896025	CAATTTAAAT-AGATA-ATAAAG-TTGATA-TATAGTATAA	sigH	1.13088700757	AACAATTTAA-ATAGATAAT-AAAGTTGATAT-ATAGTATA-ATTATAA	sigK	0.799325856022	AACAATTTAA-AT-AGATAATAAAGTTGATA-TATAGTAT-AATTATAA	sigE	0.524460869841	AACAATTTAA-ATA-GATAATAAAGTTGATA-TATAGTAT-AATTATAA	sigD	0.158686738159	TAAAACAATT-TAAA-TAGATAATAAAGT-TGATATAT-AGTATAATTA	sigF	-0.181740092426	AATTTAAATA-GATAA-TAAAGTTGATATAT-AGTATAATTA-TAA	sigG	-1.17820637836	CAATTTAAAT-AGATA-ATAAAGTTGATATATAG-TATAATT-ATAA
CD630_13011	1508006	1	sigB	1.12915640568	AATTAATTAA-CAGTTT-TTGTAAGTATTT-GACAATA-GA	sigA	0.729703097094	TTATAATTAA-TTAACA-GTTTTTGTAAGTATTT-GACAAT-AGA	sig54	0.698802590351	TTAACAGTTT-TTGTA-AGTAT-TTGACA-ATAGA	sigF	0.481407730534	ACAGATATTA-TAATT-AATTAACAGTTTTT-GTAAGTATTT-GACAATAGA	sigD	-0.00786551428716	TTATAATTAA-TTAA-CAGTTTTTGTAAGTA-TTTGACAA-TAGA	sigA_only_proximal_box	-0.256467583034	TAACAGTTTT-TGTAAGTAT-TTACAATAGA	sigG	-0.349888985543	TATTATAATT-AATTA-ACAGTTTTTGTAAGTATTT-GACAATA-GA	sigK	-1.38770718361	TAATTAATTA-AC-AGTTTTTGTAAGTAT-TTGACAAT-AGA	sigH	-1.62097809992	ATAATTAATT-AACAGTTTT-TGTAAGTATT-TGACAATA-GA	sigE	-2.36275379342	AACAGATATT-ATA-ATTAATTAACAGTTTT-TGTAAGTA-TTTGACAATA
CD630_13020	1508698	-1	sigA	2.38113123582	AGTTTTTATG-TTGAAT-TTAAAGTTTTTTTTTAG-TATTAT-TTTTGTT	sigD	1.10458791089	GTTTTTATGT-TGAA-TTTAAAGTTTTTTTT-TAGTATTA-TTTTTGTT	sigF	1.05145654746	TTTTTATGTT-GAATT-TAAAGTTTTTTTTT-AGTATTATTT-TTGTT	sigH	1.04442502694	AAGTTTTTAT-GTTGAATTT-AAAGTTTTTTT-TTAGTATT-ATTTTTGTT	sigA_only_proximal_box	0.6308529148	AGTTTTTTTT-TAGTATTAT-TTTGTT	sigK	0.603348224351	TTTTATGTTG-AA-TTTAAAGTTTTTTTTT-AGTATTAT-TTTTGTT	sigG	0.243031687355	TTTTTATGTT-GAATT-TAAAGTTTTTTTTTAG-TATTATT-TTTGTT	sigE	-0.509180191506	TTTATGTTGA-ATT-TAAAGTTTTTTTTTAG-TATTATTT-TTGTT	sigB	-0.511329312607	GTAAGTTTTT-ATGTTG-AATTTAAAGTTTTTTTT-TAGTATT-ATTTTTGTT	sig54	-1.29096901962	GTTTTTATGT-TGAAT-TTAAAGT-TTTTTT-TTAGTATTAT
CD630_13030	1509534	-1	sigA_only_proximal_box	1.76395502045	ACCTAATATG-TAGTACAAT-TATAT	sigH	1.62515293478	TTAAATTAAT-AAAACATAA-ACGACCTAATAT-GTAGTACA-ATTTATAT	sigD	1.13050135307	TATATTTATT-TAAA-TTAATAAAACATAAACG-ACCTAATA-TGTAGTACAA	sigK	0.42701098866	AATTAATAAA-AC-ATAAACGACCTAATATGT-AGTACAAT-TTATAT	sig54	0.0384340547263	AAAACATAAA-CGACC-TAATAT-GTAGTA-CAATTTATAT	sigA	-0.185341275888	TAATAAAACA-TAAACG-ACCTAATATGTAG-TACAAT-TTATAT	sigF	-0.68299590511	ATATATTTAT-TTAAA-TTAATAAAACATAAA-CGACCTAATA-TGTAGTACAA	sigE	-0.76543202381	ATTTAAATTA-ATA-AAACATAAACGACCT-AATATGTA-GTACAATTTA	sigB	-0.825717409073	TATATTTATT-TAAATT-AATAAAACATAAACGACC-TAATATG-TAGTACAATT	sigG	-0.912815727645	ATATATTTAT-TTAAA-TTAATAAAACATAAACGA-CCTAATA-TGTAGTACAA
CD630_13040	1509689	1	sigA	2.89143412153	ATAGACAATA-TTTACT-AAAATAACAAGTTGTCG-TATAAT-TATATTA	sigA_only_proximal_box	2.38765676457	TAACAAGTTG-TCGTATAAT-TAATTA	sigB	1.72653036824	TAAATAGACA-ATATTT-ACTAAAATAACAAGTTG-TCGTATA-ATTATATTA	sigK	1.68131994445	GACAATATTT-AC-TAAAATAACAAGTTGT-CGTATAAT-TATATTA	sigE	0.474024471513	ACAATATTTA-CTA-AAATAACAAGTTGTCG-TATAATTA-TATTA	sigD	0.357169174223	TAGACAATAT-TTAC-TAAAATAACAAGTTG-TCGTATAA-TTATATTA	sigG	-0.0430116581383	AGACAATATT-TACTA-AAATAACAAGTTGTCGTAT-AATTATA-TTA	sig54	-0.475934670259	TTTACTAAAA-TAACA-AGTTG-TCGTAT-AATTATATTA	sigH	-1.06630383625	CAGAGTATAA-ATAGACAAT-ATTTACTAAAAT-AACAAGTT-GTCGTATAAT	sigF	-1.11833978735	AGACAATATT-TACTA-AAATAACAAGTTGT-CGTATAATTA-TATTA
CD630_13050	1511736	1	sigF	2.99001307262	TGAGTAATAG-GTAGA-AATAGATAAAAAGT-GGTAATAATA-TATATA	sigE	2.27169153347	ATAGGTAGAA-ATA-GATAAAAAGTGGTAAT-AATATATA-TA	sigB	1.5510659249	AAGTGAGTAA-TAGGTA-GAAATAGATAAAAAG-TGGTAAT-AATATATATA	sigG	1.46011675929	TGAGTAATAG-GTAGA-AATAGATAAAAAGTGGT-AATAATA-TATATA	sigK	1.08547039913	AGTAATAGGT-AG-AAATAGATAAAAAGTGGT-AATAATAT-ATATA	sigA	0.927091424609	GAGTAATAGG-TAGAAA-TAGATAAAAAGTGGTAA-TAATAT-ATATA	sigH	0.813496176291	TAAGTGAGTA-ATAGGTAGA-AATAGATAAAAA-GTGGTAAT-AATATATATA	sigA_only_proximal_box	0.340093885757	GATAAAAAGT-GGTAATAAT-AATATA	sigD	0.27240116535	AAGTGAGTAA-TAGG-TAGAAATAGATAAAA-AGTGGTAA-TAATATATAT	sig54	0.0727376771931	TAGGTAGAAA-TAGAT-AAAAA-GTGGTA-ATAATATATA
CD630_13160	1525735	1	sigA	2.7755382546	AAAACTATGT-TTGCAA-AAACAAGTAATGTATGA-TAAAAT-GATTAAGGAA	sigA_only_proximal_box	2.40689537653	AAGTAATGTA-TGATAAAAT-GATAAGGAA	sigB	1.54198050287	TATGAAAACT-ATGTTT-GCAAAAACAAGTAATGTA-TGATAAA-ATGATTAAGG	sigK	1.21799421722	AACTATGTTT-GC-AAAAACAAGTAATGTAT-GATAAAAT-GATTAAGGAA	sig54	0.334474344703	AAACAAGTAA-TGTAT-GATAAA-ATGATT-AAGGAA	sigD	0.0610630907729	AAACTATGTT-TGCA-AAAACAAGTAATG-TATGATAA-AATGATTAAG	sigG	-0.319754753976	AACTATGTTT-GCAAA-AACAAGTAATGTATGA-TAAAATG-ATTAAGGAA	sigF	-0.921308866526	AACTATGTTT-GCAAA-AACAAGTAATGTAT-GATAAAATGA-TTAAGGAA	sigE	-0.951629720482	TGTATGAAAA-CTA-TGTTTGCAAAAACAAGT-AATGTATG-ATAAAATGAT	sigH	-2.06564563848	AACTATGTTT-GCAAAAACA-AGTAATGTATG-ATAAAATG-ATTAAGGAA
CD630_13170	1526280	1	sigH	4.55710185384	AATCAATTTA-AAAGGAAAG-ACAGGATAAAT-ATAGAAAT-TTTATAACA	sigA	-0.169223847273	ACATAATCAA-TTTAAA-AGGAAAGACAGGATAAA-TATAGA-AATTTTATAA	sigG	-0.177266470431	CAATTTAAAA-GGAAA-GACAGGATAAATATAGA-AATTTTA-TAACA	sig54	-0.217210476217	TCAATTTAAA-AGGAA-AGACAGG-ATAAAT-ATAGAAATTT	sigE	-0.234454626855	CATAATCAAT-TTA-AAAGGAAAGACAGGATA-AATATAGA-AATTTTATAA	sigB	-0.605917605023	AATACATAAT-CAATTT-AAAAGGAAAGACAGGAT-AAATATA-GAAATTTTAT	sigK	-0.687451912655	TTAAAAGGAA-AG-ACAGGATAAATATAGA-AATTTTAT-AACA	sigA_only_proximal_box	-0.6898121079	AGGAAAGACA-GGATAAATA-TAAAATTTTATA	sigF	-1.03214454867	CAATTTAAAA-GGAAA-GACAGGATAAATAT-AGAAATTTTA-TAACA	sigD	-1.50969884686	ATAATCAATT-TAAA-AGGAAAGACAGGATAA-ATATAGAA-ATTTTATAAC
CD630_13180	1527240	1	sigA_only_proximal_box	1.85100861141	ATAGTATTTT-TGATAATAT-ATAAATA	sigK	1.43222392867	TTATATTGTT-AA-TTTATAGTATTTTTGAT-AATATAGT-AAATA	sigA	1.24772193333	TAATTTTATA-TTGTTA-ATTTATAGTATTTTTGATAA-TATAGT-AAATA	sigB	0.673419708343	TAATTTTATA-TTGTTA-ATTTATAGTATTTT-TGATAAT-ATAGTAAATA	sigG	0.664590243003	AGATAATTTT-ATATT-GTTAATTTATAGTATTTTT-GATAATA-TAGTAAATA	sigE	0.48737491144	TATATTGTTA-ATT-TATAGTATTTTTGAT-AATATAGT-AAATA	sig54	-0.00604120149843	TATTGTTAAT-TTATA-GTATTT-TTGATA-ATATAGTAAA	sigD	-0.0641982802641	GATAATTTTA-TATT-GTTAATTTATAGTATT-TTTGATAA-TATAGTAAAT	sigH	-1.04743320776	TTATATTGTT-AATTTATAG-TATTTTTGATAAT-ATAGTAAA-TA	sigF	-1.09344164934	ATTTTATATT-GTTAA-TTTATAGTATTTTT-GATAATATAG-TAAATA
CD630_13180	1526910	1	sigD	1.7689018238	ATGTTAAATA-TAAA-GCCTATATTTTTC-TTTGATAA-TGGGGAAGCT	sigG	1.4257686205	AATATGTTAA-ATATA-AAGCCTATATTTTTCTTT-GATAATG-GGGAAGCTAA	sig54	1.38530280212	TATTTTTCTT-TGATA-ATGGGG-AAGCTA-AGTTGG	sigB	0.89430089185	TATAAAGCCT-ATATTT-TTCTTTGATAAT-GGGGAAG-CTAAGTTGG	sigA_only_proximal_box	-0.0396039445062	TATATTTTTC-TTTGATAAT-GGGAAGCTAAG	sigF	-0.16153558088	AATATAAAGC-CTATA-TTTTTCTTTGATAAT-GGGGAAGCTA-AGTTGG	sigA	-0.276117322592	AAGCCTATAT-TTTTCT-TTGATAATGGGGAAGC-TAAGTT-GG	sigE	-0.91371110123	TATGTTAAAT-ATA-AAGCCTATATTTTTCT-TTGATAAT-GGGGAAGCTA	sigK	-0.920571297218	TAAATATAAA-GC-CTATATTTTTCTTTGAT-AATGGGGA-AGCTAAGTTG	sigH	-1.10476979031	AATATAAAGC-CTATATTTT-TCTTTGATAAT-GGGGAAGC-TAAGTTGG
CD630_13190	1529627	1	sigK	2.04122651981	TATATTTAGT-GC-ATAAACAGAGCTTATTTTT-AATAGTAT-TAAATA	sigE	1.22044629501	TATTTAGTGC-ATA-AACAGAGCTTATTTTT-AATAGTAT-TAAATA	sigG	0.951626712586	TATATTTAGT-GCATA-AACAGAGCTTATTTTT-AATAGTA-TTAAATA	sigD	0.075336228471	ATTTAGTGCA-TAAA-CAGAGCTTATTTTTAA-TAGTATTA-AATA	sigH	-0.00550165252605	TATATTTAGT-GCATAAACA-GAGCTTATTTTTA-ATAGTATT-AAATA	sigB	-0.105515976137	CACTTAAGTT-ATATTT-AGTGCATAAACAGA-GCTTATT-TTTAATAGTA	sigF	-0.129601508842	TATATTTAGT-GCATA-AACAGAGCTTATT-TTTAATAGTA-TTAAATA	sigA	-0.536885068532	TTAAGTTATA-TTTAGT-GCATAAACAGAGCTTATT-TTTAAT-AGTATTAAAT	sigA_only_proximal_box	-0.64315735834	AGCTTATTTT-TAATAGTAT-TAATA	sig54	-1.07889520092	TGCATAAACA-GAGCT-TATTT-TTAATA-GTATTAAATA
CD630_13230	1533409	1	sigF	3.24269515691	ATATATATCT-TAATA-TATTTGATTTATTT-GGTAAAACTA-AATTA	sigB	2.46735206638	AATTTCATAT-ATATCT-TAATATATTTGATTTATT-TGGTAAA-ACTAAATTA	sigG	2.30459684556	ATATATATCT-TAATA-TATTTGATTTATTTGGT-AAAACTA-AATTA	sigA_only_proximal_box	0.690921171241	TTAATATATT-TGATTTATT-TGTAAAACTAA	sig54	0.317220528909	TCTTAATATA-TTTGA-TTTAT-TTGGTA-AAACTAAATT	sigD	-0.0476284683024	CATATATATC-TTAA-TATATTTGATTTA-TTTGGTAA-AACTAAATTA	sigH	-0.309310622655	ATATATATCT-TAATATATT-TGATTTATTTG-GTAAAACT-AAATTA	sigE	-1.18996718913	TAAGAATTTC-ATA-TATATCTTAATATATTT-GATTTATT-TGGTAAAACT	sigA	-1.31318582314	CTTAATATAT-TTGATT-TATTTGGTAAAA-CTAAAT-TA	sigK	-2.17741768802	ATATCTTAAT-AT-ATTTGATTTATTTGGT-AAAACTAA-ATTA
CD630_13240	1534209	1	sigB	3.78079176704	TGATTAAAAT-TTGTTT-AAATAATAAAATTTA-TGATATA-ATGATGTA	sigA_only_proximal_box	3.00855212689	ATAAAATTTA-TGATATAAT-GAGTA	sigA	2.22046665815	TGATTAAAAT-TTGTTT-AAATAATAAAATTTATGA-TATAAT-GATGTA	sigD	1.11275836139	AAAATTTGTT-TAAA-TAATAAAATTTA-TGATATAA-TGATGTA	sigF	0.845828029639	ATTAAAATTT-GTTTA-AATAATAAAATTTA-TGATATAATG-ATGTA	sigG	0.240955733588	ATTAAAATTT-GTTTA-AATAATAAAATTTATGA-TATAATG-ATGTA	sig54	0.204946763911	TTTGTTTAAA-TAATA-AAATTT-ATGATA-TAATGATGTA	sigE	-0.730377069824	TAAAATTTGT-TTA-AATAATAAAATTTAT-GATATAAT-GATGTA	sigK	-0.785618010406	ATTAAAATTT-GT-TTAAATAATAAAATTTAT-GATATAAT-GATGTA	sigH	-1.13114323872	AAAAAAATAA-TGATTAAAA-TTTGTTTAAATA-ATAAAATT-TATGATATAA
CD630_13280	1539788	1	sigB	2.48581755143	ATATTTTCTT-TTGTGT-ATATAATTATTAATAA-TGGTTTA-TAAATAAAAT	sigF	1.84424408073	TTTCTTTTGT-GTATA-TAATTATTAATAATG-GTTTATAAAT-AAAATG	sigE	1.28039595095	TTTTGTGTAT-ATA-ATTATTAATAATGGTT-TATAAATA-AAATG	sigG	0.755881762777	TTTCTTTTGT-GTATA-TAATTATTAATAATGGTTT-ATAAATA-AAATG	sigA	-0.268266610543	TTTAAGAATA-TTTTCT-TTTGTGTATATAATTATT-AATAAT-GGTTTATAAA	sigD	-0.274994963765	TTCTTTTGTG-TATA-TAATTATTAATAATG-GTTTATAA-ATAAAATG	sig54	-0.52945651741	TTATTAATAA-TGGTT-TATAA-ATAAAA-TG	sigK	-1.10397540925	AAGAATATTT-TC-TTTTGTGTATATAATTATT-AATAATGG-TTTATAAATA	sigH	-1.24086210568	ATATTTTCTT-TTGTGTATA-TAATTATTAATA-ATGGTTTA-TAAATAAAAT	sigA_only_proximal_box	-1.42227834233	TTATTAATAA-TGGTTTATA-AAAAAATG
CD630_13280	1539862	1	sigA	4.39357970775	CGTTTTTAAA-TTGACT-AGGTTTGATTTATGTTA-TATAAT-TAATATA	sigK	2.459744045	TTTTAAATTG-AC-TAGGTTTGATTTATGT-TATATAAT-TAATATA	sigE	1.66117335696	TTTAAATTGA-CTA-GGTTTGATTTATGT-TATATAAT-TAATATA	sigB	1.39184452146	CGTTTTTAAA-TTGACT-AGGTTTGATTTA-TGTTATA-TAATTAATAT	sig54	1.15350566786	TAAATTGACT-AGGTT-TGATTT-ATGTTA-TATAATTAAT	sigA_only_proximal_box	1.099991894	TTGATTTATG-TTATATAAT-TATATA	sigG	0.466691280375	TTTTTAAATT-GACTA-GGTTTGATTTATGTTA-TATAATT-AATATA	sigH	-0.0498263589061	TTTAAATTGA-CTAGGTTTG-ATTTATGTTAT-ATAATTAA-TATA	sigF	-0.14285579072	TTTTTAAATT-GACTA-GGTTTGATTTATG-TTATATAATT-AATATA	sigD	-0.36949598155	GTAGCGTTTT-TAAA-TTGACTAGGTTTGATT-TATGTTAT-ATAATTAATA
CD630_13290	1541046	1	sigA	3.76315067823	CCCTATTAGC-TTGACA-CAATGTTGAAAAAATTA-TAAAAT-TAAGTG	sigK	1.41235141268	TATTAGCTTG-AC-ACAATGTTGAAAAAAT-TATAAAAT-TAAGTG	sigG	0.934980503808	CCACGCTCCC-TATTA-GCTTGACACAATGTTGAA-AAAATTA-TAAAATTAAG	sigF	0.931645027324	CCACGCTCCC-TATTA-GCTTGACACAATGTT-GAAAAAATTA-TAAAATTAAG	sigA_only_proximal_box	0.779589826872	GTTGAAAAAA-TTATAAAAT-TAGTG	sigE	0.72097512409	TCCCTATTAG-CTT-GACACAATGTTGAAAAAAT-TATAAAAT-TAAGTG	sigH	-0.190788176695	CTATTAGCTT-GACACAATG-TTGAAAAAATT-ATAAAATT-AAGTG	sigB	-0.370105425364	GCCACGCTCC-CTATTA-GCTTGACACAATGT-TGAAAAA-ATTATAAAAT	sig54	-1.36080714926	CCTATTAGCT-TGACA-CAATGT-TGAAAA-AATTATAAAA	sigD	-2.16736313469	ATTAGCTTGA-CACA-ATGTTGAAAAAATTA-TAAAATTA-AGTG
CD630_13300	1543286	1	sigA_only_proximal_box	3.51359263242	TAGTTCAAAA-TGGTATAAT-TAGTA	sigB	1.97054513009	ATAAAAAGTA-TATATA-AAAATATAGTTCAAAA-TGGTATA-ATTAAGTA	sigD	1.07443573534	AAAGTATATA-TAAA-AATATAGTTCAAAA-TGGTATAA-TTAAGTA	sigH	0.714215365224	TTGCCTATAA-AAAGTATAT-ATAAAAATATAG-TTCAAAAT-GGTATAATTA	sigA	0.543851623033	AAAAAGTATA-TATAAA-AATATAGTTCAAAATGG-TATAAT-TAAGTA	sigF	0.426394440888	AAAGTATATA-TAAAA-ATATAGTTCAAAAT-GGTATAATTA-AGTA	sigG	-0.145382627388	CCTATAAAAA-GTATA-TATAAAAATATAGTTCAA-AATGGTA-TAATTAAGTA	sigE	-0.175978222994	AAAAGTATAT-ATA-AAAATATAGTTCAAAATGG-TATAATTA-AGTA	sigK	-0.408795901395	TAAAAAGTAT-AT-ATAAAAATATAGTTCAA-AATGGTAT-AATTAAGTA	sig54	-0.572837405323	TATATAAAAA-TATAG-TTCAAA-ATGGTA-TAATTAAGTA
CD630_13320	1546595	-1	sigK	2.03261584826	GTAAAAGGTG-GC-ATTTTTTTATTAATCTATG-AATAAAAT-ATGCT	sigE	1.70567513841	AAAAGGTGGC-ATT-TTTTTATTAATCTATG-AATAAAAT-ATGCT	sigG	1.56869457171	GTAAAAGGTG-GCATT-TTTTTATTAATCTATGAA-TAAAATA-TGCT	sigA	0.90948587355	TTAGTAAAAG-GTGGCA-TTTTTTTATTAATCTATGAA-TAAAAT-ATGCT	sigF	0.493115049935	GTAAAAGGTG-GCATT-TTTTTATTAATCTAT-GAATAAAATA-TGCT	sigA_only_proximal_box	-0.00775587704957	ATTAATCTAT-GAATAAAAT-ATCT	sigH	-0.118546314492	GTTAGTAAAA-GGTGGCATT-TTTTTATTAATC-TATGAATA-AAATATGCT	sigB	-0.563963751092	TAAAAGGTGG-CATTTT-TTTATTAATCTAT-GAATAAA-ATATGCT	sigD	-1.58493228433	TAAGTTAGTA-AAAG-GTGGCATTTTTTTATTA-ATCTATGA-ATAAAATATG	sig54	-1.85692950091	GGTGGCATTT-TTTTA-TTAATCT-ATGAAT-AAAATATGCT
CD630_13390	1555834	-1	sigF	2.2130565828	TTTTTTTGAT-GATTT-TTACCCATAAGTAT-GTTATTATTA-TCTT	sigA_only_proximal_box	2.04909712521	CCCATAAGTA-TGTTATTAT-TACTT	sigH	0.946832467046	TAATTTTTTT-TGATGATTT-TTACCCATAAGT-ATGTTATT-ATTATCTT	sigB	0.75259939375	ATTTTTTTTG-ATGATT-TTTACCCATAAGTA-TGTTATT-ATTATCTT	sigA	0.702951373818	TTTGATGATT-TTTACC-CATAAGTATGTTAT-TATTAT-CTT	sig54	0.434038516592	TGATGATTTT-TACCC-ATAAGT-ATGTTA-TTATTATCTT	sigG	-0.231591599655	TTTTTTTGAT-GATTT-TTACCCATAAGTATGTT-ATTATTA-TCTT	sigD	-0.241672769914	TTTTTTTTGA-TGAT-TTTTACCCATAAGTA-TGTTATTA-TTATCTT	sigK	-0.687275228246	TTTTTTGATG-AT-TTTTACCCATAAGTATGTT-ATTATTAT-CTT	sigE	-0.710118250022	AGCTATATTA-ATT-TTTTTTGATGATTTTTACC-CATAAGTA-TGTTATTATT
CD630_13400	1556115	1	sigK	2.79351418036	AATTTATTTA-AC-AGATACGATAAATAT-CATATAAT-TATATTA	sigA_only_proximal_box	2.2597928706	ACGATAAATA-TCATATAAT-TAATTA	sigA	2.08736639564	ATAAATTTAT-TTAACA-GATACGATAAATATCA-TATAAT-TATATTA	sigB	1.77312935284	TATTATAAAT-TTATTT-AACAGATACGATAAATA-TCATATA-ATTATATTA	sigE	1.1898112696	ATAAATTTAT-TTA-ACAGATACGATAAATAT-CATATAAT-TATATTA	sigD	1.06376335135	ATAAATTTAT-TTAA-CAGATACGATAAATA-TCATATAA-TTATATTA	sigH	0.640486606187	AAATTTATTT-AACAGATAC-GATAAATATC-ATATAATT-ATATTA	sig54	-0.0640011242544	TTTATTTAAC-AGATA-CGATAAA-TATCAT-ATAATTATAT	sigG	-0.729674839024	AATATTATAA-ATTTA-TTTAACAGATACGATAAA-TATCATA-TAATTATATT	sigF	-0.96383753611	ATAAAAAATA-TTATA-AATTTATTTAACAGAT-ACGATAAATA-TCATATAATT
CD630_13450	1562468	1	sigA_only_proximal_box	2.55777871882	CATAGTACTG-TGTTATTAT-GAGATA	sigA	1.93656464679	AAAATAACTA-TTGTGC-AGAACATAGTACTGTGT-TATTAT-GAGGATA	sigK	0.653298820474	TTTAAAAATA-AC-TATTGTGCAGAACAT-AGTACTGT-GTTATTATGA	sig54	0.465320415809	AATAACTATT-GTGCA-GAACATA-GTACTG-TGTTATTATG	sigB	0.108544452523	AAAATAACTA-TTGTGC-AGAACATAGTACTG-TGTTATT-ATGAGGATA	sigG	-0.120897861506	GAATATTTAA-AAATA-ACTATTGTGCAGAACAT-AGTACTG-TGTTATTATG	sigH	-0.22442963579	GAATATTTAA-AAATAACTA-TTGTGCAGAAC-ATAGTACT-GTGTTATTAT	sigF	-0.472022210292	AATAACTATT-GTGCA-GAACATAGTACTGT-GTTATTATGA-GGATA	sigE	-0.915848738009	ATATTTAAAA-ATA-ACTATTGTGCAGAACAT-AGTACTGT-GTTATTATGA	sigD	-0.918308104021	ATAACTATTG-TGCA-GAACATAGTACTG-TGTTATTA-TGAGGATA
CD630_13480	1565074	1	sigA_only_proximal_box	4.05864624404	ATCTATACTA-TGGTATAAT-AATATCG	sigD	1.57967117396	TTTAAAAGTA-TAAA-AATATAATCTATACTA-TGGTATAA-TAAGTATCG	sigB	1.08036124407	TAAAAGTATA-AAAATA-TAATCTATACTA-TGGTATA-ATAAGTATCG	sigA	1.07056257016	ATTCATAAA-TTGATT-TAAAAGTATAAAAATATAATCTA-TACTAT-GGTATAATAA	sigG	0.476168627923	ATAAATTGAT-TTAAA-AGTATAAAAATATAATC-TATACTA-TGGTATAATA	sigH	0.245466575589	AATTGATTTA-AAAGTATAA-AAATATAATCT-ATACTATG-GTATAATAAG	sigK	0.187839711958	AATTGATTTA-AA-AGTATAAAAATATAATC-TATACTAT-GGTATAATAA	sigF	0.117549892448	ATAAATTGAT-TTAAA-AGTATAAAAATATA-ATCTATACTA-TGGTATAATA	sigE	-0.055805002723	AAGTATAAAA-ATA-TAATCTATACTATGG-TATAATAA-GTATCG	sig54	-0.544834817492	TATAAAAATA-TAATC-TATACT-ATGGTA-TAATAAGTAT
CD630_13530	1570410	-1	sigH	2.01304585267	ATTTTATAAT-CTACTTTTT-TCTTTTTTTT-ATAGTAAT-ATATATGT	sigK	1.58717757484	TTTATAATCT-AC-TTTTTTCTTTTTTTTAT-AGTAATAT-ATATGT	sigE	0.815168543789	TTATAATCTA-CTT-TTTTCTTTTTTTTATAGT-AATATATA-TGT	sigB	0.664959558997	TTTTATAATC-TACTTT-TTTCTTTTTTTTATAG-TAATATA-TATGT	sigA_only_proximal_box	0.572386461931	TTTTTCTTTT-TTTTATAGT-AAATATATGT	sigG	0.362356195532	TTATTTTATA-ATCTA-CTTTTTTCTTTTTTTTAT-AGTAATA-TATATGT	sigA	0.200051808578	TATTTTATAA-TCTACT-TTTTTCTTTTTTT-TATAGT-AATATATATG	sigF	-0.108654634064	TTATAATCTA-CTTTT-TTCTTTTTTTTATA-GTAATATATA-TGT	sigD	-0.397843345015	TTTTATTTTA-TAAT-CTACTTTTTTCTTTT-TTTTATAG-TAATATATAT	sig54	-1.75449638951	AATCTACTTT-TTTCT-TTTTTTT-ATAGTA-ATATATATGT
CD630_13540	1570520	1	sigB	1.85662435038	AAACAGTGTA-TTGATA-CAATTAATTTTTAATATT-GGACATA-ATAAAATAG	sigA	1.55245038898	AAACAGTGTA-TTGATA-CAATTAATTTTTAATATTGGA-CATAAT-AAAATAG	sigK	1.37679450194	GTGTATTGAT-AC-AATTAATTTTTAATATTGGA-CATAATAA-AATAG	sigD	1.27541373456	AGTGTATTGA-TACA-ATTAATTTTTAATATT-GGACATAA-TAAAATAG	sigF	1.18486031839	TGTATTGATA-CAATT-AATTTTTAATATT-GGACATAATA-AAATAG	sigA_only_proximal_box	1.11630255078	TTTTAATATT-GGACATAAT-AAATAG	sigE	0.852689962352	TATTGATACA-ATT-AATTTTTAATATTGGA-CATAATAA-AATAG	sigG	0.217551550114	AAAAAACAGT-GTATT-GATACAATTAATTTTT-AATATTG-GACATAATAA	sigH	-1.07131278178	TGTATTGATA-CAATTAATT-TTTAATATTGG-ACATAATA-AAATAG	sig54	-1.76046775887	ATTTTTAATA-TTGGA-CATAA-TAAAAT-AG
CD630_13550	1571873	1	sigF	2.72744004677	GATTATTAAT-GTATA-AAAATAATAATAATT-GACAAACATA-GCTATA	sig54	2.40755978995	ATAATAATAA-TTGAC-AAACA-TAGCTA-TA	sigG	2.33956965275	GATTATTAAT-GTATA-AAAATAATAATAATTGAC-AAACATA-GCTATA	sigE	0.735704715823	ATGTATAAAA-ATA-ATAATAATTGACAAA-CATAGCTA-TA	sigB	0.615932807618	TTGATTATTA-ATGTAT-AAAAATAATAATAAT-TGACAAA-CATAGCTATA	sigA	0.421914933867	AGTAAAAAAA-TTGATT-ATTAATGTATAAAAATAAT-AATAAT-TGACAAACAT	sigD	0.00681940865573	TATTAATGTA-TAAA-AATAATAATAATT-GACAAACA-TAGCTATA	sigA_only_proximal_box	-0.165508811828	TAATAATAAT-TGACAAACA-TACTATA	sigK	-0.583963648878	AATGTATAAA-AA-TAATAATAATTGACAAA-CATAGCTA-TA	sigH	-1.19844271401	ATTGATTATT-AATGTATAA-AAATAATAATA-ATTGACAA-ACATAGCTAT
CD630_13550	1571891	1	sigA	3.56133756093	ATAATAATAA-TTGACA-AACATAGCTATATATGA-TAGAGT-AGTAATA	sigA_only_proximal_box	2.16850436273	TAGCTATATA-TGATAGAGT-ATAATA	sigK	1.1472909735	ATAATAATTG-AC-AAACATAGCTATATAT-GATAGAGT-AGTAATA	sigB	0.626446634517	ATAATAATAA-TTGACA-AACATAGCTATATA-TGATAGA-GTAGTAATA	sigD	0.168751066098	TGTATAAAAA-TAAT-AATAATTGACAAACAT-AGCTATAT-ATGATAGAGT	sigE	-0.0706643010559	TATAAAAATA-ATA-ATAATTGACAAACATAGC-TATATATG-ATAGAGTAGT	sig54	-0.280968021398	TAATAATAAT-TGACA-AACATAG-CTATAT-ATGATAGAGT	sigF	-0.772789674439	TGTATAAAAA-TAATA-ATAATTGACAAACATA-GCTATATATG-ATAGAGTAGT	sigH	-0.83045063875	TAATAATTGA-CAAACATAG-CTATATATGAT-AGAGTAGT-AATA	sigG	-0.905501672638	ATAAAAATAA-TAATA-ATTGACAAACATAGCTATA-TATGATA-GAGTAGTAAT
CD630_13560	1572404	1	sigE	2.57700218718	TAAAAAGAGA-ATA-AGTGATACTGATAGAC-CATATAAA-AATATTA	sigD	2.49347898252	GTAAATTTTC-TAAA-AAGAGAATAAGTGAT-ACTGATAG-ACCATATAAA	sigH	1.20893873242	AAATTTTCTA-AAAAGAGAA-TAAGTGATACTG-ATAGACCA-TATAAAAATA	sigG	0.298122577327	TCTAAAAAGA-GAATA-AGTGATACTGATAGACCA-TATAAAA-ATATTA	sigK	0.252648705502	TAAAAAGAGA-AT-AAGTGATACTGATAGAC-CATATAAA-AATATTA	sig54	-0.0219012258197	AGAGAATAAG-TGATA-CTGAT-AGACCA-TATAAAAATA	sigF	-0.15581440666	TCTAAAAAGA-GAATA-AGTGATACTGATAGA-CCATATAAAA-ATATTA	sigA_only_proximal_box	-0.187823632795	AGAGAATAAG-TGATACTGA-TAACCATATAAA	sigB	-0.793509451234	ATTTTCTAAA-AAGAGA-ATAAGTGATACTGATA-GACCATA-TAAAAATATT	sigA	-1.09186992708	TTAGTAAATT-TTCTAA-AAAGAGAATAAGTGATACTGATA-GACCAT-ATAAAAATAT
CD630_13570	1573940	-1	sigA	1.93131231464	CTTTAAATAT-TAGACA-TCTACATTATTTTCTGA-TATTAT-TTAAGAT	sigK	1.81853056683	TAAATATTAG-AC-ATCTACATTATTTTCT-GATATTAT-TTAAGAT	sigA_only_proximal_box	1.79053850715	CATTATTTTC-TGATATTAT-TAAGAT	sigD	1.22829187355	CTTTAAATAT-TAGA-CATCTACATTATTT-TCTGATAT-TATTTAAGAT	sigG	0.371075968971	TGGCTTTAAA-TATTA-GACATCTACATTATTTTCT-GATATTA-TTTAAGAT	sigB	0.236305902348	CTTTAAATAT-TAGACA-TCTACATTATTTTC-TGATATT-ATTTAAGAT	sigH	-0.152901026184	TTTAAATATT-AGACATCTA-CATTATTTTCTG-ATATTATT-TAAGAT	sigE	-0.34693727032	ATGGCTTTAA-ATA-TTAGACATCTACAT-TATTTTCT-GATATTATTT	sig54	-0.688579145974	TATTAGACAT-CTACA-TTATTTT-CTGATA-TTATTTAAGA	sigF	-1.23212469669	TTAAATATTA-GACAT-CTACATTATTTTCT-GATATTATTT-AAGAT
CD630_13600	1575517	-1	sigA_only_proximal_box	3.29549516125	TAGAACAATT-TGTTATAAT-CATAC	sigB	2.65864781896	TATATTTTAT-TAGTTT-TATTTTTTAGAACAATT-TGTTATA-ATCTATAC	sigA	0.812774566304	ATTTTATTAG-TTTTAT-TTTTTAGAACAATTTGT-TATAAT-CTATAC	sigE	0.368178651848	TATTAGTTTT-ATT-TTTTAGAACAATTTGT-TATAATCT-ATAC	sigF	0.263237353905	TATTTTATTA-GTTTT-ATTTTTTAGAACAATT-TGTTATAATC-TATAC	sigG	0.139100698899	TTTATTAGTT-TTATT-TTTTAGAACAATTTGTTA-TAATCTA-TAC	sig54	0.0665348020011	GTTTTATTTT-TTAGA-ACAAT-TTGTTA-TAATCTATAC	sigD	-0.283392374786	TTTTATTAGT-TTTA-TTTTTTAGAACAATT-TGTTATAA-TCTATAC	sigK	-0.329881694213	TATTAGTTTT-AT-TTTTTAGAACAATTTGT-TATAATCT-ATAC	sigH	-0.670007028283	ATTCTTTTAT-ATTTTATTA-GTTTTATTTTTTA-GAACAATT-TGTTATAATC
CD630_13760	1593403	1	sigA	1.35655608956	GAAGATTAAA-TTGATA-ATCCTGAAAATATAATATTG-CATGAT-GTAAGAATAC	sigA_only_proximal_box	1.14099433731	TATTGCATGA-TGTAAGAAT-AAACAA	sig54	0.97962025792	AAATATAATA-TTGCA-TGATGT-AAGAAT-ACAACAA	sigG	0.854026268305	TGATAATCCT-GAAAA-TATAATATTGCATGATGT-AAGAATA-CAACAA	sigE	0.850849099111	TCCTGAAAAT-ATA-ATATTGCATGATGTAAG-AATACAAC-AA	sigF	0.330669160038	TGATAATCCT-GAAAA-TATAATATTGCATGA-TGTAAGAATA-CAACAA	sigB	-0.109174339205	GAAGATTAAA-TTGATA-ATCCTGAAAATATAATA-TTGCATG-ATGTAAGAAT	sigK	-0.490636265673	AATTGATAAT-CC-TGAAAATATAATATTG-CATGATGT-AAGAATACAA	sigH	-0.737489304398	GATAATCCTG-AAAATATAA-TATTGCATGATG-TAAGAATA-CAACAA	sigD	-0.887763937962	TGATAATCCT-GAAA-ATATAATATTGCA-TGATGTAA-GAATACAACA
CD630_13810	1599901	-1	sig54	2.5365069917	TTATACATTA-TAGCT-TACATA-TTGATT-AATAAATTTT	sigE	1.30771789458	ATTATACATT-ATA-GCTTACATATTGATT-AATAAATT-TTAAAGG	sigD	0.500729394325	AATAATATTA-TACA-TTATAGCTTACAT-ATTGATTA-ATAAATTTTA	sigG	0.0254377790173	ATATTATACA-TTATA-GCTTACATATTGATTAATA-AATTTTA-AAGG	sigH	-0.0377312975786	ATTATACATT-ATAGCTTAC-ATATTGATTA-ATAAATTT-TAAAGG	sigB	-0.244773562071	AATAATATTA-TACATT-ATAGCTTACATAT-TGATTAA-TAAATTTTAA	sigF	-0.254555755896	ATATTATACA-TTATA-GCTTACATATTGA-TTAATAAATT-TTAAAGG	sigK	-0.296702093348	ATACATTATA-GC-TTACATATTGATTAATA-AATTTTAA-AGG	sigA_only_proximal_box	-0.521290102671	ACATATTGAT-TAATAAATT-TAAAGG	sigA	-1.18190226558	ATAATAATAT-TATACA-TTATAGCTTACATATTGATTAA-TAAATT-TTAAAGG
CD630_13820	1600009	1	sigA	1.26658397216	TAGAAAATAA-GTGTCT-TCTTACTAAATATCTAT-TATATT-AAATTTGT	sigE	0.97457171772	ATGATAGAAA-ATA-AGTGTCTTCTTACTA-AATATCTA-TTATATTAAA	sigD	0.575177656536	TGATAGAAAA-TAAG-TGTCTTCTTACTAAAT-ATCTATTA-TATTAAATTT	sigB	0.112777866231	TAGAAAATAA-GTGTCT-TCTTACTAAATATCTA-TTATATT-AAATTTGT	sigG	-0.0164576688346	GAAAATAAGT-GTCTT-CTTACTAAATATCTAT-TATATTA-AATTTGT	sigA_only_proximal_box	-0.0174261284248	ACTAAATATC-TATTATATT-AATTTGT	sigF	-0.0315716662005	AGATATGATA-GAAAA-TAAGTGTCTTCTTA-CTAAATATCT-ATTATATTAA	sigH	-0.459883217811	GATAGAAAAT-AAGTGTCTT-CTTACTAAAT-ATCTATTA-TATTAAATTT	sigK	-0.506585083472	ATAGAAAATA-AG-TGTCTTCTTACTAAATA-TCTATTAT-ATTAAATTTG	sig54	-1.01284830224	ATAAGTGTCT-TCTTA-CTAAA-TATCTA-TTATATTAAA
CD630_13820	1600072	1	sig54	2.20372872696	TTGAAATATG-TGATA-TTAAATT-TTTCTT-TTTAATAAAT	sigE	1.98516548713	GAAATATGTG-ATA-TTAAATTTTTCTTTTT-AATAAATT-AAATA	sigK	0.550905768636	GAAATATGTG-AT-ATTAAATTTTTCTTTTT-AATAAATT-AAATA	sigA	0.414163586291	TGATTATTTA-TTGAAA-TATGTGATATTAAATTTTTCTT-TTTAAT-AAATTAAATA	sigG	-0.251827748933	TTGAAATATG-TGATA-TTAAATTTTTCTTTTTAA-TAAATTA-AATA	sigD	-0.506505364378	TATGTGATAT-TAAA-TTTTTCTTTTTA-ATAAATTA-AATA	sigA_only_proximal_box	-0.796224178708	TTTTTCTTTT-TAATAAATT-AATA	sigH	-0.852446494088	GAAATATGTG-ATATTAAAT-TTTTCTTTTTA-ATAAATTA-AATA	sigB	-0.936135755075	ATTGAAATAT-GTGATA-TTAAATTTTTCTTTT-TAATAAA-TTAAATA	sigF	-1.12562293386	TTGAAATATG-TGATA-TTAAATTTTTCTTT-TTAATAAATT-AAATA
CD630_13870	1605712	1	sigE	0.524198973169	ATCGAAAAAA-ATA-ACTTAAGTATTTA-AATATCGT-TATAGTAC	sigB	0.51073815241	ATCGAAAAAA-ATAACT-TAAGTATTTAAATAT-CGTTATA-GTAC	sigK	0.300400037455	GAAATCGAAA-AA-AATAACTTAAGTATTTA-AATATCGT-TATAGTAC	sigA	0.254997144929	TTTATAGAAA-TCGAAA-AAAATAACTTAAGTATTTAAA-TATCGT-TATAGTAC	sigG	-0.163083316099	TATAGAAATC-GAAAA-AAATAACTTAAGTATTT-AAATATC-GTTATAGTAC	sigD	-0.37255575279	TCGAAAAAAA-TAAC-TTAAGTATTTAAAT-ATCGTTAT-AGTAC	sigA_only_proximal_box	-0.432100502971	ATAACTTAAG-TATTTAAAT-ATGTTATAGTAC	sig54	-0.566674281668	AAAATAACTT-AAGTA-TTTAAA-TATCGT-TATAGTAC	sigF	-0.696153864115	TATAGAAATC-GAAAA-AAATAACTTAAGTA-TTTAAATATC-GTTATAGTAC	sigH	-1.088037611	AAATCGAAAA-AAATAACTT-AAGTATTTAAAT-ATCGTTAT-AGTAC
CD630_13920	1612776	-1	sigA	2.10876804513	TATGTTTTTA-TGGATT-ATTATCAGAATATATAA-TATAAT-TTTATAT	sigB	1.91661485019	AAAAAGTTAT-ATGTTT-TTATGGATTATTATCA-GAATATA-TAATATAATT	sigA_only_proximal_box	1.12146017425	TCAGAATATA-TAATATAAT-TTATAT	sigE	1.06946589328	GTTTTTATGG-ATT-ATTATCAGAATATAT-AATATAAT-TTTATAT	sigK	0.990314507626	GTTTTTATGG-AT-TATTATCAGAATATAT-AATATAAT-TTTATAT	sigH	0.926346392763	TATATGTTTT-TATGGATTA-TTATCAGAAT-ATATAATA-TAATTTTATA	sigF	0.517976677376	AGTTATATGT-TTTTA-TGGATTATTATCAGA-ATATATAATA-TAATTTTATA	sigG	0.465165697435	AGTTATATGT-TTTTA-TGGATTATTATCAGAATA-TATAATA-TAATTTTATA	sig54	-0.771276016144	TATGGATTAT-TATCA-GAATAT-ATAATA-TAATTTTATA	sigD	-1.22317001824	TATGTTTTTA-TGGA-TTATTATCAGAATATA-TAATATAA-TTTTATAT
CD630_13940	1614075	1	sigE	1.98571569455	TTTATTAAAA-ATA-TCCAAATGTCTGTAAA-AATAGACT-ATAATAGAGT	sigG	1.44524614627	GTTTCTTTTA-TTAAA-AATATCCAAATGTCTGT-AAAAATA-GACTATAATA	sigA_only_proximal_box	1.34974336172	TGTAAAAATA-GACTATAAT-AAGTAG	sigA	1.30214743416	ATTAAAAATA-TCCAAA-TGTCTGTAAAAATAGAC-TATAAT-AGAGTAG	sigD	0.703632562122	TAAAAATATC-CAAA-TGTCTGTAAAAATA-GACTATAA-TAGAGTAG	sigK	0.476240924916	TATCCAAATG-TC-TGTAAAAATAGACTAT-AATAGAGT-AG	sigF	0.243446459519	GTTTCTTTTA-TTAAA-AATATCCAAATGTC-TGTAAAAATA-GACTATAATA	sigH	0.190962861362	AAAAATATCC-AAATGTCTG-TAAAAATAGACT-ATAATAGA-GTAG	sigB	-0.179736355928	TTTATTAAAA-ATATCC-AAATGTCTGTAAAAATA-GACTATA-ATAGAGTAG	sig54	-0.195467152135	AATATCCAAA-TGTCT-GTAAAAA-TAGACT-ATAATAGAGT
CD630_13960	1616835	-1	sigG	1.60560284974	ACCAATTTAG-TTATT-TTTCAGTTACAGATTT-AATAATA-GTTAAT	sigF	0.686121362221	TACCAATTTA-GTTAT-TTTTCAGTTACAGA-TTTAATAATA-GTTAAT	sigK	0.293143349737	ATTTTTTTAT-AC-CAATTTAGTTATTTTTCAGT-TACAGATT-TAATAATAGT	sigD	0.130899398158	TTATACCAAT-TTAG-TTATTTTTCAGTT-ACAGATTT-AATAATAGTT	sigA_only_proximal_box	-0.22146363594	TTTCAGTTAC-AGATTTAAT-AAAGTTAAT	sigA	-0.265910381645	TTTATACCAA-TTTAGT-TATTTTTCAGTTACAGA-TTTAAT-AATAGTTAAT	sigH	-0.357653620378	ATATTTTTTT-ATACCAATT-TAGTTATTTTTCA-GTTACAGA-TTTAATAATA	sigE	-0.586456532513	CAATTTAGTT-ATT-TTTCAGTTACAGATTTAAT-AATAGTTA-AT	sigB	-0.959647018886	TATACCAATT-TAGTTA-TTTTTCAGTTAC-AGATTTA-ATAATAGTTA	sig54	-1.01275789017	TATTTTTCAG-TTACA-GATTTA-ATAATA-GTTAAT
CD630_13970	1617819	-1	sigA	2.88463431463	TTATTTTATA-TTGACC-CTCACATGATGTCATGTTA-TACCCT-AAAATT	sig54	2.33967954695	CCTCACATGA-TGTCA-TGTTAT-ACCCTA-AAATT	sigB	1.08220954239	TTATTTTATA-TTGACC-CTCACATGATGTCA-TGTTATA-CCCTAAAATT	sigK	0.873269864254	TTTTATATTG-AC-CCTCACATGATGTCATGT-TATACCCT-AAAATT	sigD	0.83947998737	TATTGACCCT-CACA-TGATGTCATGTTATA-CCCTAAAA-TT	sigG	0.393918751385	ATTTATTATT-TTATA-TTGACCCTCACATGATGT-CATGTTA-TACCCTAAAA	sigE	0.368151436608	TTATTATTTT-ATA-TTGACCCTCACATGATGT-CATGTTAT-ACCCTAAAAT	sigA_only_proximal_box	0.137480040153	CCTCACATGA-TGTCATGTT-AACCCTAAAAT	sigF	-0.479187019056	ATTTATTATT-TTATA-TTGACCCTCACATGA-TGTCATGTTA-TACCCTAAAA	sigH	-1.50854962329	ATTTTATATT-GACCCTCAC-ATGATGTCATGTT-ATACCCTA-AAATT
CD630_13990	1619165	1	sigA_only_proximal_box	2.05635786527	AAATAAAATA-TCTTATAAT-TAATTA	sigD	1.09584505323	TTATTATGTA-TCAA-GTACAAATAAAATA-TCTTATAA-TTATATTA	sigE	0.581291705271	ATGTAAATCA-TTA-TTATGTATCAAGTACA-AATAAAAT-ATCTTATAAT	sigK	0.560651008376	TGTATCAAGT-AC-AAATAAAATATCTTAT-AATTATAT-TA	sigH	0.428186404879	TATTATGTAT-CAAGTACAA-ATAAAATATC-TTATAATT-ATATTA	sigA	0.338638653449	CATTATTATG-TATCAA-GTACAAATAAAATATCT-TATAAT-TATATTA	sig54	0.0495180253772	ATGTATCAAG-TACAA-ATAAAA-TATCTT-ATAATTATAT	sigG	-0.0409138542006	ATGTAAATCA-TTATT-ATGTATCAAGTACAAA-TAAAATA-TCTTATAATT	sigF	-0.349286282758	TCATTATTAT-GTATC-AAGTACAAATAAAATA-TCTTATAATT-ATATTA	sigB	-0.432939862856	AATCATTATT-ATGTAT-CAAGTACAAATAAAATA-TCTTATA-ATTATATTA
CD630_14000	1620123	1	sigA_only_proximal_box	3.65911052562	AATAGAAATA-TGGTATAAT-CTATACA	sigB	2.37304884529	AAAAAATAGT-GTGTAT-ATAAATATAATAGAAATA-TGGTATA-ATCTTATACA	sigD	1.86800261393	AGTGTGTATA-TAAA-TATAATAGAAATA-TGGTATAA-TCTTATACA	sigG	0.77993756673	GTGTGTATAT-AAATA-TAATAGAAATATGGTAT-AATCTTA-TACA	sigE	0.656005748646	TAGTGTGTAT-ATA-AATATAATAGAAATATGG-TATAATCT-TATACA	sigA	0.390932056399	AAAAAATAGT-GTGTAT-ATAAATATAATAGAAATATGG-TATAAT-CTTATACA	sig54	-0.118340979555	TGTATATAAA-TATAA-TAGAAAT-ATGGTA-TAATCTTATA	sigK	-0.226971676363	GTGTGTATAT-AA-ATATAATAGAAATATGG-TATAATCT-TATACA	sigH	-0.857129517612	AATAGTGTGT-ATATAAATA-TAATAGAAAT-ATGGTATA-ATCTTATACA	sigF	-0.899097426671	AATAGTGTGT-ATATA-AATATAATAGAAATAT-GGTATAATCT-TATACA
CD630_14010	1621652	-1	sigA	4.09804475924	TTTGTACTCC-TTGACT-TTTATATAATTAATATG-TACAAT-TTTATT	sigA_only_proximal_box	1.09327570411	TCCTTGACTT-TTATATAAT-TATATGTACAA	sigK	0.834104245703	AATAGTTTGT-AC-TCCTTGACTTTTATATA-ATTAATAT-GTACAATTTT	sigH	0.798757732564	TTGTACTCCT-TGACTTTTA-TATAATTAATAT-GTACAATT-TTATT	sigF	0.425839305055	TGTACTCCTT-GACTT-TTATATAATTAATAT-GTACAATTTT-ATT	sigG	0.351284857209	TGTACTCCTT-GACTT-TTATATAATTAATATGTAC-AATTTTA-TT	sigB	0.155463238119	TTTGTACTCC-TTGACT-TTTATATAATTAAT-ATGTACA-ATTTTATT	sig54	-0.934119705797	TTGTACTCCT-TGACT-TTTATA-TAATTA-ATATGTACAA	sigE	-1.05859360023	GTTTGTACTC-CTT-GACTTTTATATAATT-AATATGTA-CAATTTTATT	sigD	-1.46141535311	TTGTACTCCT-TGAC-TTTTATATAATTAAT-ATGTACAA-TTTTATT
CD630_14020	1622499	-1	sigB	1.70424104189	AGTTATTTAA-CTAATA-TATAACAATACCTTT-TGGAATA-TGAT	sigG	1.21014572525	TATAAATTAC-AAATA-GTTATTTAACTAATATAT-AACAATA-CCTTTTGGAA	sigH	0.476753129177	TAAATTACAA-ATAGTTATT-TAACTAATAT-ATAACAAT-ACCTTTTGGA	sig54	0.450110002746	AACTAATATA-TAACA-ATACCTT-TTGGAA-TATGAT	sigE	0.0760946978436	ACAAATAGTT-ATT-TAACTAATATATAAC-AATACCTT-TTGGAATATG	sigD	-0.203961421152	AAATAGTTAT-TTAA-CTAATATATAACAAT-ACCTTTTG-GAATATGAT	sigA_only_proximal_box	-0.311364065214	TTAACTAATA-TATAACAAT-ACTTTTGGAAT	sigA	-0.363856190754	AAATAGTTAT-TTAACT-AATATATAACAA-TACCTT-TTGGAATATG	sigK	-0.373476575215	ACAAATAGTT-AT-TTAACTAATATATAAC-AATACCTT-TTGGAATATG	sigF	-0.462975754436	ATTACAAATA-GTTAT-TTAACTAATATATA-ACAATACCTT-TTGGAATATG
CD630_14030	1622975	1	sigE	2.66178221716	ATTCAATATT-CTA-AAGTGAACAATATTAG-CATAGACT-CTATCA	sigA	1.51349234283	TAATTCAATA-TTCTAA-AGTGAACAATATTAGCA-TAGACT-CTATCA	sigG	0.879356004382	CATGAAAGGT-TAATT-CAATATTCTAAAGTGAAC-AATATTA-GCATAGACTC	sig54	0.829994062406	ATATTCTAAA-GTGAA-CAATAT-TAGCAT-AGACTCTATC	sigK	0.635203106166	AATTCAATAT-TC-TAAAGTGAACAATATTAG-CATAGACT-CTATCA	sigB	0.429436506717	GTTAATTCAA-TATTCT-AAAGTGAACAATATTA-GCATAGA-CTCTATCA	sigA_only_proximal_box	0.156740843909	AAGTGAACAA-TATTAGCAT-AACTCTATCA	sigF	0.145772130393	TAATTCAATA-TTCTA-AAGTGAACAATATTA-GCATAGACTC-TATCA	sigD	-0.149594753894	TTCAATATTC-TAAA-GTGAACAATATTA-GCATAGAC-TCTATCA	sigH	-0.451645120137	TTCAATATTC-TAAAGTGAA-CAATATTAGC-ATAGACTC-TATCA
CD630_14040	1625347	1	sigA_only_proximal_box	3.09606303916	TATGTATATA-TGTTATAAT-AATACA	sigB	1.53088592011	ATAAAAAGTT-AAGTTT-TATATGTATATA-TGTTATA-ATATATACA	sigE	1.26586909082	GTTAAGTTTT-ATA-TGTATATATGTTAT-AATATATA-CA	sigA	1.10075896868	TAATAAAAAG-TTAAGT-TTTATATGTATATATGT-TATAAT-ATATACA	sigD	0.759985435954	AATAAAAAGT-TAAG-TTTTATATGTATATA-TGTTATAA-TATATACA	sigG	0.116524240699	ATAATAAAAA-GTTAA-GTTTTATATGTATATATGT-TATAATA-TATACA	sigH	-0.0974040439197	TAAAATAATA-AAAAGTTAA-GTTTTATATGT-ATATATGT-TATAATATAT	sigK	-0.177069547501	TAAAAAGTTA-AG-TTTTATATGTATATATGT-TATAATAT-ATACA	sigF	-0.216853595601	ATAATAAAAA-GTTAA-GTTTTATATGTATATA-TGTTATAATA-TATACA	sig54	-0.470795607244	AAGTTAAGTT-TTATA-TGTATAT-ATGTTA-TAATATATAC
CD630_14090	1633265	1	sig54	3.98831832398	ACTTTATTTA-TGTTA-TTATTT-TTGCTA-AAATTATTGT	sigA_only_proximal_box	3.34198173532	TTATTATTTT-TGCTAAAAT-TATGTTA	sigF	2.08840053529	TTTTTTAACT-TTATT-TATGTTATTATTTTT-GCTAAAATTA-TTGTTA	sigB	1.93303701469	TTTTTTAACT-TTATTT-ATGTTATTATTTT-TGCTAAA-ATTATTGTTA	sigG	1.24795119722	TTTTTTAACT-TTATT-TATGTTATTATTTTTGCT-AAAATTA-TTGTTA	sigA	0.674105199769	ATTTTTTAAC-TTTATT-TATGTTATTATTTTTGC-TAAAAT-TATTGTTA	sigD	0.538219219355	TTTTTTAACT-TTAT-TTATGTTATTATTTT-TGCTAAAA-TTATTGTTA	sigH	-0.453808982043	TTAACTTTAT-TTATGTTAT-TATTTTTGCTA-AAATTATT-GTTA	sigK	-0.522372327218	TTTTAACTTT-AT-TTATGTTATTATTTTTGCT-AAAATTAT-TGTTA	sigE	-1.37579758492	TTAACTTTAT-TTA-TGTTATTATTTTTGCT-AAAATTAT-TGTTA
CD630_14130	1637997	1	sig54	5.64277706824	TGATTTAAGA-TGGCA-TAGTTT-TTGCTT-AAAAAGAAGA	sigH	1.61981632627	ATTGATTTAA-GATGGCATA-GTTTTTGCTTAA-AAAGAAGA-GTG	sigA_only_proximal_box	0.947967725121	TGATTTAAGA-TGGCATAGT-TTTGCTTAAAAAG	sigB	0.280256254312	TCGATATATA-TTGATT-TAAGATGGCATAGTTTTT-GCTTAAA-AAGAAGAGTG	sigA	0.195049997069	TCGATATATA-TTGATT-TAAGATGGCATAGTT-TTTGCT-TAAAAAGAAG	sigD	-0.202054981963	TATATTGATT-TAAG-ATGGCATAGTTTT-TGCTTAAA-AAGAAGAGTG	sigE	-0.229789842328	ATATATTGAT-TTA-AGATGGCATAGTTTTTG-CTTAAAAA-GAAGAGTG	sigG	-0.328250484105	TATATTGATT-TAAGA-TGGCATAGTTTTTGCTT-AAAAAGA-AGAGTG	sigF	-1.04409529705	TATATATTGA-TTTAA-GATGGCATAGTTTTT-GCTTAAAAAG-AAGAGTG	sigK	-1.30388009116	ATTTAAGATG-GC-ATAGTTTTTGCTTAAA-AAGAAGAG-TG
CD630_14150	1640871	-1	sigA_only_proximal_box	3.39010478435	TATGAATTTC-TGTTATAAT-TTTCT	sigF	1.28359436412	ACACTAGGCT-TTATT-TGGATATGAATTTCT-GTTATAATTG-TTCT	sig54	1.19811918053	AGGCTTTATT-TGGAT-ATGAA-TTTCTG-TTATAATTGT	sigA	1.09507369991	TACACTAGGC-TTTATT-TGGATATGAATTTCTGT-TATAAT-TGTTCT	sigB	0.878267700807	ACACTAGGCT-TTATTT-GGATATGAATTTC-TGTTATA-ATTGTTCT	sigK	0.551170024498	TAATTTTTAT-AC-ACTAGGCTTTATTTGGA-TATGAATT-TCTGTTATAA	sigG	0.499347892035	ACACTAGGCT-TTATT-TGGATATGAATTTCTGT-TATAATT-GTTCT	sigE	0.108036280738	TTTAATTTTT-ATA-CACTAGGCTTTATTTGGA-TATGAATT-TCTGTTATAA	sigD	-0.398183363439	ACACTAGGCT-TTAT-TTGGATATGAATTTC-TGTTATAA-TTGTTCT	sigH	-0.881285639631	TTTTTATACA-CTAGGCTTT-ATTTGGATAT-GAATTTCT-GTTATAATTG
CD630_14160	1640973	1	sigE	1.9746569173	ATACTTAGTA-ATT-AATTAATAGGTTGTAT-CATAAACT-TCTATTA	sigA_only_proximal_box	1.58277199377	ATAGGTTGTA-TCATAAACT-TTATTA	sig54	1.07645436515	AATTAATAGG-TTGTA-TCATAAA-CTTCTA-TTA	sigB	0.712510925607	AAAATTAAAC-TATACT-TAGTAATTAATTAATA-GGTTGTA-TCATAAACTT	sigK	0.263844982275	ATACTTAGTA-AT-TAATTAATAGGTTGTAT-CATAAACT-TCTATTA	sigA	0.0421560691336	TTAAACTATA-CTTAGT-AATTAATTAATAGGTTG-TATCAT-AAACTTCTAT	sigH	-0.0991404823607	TAAACTATAC-TTAGTAATT-AATTAATAGGTT-GTATCATA-AACTTCTATT	sigF	-0.427415390528	ACTATACTTA-GTAAT-TAATTAATAGGTTGT-ATCATAAACT-TCTATTA	sigG	-0.716946284004	CTATACTTAG-TAATT-AATTAATAGGTTGTATCA-TAAACTT-CTATTA	sigD	-1.06151815611	CTATACTTAG-TAAT-TAATTAATAGGTTG-TATCATAA-ACTTCTATTA
CD630_14170	1641481	1	sigA_only_proximal_box	3.46375823128	CTCAAAAATT-TGGTATAAT-TAGTTA	sigB	2.9013429929	TTAATATAAT-TTGCTA-TGCAACTCAAAAATT-TGGTATA-ATTATGTTA	sigA	2.56331164399	TTAATATAAT-TTGCTA-TGCAACTCAAAAATTTGG-TATAAT-TATGTTA	sigF	1.50977012362	ATTAACAATT-TAATA-TAATTTGCTATGCAA-CTCAAAAATT-TGGTATAATT	sigG	0.859087476232	ATTAACAATT-TAATA-TAATTTGCTATGCAACTC-AAAAATT-TGGTATAATT	sigE	0.304631550952	ATATAATTTG-CTA-TGCAACTCAAAAATTTGG-TATAATTA-TGTTA	sig54	0.0848414481761	TTGCTATGCA-ACTCA-AAAAT-TTGGTA-TAATTATGTT	sigK	-0.00330110696659	TTGCTATGCA-AC-TCAAAAATTTGGTAT-AATTATGT-TA	sigH	-0.0531618514959	ATATAATTTG-CTATGCAAC-TCAAAAATTTG-GTATAATT-ATGTTA	sigD	-0.424165115156	TATAATTTGC-TATG-CAACTCAAAAATT-TGGTATAA-TTATGTTA
CD630_14190	1648110	-1	sigK	1.89850880601	TCATAGTTTA-AC-AAAGCTTTTAATTTA-AATATATT-GATGTATAAT	sigE	0.936617241189	ATATCATAGT-TTA-ACAAAGCTTTTAATTTA-AATATATT-GATGTATAAT	sigH	0.838922830637	ATAGTTTAAC-AAAGCTTTT-AATTTAAATAT-ATTGATGT-ATAATATAAT	sigB	0.778345544562	TAGTTTAACA-AAGCTT-TTAATTTAAATATAT-TGATGTA-TAATATAATT	sigA	0.716258482528	ATATCATAGT-TTAACA-AAGCTTTTAATTTAAA-TATATT-GATGTATAAT	sigG	0.447293186968	TTAACAAAGC-TTTTA-ATTTAAATATATTGATG-TATAATA-TAATT	sigA_only_proximal_box	0.436554534475	AAATATATTG-ATGTATAAT-AAATT	sigF	-0.221944609133	TTAACAAAGC-TTTTA-ATTTAAATATATTGAT-GTATAATATA-ATT	sigD	-0.330889109513	GCTTTTAATT-TAAA-TATATTGATGTA-TAATATAA-TT	sig54	-0.624189835966	AAGCTTTTAA-TTTAA-ATATA-TTGATG-TATAATATAA
CD630_14240	1653925	-1	sigA	1.91928735293	GACAAGTATG-TTGAAC-AATAACTTATCCTAGTG-TATTAT-TTTAGTT	sigG	1.33764621244	TCAATTTTCT-GACAA-GTATGTTGAACAATAACT-TATCCTA-GTGTATTATT	sigB	0.907553620553	TCTGACAAGT-ATGTTG-AACAATAACTTATCCTA-GTGTATT-ATTTTAGTT	sigH	0.889271994709	CAAGTATGTT-GAACAATAA-CTTATCCTAGT-GTATTATT-TTAGTT	sigK	0.77654854016	AGTATGTTGA-AC-AATAACTTATCCTAGTGT-ATTATTTT-AGTT	sigD	-0.0223005172683	TTCTGACAAG-TATG-TTGAACAATAACTTA-TCCTAGTG-TATTATTTTA	sigF	-0.0979603016432	CAAGTATGTT-GAACA-ATAACTTATCCTAG-TGTATTATTT-TAGTT	sigA_only_proximal_box	-0.19678576751	CAATAACTTA-TCCTAGTGT-ATATTTTAGTT	sig54	-0.345496341552	CAAGTATGTT-GAACA-ATAACTT-ATCCTA-GTGTATTATT	sigE	-0.491939016188	ATGTTGAACA-ATA-ACTTATCCTAGTGT-ATTATTTT-AGTT
CD630_14250	1654969	-1	sigA	2.26020884048	CTTTACTATA-TTCACA-TAAAAAATGTAGTATTA-TAGTAT-ATATAATATT	sigK	1.97314453966	TACTATATTC-AC-ATAAAAAATGTAGTAT-TATAGTAT-ATATAATATT	sigA_only_proximal_box	1.23609526844	ATAAAAAATG-TAGTATTAT-ATATATATAAT	sigH	1.08964079749	TACTATATTC-ACATAAAAA-ATGTAGTATT-ATAGTATA-TATAATATT	sigE	0.822415428729	CTATATTCAC-ATA-AAAAATGTAGTATTATAG-TATATATA-ATATT	sigB	0.643752945398	TTACTATATT-CACATA-AAAAATGTAGTATTA-TAGTATA-TATAATATT	sigG	0.213493983826	TATTCACATA-AAAAA-TGTAGTATTATAGTATA-TATAATA-TT	sig54	-0.340838773105	CACATAAAAA-ATGTA-GTATTA-TAGTAT-ATATAATATT	sigD	-0.482156780652	TATATTCACA-TAAA-AAATGTAGTATTATAGT-ATATATAA-TATT	sigF	-0.755787350794	TATATTCACA-TAAAA-AATGTAGTATTATAGT-ATATATAATA-TT
CD630_14300	1658355	-1	sigK	1.9912005711	AATATTTTTA-AC-TATAAATATTCAAAC-TATATTAT-AAGAAATATA	sigE	1.48911959167	TTAACTATAA-ATA-TTCAAACTATATTATAAGA-AATATATT-TTAA	sigG	0.888060408578	TTTTAACTAT-AAATA-TTCAAACTATATTATAAG-AAATATA-TTTTAA	sigA	0.766856970501	GTGAATATTT-TTAACT-ATAAATATTCAAACTA-TATTAT-AAGAAATATA	sigA_only_proximal_box	0.00530939786679	AATATTCAAA-CTATATTAT-AAAAATATATTT	sigD	-0.577259831504	TTTTTAACTA-TAAA-TATTCAAACTATATTA-TAAGAAAT-ATATTTTAA	sigB	-0.587749994804	GTGAATATTT-TTAACT-ATAAATATTCAAACTA-TATTATA-AGAAATATAT	sigH	-0.795258197344	ATTTTTAACT-ATAAATATT-CAAACTATATTA-TAAGAAAT-ATATTTTAA	sigF	-1.10103654591	TTTTAACTAT-AAATA-TTCAAACTATATT-ATAAGAAATA-TATTTTAA	sig54	-1.39229595436	AACTATAAAT-ATTCA-AACTAT-ATTATA-AGAAATATAT
CD630_14310	1658504	1	sigA_only_proximal_box	2.47107548488	TGTATATAAA-TGATAAAAT-AAAAGA	sigD	1.69405052207	TTAATTATCT-TAAA-TAAAGTGTATATA-AATGATAA-AATATAAAGA	sigE	0.993834284413	ATTATCTTAA-ATA-AAGTGTATATAAATGATAA-AATATAAA-GA	sig54	0.92946294083	CTTAAATAAA-GTGTA-TATAA-ATGATA-AAATATAAAG	sigA	0.618513837983	ATTAATTATC-TTAAAT-AAAGTGTATATAAATGA-TAAAAT-ATAAAGA	sigG	0.514718408305	TAATTATCTT-AAATA-AAGTGTATATAAATGATA-AAATATA-AAGA	sigB	0.405589520139	GATATTAATT-ATCTTA-AATAAAGTGTATATAAA-TGATAAA-ATATAAAGA	sigK	0.194020960952	TCTTAAATAA-AG-TGTATATAAATGATAA-AATATAAA-GA	sigF	-0.551225601922	AAGTTGATAT-TAATT-ATCTTAAATAAAGT-GTATATAAAT-GATAAAATAT	sigH	-0.818445356203	TAATTATCTT-AAATAAAGT-GTATATAAATG-ATAAAATA-TAAAGA
CD630_14330	1664675	-1	sigK	2.9036665904	TAAAATAGTA-AC-ACTAATATGTATTAATT-AATAGAAT-AAAAT	sigH	2.07606383485	TAAAATAGTA-ACACTAATA-TGTATTAATTA-ATAGAATA-AAAT	sigE	0.564605851487	AATAGTAACA-CTA-ATATGTATTAATT-AATAGAAT-AAAAT	sigA_only_proximal_box	0.494896528498	ATGTATTAAT-TAATAGAAT-AAAT	sigA	0.293780288017	TAATAAAATA-GTAACA-CTAATATGTATTAATTAA-TAGAAT-AAAAT	sigD	0.135932388163	TAACTTTTAA-TAAA-ATAGTAACACTAATA-TGTATTAA-TTAATAGAAT	sigB	-0.222222990064	ATAAAATAGT-AACACT-AATATGTATTAATTAA-TAGAATA-AAAT	sigF	-0.316484017587	TAACTTTTAA-TAAAA-TAGTAACACTAATAT-GTATTAATTA-ATAGAATAAA	sigG	-0.823947495747	ACTTTTAATA-AAATA-GTAACACTAATATGTATTA-ATTAATA-GAATAAAAT	sig54	-0.882535920071	AACACTAATA-TGTAT-TAATTAA-TAGAAT-AAAAT
CD630_14340	1664837	1	sigA_only_proximal_box	2.60712694358	TTTACTAATT-TGGTATAGT-AAGGATA	sigA	2.4692170562	ACAATAGTAA-TTGCTA-TTTTTTTACTAATTTGG-TATAGT-AATGGATA	sigB	2.23243456175	ACAATAGTAA-TTGCTA-TTTTTTTACTAATT-TGGTATA-GTAATGGATA	sigK	0.605830554413	AATAGTAATT-GC-TATTTTTTTACTAATTTGG-TATAGTAA-TGGATA	sigE	0.133299304601	ATAGTAATTG-CTA-TTTTTTTACTAATTTGG-TATAGTAA-TGGATA	sigH	-0.371054074001	ATAAATGACA-ATAGTAATT-GCTATTTTTT-TACTAATT-TGGTATAGTA	sigF	-0.518183861412	ATATAAATGA-CAATA-GTAATTGCTATTTT-TTTACTAATT-TGGTATAGTA	sig54	-0.629748130879	ATTGCTATTT-TTTTA-CTAAT-TTGGTA-TAGTAATGGA	sigG	-0.92021852691	ATATAAATGA-CAATA-GTAATTGCTATTTTTTT-ACTAATT-TGGTATAGTA	sigD	-1.56408338796	CAATAGTAAT-TGCT-ATTTTTTTACTAATT-TGGTATAG-TAATGGATA
CD630_14360	1666788	1	sigH	1.86525126942	AAAAAGTTTT-TGGGGTTTT-AAGGCGCATTAT-GTAGTAAT-ATAATAATA	sigE	1.71417353179	TTTTGGGGTT-TTA-AGGCGCATTATGTAGT-AATATAAT-AATA	sigA	1.26480102728	GTTTTTGGGG-TTTTAA-GGCGCATTATGTAGTAA-TATAAT-AATA	sigA_only_proximal_box	1.02147620824	CATTATGTAG-TAATATAAT-ATA	sigK	0.928642085756	TTGGGGTTTT-AA-GGCGCATTATGTAGT-AATATAAT-AATA	sigG	0.771557257293	AGTTTTTGGG-GTTTT-AAGGCGCATTATGTAGTAA-TATAATA-ATA	sig54	0.577273298566	TGGGGTTTTA-AGGCG-CATTAT-GTAGTA-ATATAATAAT	sigF	-0.148668428189	AGTTTTTGGG-GTTTT-AAGGCGCATTATGT-AGTAATATAA-TAATA	sigB	-0.6628198423	AAAGTTTTTG-GGGTTT-TAAGGCGCATTATG-TAGTAAT-ATAATAATA	sigD	-0.780165973975	TTTGGGGTTT-TAAG-GCGCATTATGTAG-TAATATAA-TAATA
CD630_14410	1672140	1	sigA_only_proximal_box	1.64278055938	ATATAATAGA-TGATGTAAT-AATGACAGTTC	sigE	0.655044943873	TATGAAAAAG-ATA-ATATAATAGATGATGT-AATAGATG-ACAGTTCAAG	sigH	0.357198072932	ACATATATGA-AAAAGATAA-TATAATAGATG-ATGTAATA-GATGACAGTT	sigF	0.14851676314	ATATGAAAAA-GATAA-TATAATAGATGAT-GTAATAGATG-ACAGTTCAAG	sigG	0.101087107304	AGACATATAT-GAAAA-AGATAATATAATAGATGA-TGTAATA-GATGACAGTT	sig54	-0.180707264848	ATATAATAGA-TGATG-TAATAG-ATGACA-GTTCAAGA	sigD	-0.361511702135	GATAATATAA-TAGA-TGATGTAATAGATG-ACAGTTCA-AGA	sigA	-0.616647063492	CTAGACATAT-ATGAAA-AAGATAATATAATAGATGA-TGTAAT-AGATGACAGT	sigK	-0.691434473973	TATGAAAAAG-AT-AATATAATAGATGATGT-AATAGATG-ACAGTTCAAG	sigB	-0.778024491492	ATATATGAAA-AAGATA-ATATAATAGATGA-TGTAATA-GATGACAGTT
CD630_14420	1673311	1	sigF	2.43445308422	TTAATATGTA-GAAAA-CATGACCACTATTA-GGATATAATA-AATTTA	sigA_only_proximal_box	2.21594679328	ACCACTATTA-GGATATAAT-AATTTA	sigB	1.58120216403	ACTTAATATG-TAGAAA-ACATGACCACTATTA-GGATATA-ATAAATTTA	sig54	1.56960527543	GTAGAAAACA-TGACC-ACTATT-AGGATA-TAATAAATTT	sigK	1.53887071408	TATGTAGAAA-AC-ATGACCACTATTAGGATAT-AATAAATT-TA	sigG	1.5127985761	TTAATATGTA-GAAAA-CATGACCACTATTAGGA-TATAATA-AATTTA	sigA	1.50755952024	ACTTAATATG-TAGAAA-ACATGACCACTATTAGGA-TATAAT-AAATTTA	sigE	0.952658320102	TGTAGAAAAC-ATG-ACCACTATTAGGATAT-AATAAATT-TA	sigD	0.457439594646	TTAATATGTA-GAAA-ACATGACCACTATTA-GGATATAA-TAAATTTA	sigH	-0.496519566236	TACTTAATAT-GTAGAAAAC-ATGACCACTA-TTAGGATA-TAATAAATTT
CD630_14510	1680637	1	sigF	3.71781054114	GCAGAAGTGT-GTATA-ATGCATAATCAAGATG-GGACAAACTA-TGACA	sigG	2.94039231148	GCAGAAGTGT-GTATA-ATGCATAATCAAGATGGGA-CAAACTA-TGACA	sigB	1.5472857355	TGATGCAGAA-GTGTGT-ATAATGCATAATCAAGAT-GGGACAA-ACTATGACA	sigK	0.893115997889	TGTGTATAAT-GC-ATAATCAAGATGGGA-CAAACTAT-GACA	sigA_only_proximal_box	0.884963140634	AATCAAGATG-GGACAAACT-ATACA	sigD	0.444053924884	CAGAAGTGTG-TATA-ATGCATAATCAAGA-TGGGACAA-ACTATGACA	sigE	0.204362540908	AGAAGTGTGT-ATA-ATGCATAATCAAGATGGGA-CAAACTAT-GACA	sigA	-0.345016264508	AGTGTGTATA-ATGCAT-AATCAAGATGGGA-CAAACT-ATGACA	sig54	-0.642288028864	GTGTGTATAA-TGCAT-AATCAAG-ATGGGA-CAAACTATGA	sigH	-1.03245147767	AATATGATGC-AGAAGTGTG-TATAATGCATA-ATCAAGAT-GGGACAAACT
CD630_14550	1684639	1	sigA_only_proximal_box	2.23730068482	AAGAGGTAGA-TGGTAGAGT-TAGGA	sigB	1.04704585775	GAAAATAATA-ATGATA-TGAAAGAGGTAGA-TGGTAGA-GTTATGGA	sig54	0.894697732453	AATAATGATA-TGAAA-GAGGTAG-ATGGTA-GAGTTATGGA	sigA	0.670659236482	GAAAATAATA-ATGATA-TGAAAGAGGTAGATGG-TAGAGT-TATGGA	sigE	-0.155070570756	AATAATAATG-ATA-TGAAAGAGGTAGATGG-TAGAGTTA-TGGA	sigD	-0.308908352157	ACAAGAATTA-GAAA-ATAATAATGATATGAA-AGAGGTAG-ATGGTAGAGT	sigF	-0.469240001683	AATTAGAAAA-TAATA-ATGATATGAAAGAG-GTAGATGGTA-GAGTTATGGA	sigG	-0.692553857391	AATTAGAAAA-TAATA-ATGATATGAAAGAGGTA-GATGGTA-GAGTTATGGA	sigH	-1.09878673129	TAGAAAATAA-TAATGATAT-GAAAGAGGTAG-ATGGTAGA-GTTATGGA	sigK	-1.61572781744	AATAATAATG-AT-ATGAAAGAGGTAGATGG-TAGAGTTA-TGGA
CD630_14560	1686009	1	sigG	2.38090427787	AGTTATTTCA-GTCTA-ATATCTATAACTTGGATTA-AATCCTA-TAAA	sigF	1.46068769534	AGTTATTTCA-GTCTA-ATATCTATAACTT-GGATTAAATC-CTATAAA	sigB	1.43787147136	GTAGTTATTT-CAGTCT-AATATCTATAACTT-GGATTAA-ATCCTATAAA	sigD	0.816075338491	TGTAGTTATT-TCAG-TCTAATATCTATAAC-TTGGATTA-AATCCTATAA	sigA_only_proximal_box	0.204045557261	TCTATAACTT-GGATTAAAT-CTATAAA	sigH	0.133237206778	TTTCAGTCTA-ATATCTATA-ACTTGGATTAA-ATCCTATA-AA	sigE	-0.0252133513476	ATTTTTGTAG-TTA-TTTCAGTCTAATATC-TATAACTT-GGATTAAATC	sigK	-0.378869245257	TTTCAGTCTA-AT-ATCTATAACTTGGATTA-AATCCTAT-AAA	sig54	-0.502122800195	TTCAGTCTAA-TATCT-ATAACT-TGGATT-AAATCCTATA	sigA	-0.881282014568	GTAGTTATTT-CAGTCT-AATATCTATAACTTGGA-TTAAAT-CCTATAAA
CD630_14570	1686252	1	sigA_only_proximal_box	0.884432341542	ACAATCTTTT-AGATAAAGT-TATTTACGA	sigB	0.151839776646	GCACATAAAG-AAGTCA-TACAGAACAATCTTTT-AGATAAA-GTTGATTTAC	sigH	-0.0293678806282	AAGAAGTCAT-ACAGAACAA-TCTTTTAGATAAA-GTTGATTT-ACGA	sigE	-0.0464915826485	TAAAGAAGTC-ATA-CAGAACAATCTTTTA-GATAAAGT-TGATTTACGA	sigA	-0.131807541916	ACATAAAGAA-GTCATA-CAGAACAATCTTTTAGA-TAAAGT-TGATTTACGA	sigD	-0.710037503368	CATAAAGAAG-TCAT-ACAGAACAATCTT-TTAGATAA-AGTTGATTTA	sig54	-0.71569979046	GAACAATCTT-TTAGA-TAAAG-TTGATT-TACGA	sigF	-0.869221103367	CATAAAGAAG-TCATA-CAGAACAATCTTTT-AGATAAAGTT-GATTTACGA	sigK	-0.986640252045	AAGAAGTCAT-AC-AGAACAATCTTTTAGATAA-AGTTGATT-TACGA	sigG	-1.22486827548	CATAAAGAAG-TCATA-CAGAACAATCTTTTAGAT-AAAGTTG-ATTTACGA
CD630_14580	1687863	1	sigE	1.52632145461	CCATTTAGTA-CTA-TTTAGCAGTGTTTGAT-AATAAAAA-TACTATA	sigG	1.36835772838	ATTTAGTACT-ATTTA-GCAGTGTTTGATAATAAA-AATACTA-TA	sig54	1.2185453041	TAGCAGTGTT-TGATA-ATAAAA-ATACTA-TA	sigK	0.897892938019	TCCATTTAGT-AC-TATTTAGCAGTGTTTGAT-AATAAAAA-TACTATA	sigD	0.0460556056175	TTGAATCCAT-TTAG-TACTATTTAGCAGTG-TTTGATAA-TAAAAATACT	sigA	0.037246940594	TTTGAATCCA-TTTAGT-ACTATTTAGCAGTGTTT-GATAAT-AAAAATACTA	sigB	-0.153567241966	TTTGAATCCA-TTTAGT-ACTATTTAGCAGTGTT-TGATAAT-AAAAATACTA	sigF	-0.510786578777	AATCCATTTA-GTACT-ATTTAGCAGTGTTT-GATAATAAAA-ATACTATA	sigA_only_proximal_box	-0.54816041602	TTTAGCAGTG-TTTGATAAT-AAAATACTATA	sigH	-0.58424503175	AATCCATTTA-GTACTATTT-AGCAGTGTTTG-ATAATAAA-AATACTATA
CD630_14590	1689027	-1	sigA_only_proximal_box	1.34111134762	TTTATAAATG-TTCTAAAAT-TAATTT	sigK	1.17879034559	TTTGTAAAAA-AC-ATAGCATAATCTTTATA-AATGTTCT-AAAATTTAAT	sigG	1.03882266553	AAAAAACATA-GCATA-ATCTTTATAAATGTTCTA-AAATTTA-ATTT	sigA	1.03586014833	GTAAAAAACA-TAGCAT-AATCTTTATAAATGTTC-TAAAAT-TTAATTT	sigH	0.877659457018	TGTAAAAAAC-ATAGCATAA-TCTTTATAAATG-TTCTAAAA-TTTAATTT	sigF	0.741830574883	AAAAAACATA-GCATA-ATCTTTATAAATGT-TCTAAAATTT-AATTT	sigE	-0.391144187498	AAAACATAGC-ATA-ATCTTTATAAATGTTCTAA-AATTTAAT-TT	sigD	-0.685137999376	GTAAAAAACA-TAGC-ATAATCTTTATAAATG-TTCTAAAA-TTTAATTT	sig54	-0.834942475207	CATAGCATAA-TCTTT-ATAAAT-GTTCTA-AAATTTAATT	sigB	-0.896609232369	ATTTGTAAAA-AACATA-GCATAATCTTTATAAA-TGTTCTA-AAATTTAATT
CD630_14600	1689932	-1	sigB	2.70925190296	ACCATAAAAG-GTATCT-TACTTGTATTATT-GGGTATT-ATATTTTGT	sigH	2.41492365152	AAATACCATA-AAAGGTATC-TTACTTGTATTAT-TGGGTATT-ATATTTTGT	sigK	2.0334085848	AAGGTATCTT-AC-TTGTATTATTGGGTAT-TATATTTT-GT	sigA_only_proximal_box	1.54367124783	TTGTATTATT-GGGTATTAT-ATTTGT	sigG	1.12175721803	ACCATAAAAG-GTATC-TTACTTGTATTATTGGG-TATTATA-TTTTGT	sigE	0.941791605065	TAAAAGGTAT-CTT-ACTTGTATTATTGGGTAT-TATATTTT-GT	sigF	0.62551311175	ACCATAAAAG-GTATC-TTACTTGTATTATTG-GGTATTATAT-TTTGT	sigA	-0.299241898199	TAAAAGGTAT-CTTACT-TGTATTATTGGGTATTA-TATTTT-GT	sigD	-0.613666592219	CCATAAAAGG-TATC-TTACTTGTATTATT-GGGTATTA-TATTTTGT	sig54	-0.958441916808	AAAAGGTATC-TTACT-TGTATTA-TTGGGT-ATTATATTTT
CD630_14630	1691613	1	sigD	1.8003696443	AAAAATAACA-TAAT-TTTTATTAAAATAAT-ACAGATAC-TATTTATA	sigG	1.20410671406	GTAATTTAAA-AAATA-ACATAATTTTTATTAA-AATAATA-CAGATACTAT	sigA_only_proximal_box	0.993758412121	ACATAATTTT-TATTAAAAT-AAACAGATACTA	sigK	0.973431019972	TTAAAAAATA-AC-ATAATTTTTATTAAAAT-AATACAGA-TACTATTTAT	sigB	0.626706733198	AAAAATAACA-TAATTT-TTATTAAAATAATAC-AGATACT-ATTTATA	sigE	0.113353199284	AAAAAATAAC-ATA-ATTTTTATTAAAATAATA-CAGATACT-ATTTATA	sig54	-0.0682658275881	ATTTTTATTA-AAATA-ATACAG-ATACTA-TTTATA	sigA	-0.126758769535	TAACATAATT-TTTATT-AAAATAATACAGA-TACTAT-TTATA	sigH	-0.613370218752	GTAATTTAAA-AAATAACAT-AATTTTTATTA-AAATAATA-CAGATACTAT	sigF	-0.635289212095	AAAAATAACA-TAATT-TTTATTAAAATAAT-ACAGATACTA-TTTATA
CD630_14640	1692311	1	sigB	1.80481589639	ATTTTAGAAA-TATTTT-AGTATCCAGGGTAATT-GTGTATA-ATAAAACTTG	sigF	1.19557664249	TTTAGAAATA-TTTTA-GTATCCAGGGTAATT-GTGTATAATA-AAACTTG	sigG	0.917825444498	TTTAGAAATA-TTTTA-GTATCCAGGGTAATTGTG-TATAATA-AAACTTG	sigA	0.838450516345	TTAGAAATAT-TTTAGT-ATCCAGGGTAATTGTG-TATAAT-AAAACTTG	sigA_only_proximal_box	0.674338124376	CAGGGTAATT-GTGTATAAT-AAACTTG	sig54	-0.0464832016622	TTAGTATCCA-GGGTA-ATTGTGT-ATAATA-AAACTTG	sigE	-0.175323080231	ATATTTTAGT-ATC-CAGGGTAATTGTGTAT-AATAAAAC-TTG	sigH	-0.240318044865	TTTTGTAATT-TTAGAAATA-TTTTAGTATCCA-GGGTAATT-GTGTATAATA	sigK	-0.356408180075	ATTTTAGTAT-CC-AGGGTAATTGTGTAT-AATAAAAC-TTG	sigD	-0.378615918291	TGTAATTTTA-GAAA-TATTTTAGTATCCAG-GGTAATTG-TGTATAATAA
CD630_14690	1702360	-1	sigA	2.54873736321	TAATAATCTG-TTGATT-AAAATAATTAAGAATGT-TATGCT-AATTAT	sigA_only_proximal_box	2.06876888752	TAATTAAGAA-TGTTATGCT-AATAT	sigB	1.25668727981	TAATAATCTG-TTGATT-AAAATAATTAAGAA-TGTTATG-CTAATTAT	sig54	1.24521171148	TTAAAATAAT-TAAGA-ATGTT-ATGCTA-ATTAT	sigD	1.04701564007	ATCTGTTGAT-TAAA-ATAATTAAGAATGT-TATGCTAA-TTAT	sigG	0.0386088986176	ATAATCTGTT-GATTA-AAATAATTAAGAATGT-TATGCTA-ATTAT	sigK	-0.145718701877	TTGATAATAA-TC-TGTTGATTAAAATAATTAAG-AATGTTAT-GCTAATTAT	sigF	-0.683085139268	TTTTTATTGA-TAATA-ATCTGTTGATTAAA-ATAATTAAGA-ATGTTATGCT	sigE	-0.737269079354	TTTATTGATA-ATA-ATCTGTTGATTAAAAT-AATTAAGA-ATGTTATGCT	sigH	-0.846322448912	TCTGTTGATT-AAAATAATT-AAGAATGTTA-TGCTAATT-AT
CD630_14700	1702463	1	sigG	2.85215035018	GCTTTTATAA-GTATA-GCTTTTTATATAACAGAG-AAAAATA-TAAAAA	sigF	2.06736888713	GCTTTTATAA-GTATA-GCTTTTTATATAACA-GAGAAAAATA-TAAAAA	sigD	1.39270227449	AAAGCTTTTA-TAAG-TATAGCTTTTTATATA-ACAGAGAA-AAATATAAAA	sigH	0.775358693064	TTTTATAAGT-ATAGCTTTT-TATATAACAGA-GAAAAATA-TAAAAA	sigK	0.75767474028	TATAAGTATA-GC-TTTTTATATAACAGAGAAA-AATATAAA-AA	sigB	0.620330431737	AAGCTTTTAT-AAGTAT-AGCTTTTTATATAACA-GAGAAAA-ATATAAAAA	sigE	0.336241509799	ATAAGTATAG-CTT-TTTATATAACAGAGAAA-AATATAAA-AA	sig54	-0.0250566396541	TTTATAAGTA-TAGCT-TTTTATA-TAACAG-AGAAAAATAT	sigA_only_proximal_box	-0.716969015354	GTATAGCTTT-TTATATAAC-AAGAAAAATAT	sigA	-0.742878374437	TTTATAAGTA-TAGCTT-TTTATATAACAGAGAAAAA-TATAAA-AA
CD630_14740	1709263	1	sigB	5.00406483	TTTAAAAAAA-TTGTTT-AAAGGTATATGGTGC-GGGTATA-TATAGACTA	sigF	1.42023573155	TAAAAAAATT-GTTTA-AAGGTATATGGTGCG-GGTATATATA-GACTA	sigH	1.13771324022	AAAATTGTTT-AAAGGTATA-TGGTGCGGGTAT-ATATAGAC-TA	sigE	0.889639106571	AAAAAATTGT-TTA-AAGGTATATGGTGCGGG-TATATATA-GACTA	sig54	0.77743213636	AATTGTTTAA-AGGTA-TATGGTG-CGGGTA-TATATAGACT	sigD	0.0766937741557	AAAAATTGTT-TAAA-GGTATATGGTGC-GGGTATAT-ATAGACTA	sigA_only_proximal_box	-0.0739360476194	TATATGGTGC-GGGTATATA-TAACTA	sigG	-0.462461187845	TAAAAAAATT-GTTTA-AAGGTATATGGTGCGGGT-ATATATA-GACTA	sigK	-0.784189522801	AATTGTTTAA-AG-GTATATGGTGCGGGTA-TATATAGA-CTA	sigA	-0.904949892151	TTTAAAAAAA-TTGTTT-AAAGGTATATGGTGCGGGTATA-TATAGA-CTA
CD630_14750	1710094	1	sigA	2.47831879656	GAAAAGTAAA-TTGACA-TGTAAAGAAGAA-TATATT-AAACTA	sigH	2.46205797952	TGATTTTAGA-AAAGTAAAT-TGACATGTAAA-GAAGAATA-TATTAAACTA	sigE	1.0432252706	AGAAAAGTAA-ATT-GACATGTAAAGAAG-AATATATT-AAACTA	sig54	0.916146574167	AAAAGTAAAT-TGACA-TGTAAAG-AAGAAT-ATATTAAACT	sigF	0.691376569812	TTTTAGAAAA-GTAAA-TTGACATGTAAAGAA-GAATATATTA-AACTA	sigK	0.689935533343	TTAGAAAAGT-AA-ATTGACATGTAAAGAAG-AATATATT-AAACTA	sigB	0.620543352566	TTTAGAAAAG-TAAATT-GACATGTAAAGAA-GAATATA-TTAAACTA	sigG	0.51135204639	TTTGATTTTA-GAAAA-GTAAATTGACATGTAAAG-AAGAATA-TATTAAACTA	sigD	-0.489608275501	TTTAGAAAAG-TAAA-TTGACATGTAAA-GAAGAATA-TATTAAACTA	sigA_only_proximal_box	-0.534054892883	ATGTAAAGAA-GAATATATT-AACTA
CD630_14760	1710999	1	sigA	3.51401117094	TATGAGAATA-TTGCAA-TTTGATATATTTACCAT-TACAAT-AAAAGTA	sigA_only_proximal_box	2.43306672037	TATTGCAATT-TGATATATT-TACATTACAATA	sigF	1.3708173878	TATTATATGA-GAATA-TTGCAATTTGATAT-ATTTACCATT-ACAATAAAAG	sigK	0.689999224675	TGAGAATATT-GC-AATTTGATATATTTACC-ATTACAAT-AAAAGTA	sigE	0.432056375828	TAAGAATATT-ATA-TGAGAATATTGCAATTTGA-TATATTTA-CCATTACAAT	sigG	0.282321865609	TATTATATGA-GAATA-TTGCAATTTGATATATT-TACCATT-ACAATAAAAG	sigD	-0.0130172625507	ATGAGAATAT-TGCA-ATTTGATATATT-TACCATTA-CAATAAAAGT	sig54	-0.674364467625	TATTGCAATT-TGATA-TATTT-ACCATT-ACAATAAAAG	sigB	-0.803897708241	GAGAATATTG-CAATTT-GATATATTTACCATTA-CAATAAA-AGTA	sigH	-1.92791242965	ATATGAGAAT-ATTGCAATT-TGATATATTTACC-ATTACAAT-AAAAGTA
CD630_14770	1714144	1	sigA	2.96029869511	CAATAATCAC-TTGCAA-AAAATATACTATTGTGA-TAGACT-TAAATCA	sigA_only_proximal_box	2.30347206062	TATACTATTG-TGATAGACT-TAATCA	sigK	0.619087137188	ATAATCACTT-GC-AAAAAATATACTATTGT-GATAGACT-TAAATCA	sigH	0.503648852392	ATAATCACTT-GCAAAAAAT-ATACTATTGTG-ATAGACTT-AAATCA	sigB	0.367289065614	ATACAATAAT-CACTTG-CAAAAAATATACTATTG-TGATAGA-CTTAAATCA	sigD	0.152989103968	AATAATCACT-TGCA-AAAAATATACTAT-TGTGATAG-ACTTAAATCA	sig54	-0.580850059687	AATAATCACT-TGCAA-AAAATAT-ACTATT-GTGATAGACT	sigF	-1.13595274966	ATAATCACTT-GCAAA-AAATATACTATTGT-GATAGACTTA-AATCA	sigE	-1.14618680253	AAAGAATACA-ATA-ATCACTTGCAAAAAATAT-ACTATTGT-GATAGACTTA	sigG	-1.15243446613	ATAATCACTT-GCAAA-AAATATACTATTGTGAT-AGACTTA-AATCA
CD630_14810	1717283	1	sigA	2.75065971492	TGAAGTAGGT-TAGACT-ATGCTGTAATTTTACTG-TATAAT-TATATATA	sigG	1.61954178651	AAGTAGGTTA-GACTA-TGCTGTAATTTTACTGTAT-AATTATA-TATA	sigE	0.972812965133	GTAGGTTAGA-CTA-TGCTGTAATTTTACTG-TATAATTA-TATATA	sigK	0.932492842465	AGTAGGTTAG-AC-TATGCTGTAATTTTAC-TGTATAAT-TATATATA	sigA_only_proximal_box	0.844072885697	TGTAATTTTA-CTGTATAAT-TAATATA	sigB	0.76913043277	TGAAGTAGGT-TAGACT-ATGCTGTAATTTTA-CTGTATA-ATTATATATA	sig54	0.238469591908	AGGTTAGACT-ATGCT-GTAATT-TTACTG-TATAATTATA	sigH	0.0155786178039	CATATTTGAA-GTAGGTTAG-ACTATGCTGTA-ATTTTACT-GTATAATTAT	sigF	-0.192317165372	AAGTAGGTTA-GACTA-TGCTGTAATTTTAC-TGTATAATTA-TATATA	sigD	-0.200780694128	TGAAGTAGGT-TAGA-CTATGCTGTAATTTT-ACTGTATA-ATTATATATA
CD630_14840	1719555	1	sigH	4.56263928283	AGTAAAAATA-AAAGGATTA-AACAATTTAGT-GTCGAAGA-TGAATATAA	sigD	0.682330401853	ATAAAAGGAT-TAAA-CAATTTAGTGTC-GAAGATGA-ATATAA	sig54	0.0596367078991	TTAAACAATT-TAGTG-TCGAAG-ATGAAT-ATAA	sigK	-0.730331844091	AAAGGATTAA-AC-AATTTAGTGTCGAAG-ATGAATAT-AA	sigA	-1.07515351218	AATAATTGTT-TTTAGT-AAAAATAAAAGGATTAAACAATT-TAGTGT-CGAAGATGAA	sigB	-1.13230730614	TAAAAATAAA-AGGATT-AAACAATTTAGTGTC-GAAGATG-AATATAA	sigA_only_proximal_box	-1.28282358263	AAGGATTAAA-CAATTTAGT-GTGAAGATGAAT	sigG	-1.31000840606	AAAATAAAAG-GATTA-AACAATTTAGTGTCGAAG-ATGAATA-TAA	sigE	-1.89531553924	ATTGTTTTTA-GTA-AAAATAAAAGGATTAAAC-AATTTAGT-GTCGAAGATG	sigF	-1.9106939676	AAAATAAAAG-GATTA-AACAATTTAGTGTCG-AAGATGAATA-TAA
CD630_14860	1721501	1	sigF	1.94135870827	TTTAATTTTA-GTAAA-TAAAATATAAAAATAT-AGAAATACTA-AATTA	sigG	1.91961585773	TAATTTTAGT-AAATA-AAATATAAAAATATAGA-AATACTA-AATTA	sigH	1.20722314619	TTGTTTAATT-TTAGTAAAT-AAAATATAAAAAT-ATAGAAAT-ACTAAATTA	sigD	0.434330004179	TTAATTTTAG-TAAA-TAAAATATAAAAATAT-AGAAATAC-TAAATTA	sigE	-0.266337199376	ATTTTAGTAA-ATA-AAATATAAAAATATAGA-AATACTAA-ATTA	sigB	-0.468637183801	ATAACTTGTT-TAATTT-TAGTAAATAAAATATAA-AAATATA-GAAATACTAA	sigA_only_proximal_box	-0.540837896779	ATAAAAATAT-AGAAATACT-AATTA	sig54	-0.558630643676	TAAAATATAA-AAATA-TAGAA-ATACTA-AATTA	sigK	-0.706707480499	TTTAGTAAAT-AA-AATATAAAAATATAGA-AATACTAA-ATTA	sigA	-0.840798902072	TTATAACTTG-TTTAAT-TTTAGTAAATAAAATAT-AAAAAT-ATAGAAATAC
CD630_14870	1722815	-1	sigD	1.67147890723	TATTATATGA-TAAG-ATATTCTTGCATCTAA-AGCAATAA-TAATAGTAAA	sigG	1.41166188917	ATATGATAAG-ATATT-CTTGCATCTAAAGCAAT-AATAATA-GTAAA	sigH	0.982566483182	CTATTATATG-ATAAGATAT-TCTTGCATCT-AAAGCAAT-AATAATAGTA	sigE	0.844905727704	TGTCACTATT-ATA-TGATAAGATATTCTTG-CATCTAAA-GCAATAATAA	sigF	0.565944927565	TATTATATGA-TAAGA-TATTCTTGCATCTAA-AGCAATAATA-ATAGTAAA	sigA_only_proximal_box	0.291954842623	TTGCATCTAA-AGCAATAAT-AAAGTAAA	sig54	0.152198770917	CTTGCATCTA-AAGCA-ATAATA-ATAGTA-AA	sigB	-0.0183655729655	TCACTATTAT-ATGATA-AGATATTCTTGCATCTAA-AGCAATA-ATAATAGTAA	sigA	-0.423088852305	TAAGATATTC-TTGCAT-CTAAAGCAATAAT-AATAGT-AAA	sigK	-0.749269398967	ATATGATAAG-AT-ATTCTTGCATCTAAAGC-AATAATAA-TAGTAAA
CD630_14890	1724103	1	sigA	4.36557353615	AATAAATTTA-TTGACA-AATACTATTAATGAATA-TATCAT-ATATAACA	sigE	2.35951806826	TTATTGACAA-ATA-CTATTAATGAATATAT-CATATATA-ACA	sigB	2.20994376318	TTTAAATAAA-TTTATT-GACAAATACTATTAAT-GAATATA-TCATATATAA	sigK	1.55462053904	AAATTTATTG-AC-AAATACTATTAATGAA-TATATCAT-ATATAACA	sigH	-0.472677151629	AAATTTAAAT-AAATTTATT-GACAAATACTATT-AATGAATA-TATCATATAT	sigD	-0.677202660673	AATTTATTGA-CAAA-TACTATTAATGAATATA-TCATATAT-AACA	sigG	-0.746501684876	TAAATTTATT-GACAA-ATACTATTAATGAATA-TATCATA-TATAACA	sigA_only_proximal_box	-0.898188342708	TATTGACAAA-TACTATTAA-TGATATATCATA	sigF	-0.952735342869	TAAATTTATT-GACAA-ATACTATTAATGA-ATATATCATA-TATAACA	sig54	-1.00824493356	AATACTATTA-ATGAA-TATATC-ATATAT-AACA
CD630_14920	1726902	1	sig54	2.26814277527	ACAAATTTTT-TGGAA-GAATT-GTGGTA-ACATATTTAT	sigH	1.96530387069	TTTATAACTA-GAAAGTGAC-AAATTTTTTG-GAAGAATT-GTGGTAACAT	sigA_only_proximal_box	1.64846645887	GGAAGAATTG-TGGTAACAT-ATTATA	sigD	1.28829880511	TAGAAAGTGA-CAAA-TTTTTTGGAAGAAT-TGTGGTAA-CATATTTATA	sigE	0.982841513574	TGACAAATTT-TTT-GGAAGAATTGTGGTAA-CATATTTA-TA	sigA	0.781695609915	TAACTAGAAA-GTGACA-AATTTTTTGGAAGAATTGTGG-TAACAT-ATTTATA	sigG	0.708118478415	AGAAAGTGAC-AAATT-TTTTGGAAGAATTGTGG-TAACATA-TTTATA	sigB	0.365574905914	AGAAAGTGAC-AAATTT-TTTGGAAGAATTG-TGGTAAC-ATATTTATA	sigF	-0.268096813769	TTTATAACTA-GAAAG-TGACAAATTTTTT-GGAAGAATTG-TGGTAACATA	sigK	-0.290456567913	CTAGAAAGTG-AC-AAATTTTTTGGAAGAATTGT-GGTAACAT-ATTTATA
CD630_14930	1729515	1	sigG	1.91928101146	TTTGGAAGTG-GTATA-GGTTTATGCCTTACAA-AATCATT-GATTGA	sigH	1.29271421258	TGAATTTGGA-AGTGGTATA-GGTTTATGCCTT-ACAAAATC-ATTGATTGA	sigE	1.24475283914	TGGAAGTGGT-ATA-GGTTTATGCCTTACAAAAT-CATTGATT-GA	sigF	0.706815094165	TTTGGAAGTG-GTATA-GGTTTATGCCTTA-CAAAATCATT-GATTGA	sigA	0.268024058811	TCAAATGAAT-TTGGAA-GTGGTATAGGTTTATGCCTTA-CAAAAT-CATTGATTGA	sigD	0.223927129199	CAAATGAATT-TGGA-AGTGGTATAGGTTTA-TGCCTTAC-AAAATCATTG	sig54	0.183187823567	GGTTTATGCC-TTACA-AAATCA-TTGATT-GA	sigK	-0.316046435007	AAGTGGTATA-GG-TTTATGCCTTACAAAAT-CATTGATT-GA	sigA_only_proximal_box	-0.435212569509	TAGGTTTATG-CCTTACAAA-ATATTGATTGA	sigB	-1.55031526228	TATATCAAAT-GAATTT-GGAAGTGGTATAGGTTTA-TGCCTTA-CAAAATCATT
CD630_14940	1730957	1	sigA_only_proximal_box	3.53171155259	TGTAAAATTA-TGTTATAAT-TTACTA	sigG	1.82437794031	AAAAGACATT-GAATA-GATATCATTAAATTGT-AAAATTA-TGTTATAATT	sig54	1.35350922622	TATCATTAAA-TTGTA-AAATT-ATGTTA-TAATTGTACT	sigF	1.05268021168	AAAAGACATT-GAATA-GATATCATTAAAT-TGTAAAATTA-TGTTATAATT	sigA	0.851269871195	AGACATTGAA-TAGATA-TCATTAAATTGTAAAATTATGT-TATAAT-TGTACTA	sigB	0.792116706284	TTGAATAGAT-ATCATT-AAATTGTAAAATTA-TGTTATA-ATTGTACTA	sigH	-0.0186214710699	AAAAGACATT-GAATAGATA-TCATTAAATT-GTAAAATT-ATGTTATAAT	sigD	-0.446819244686	ATAGATATCA-TTAA-ATTGTAAAATTA-TGTTATAA-TTGTACTA	sigK	-0.45940739876	AAGACATTGA-AT-AGATATCATTAAATTGT-AAAATTAT-GTTATAATTG	sigE	-0.63545582394	AAGACATTGA-ATA-GATATCATTAAATTGT-AAAATTAT-GTTATAATTG
CD630_14970	1734185	1	sigA	2.7905193583	TTGTAAGAGA-TTGAAA-AAACAATTAATGTAGTA-TACTAT-AATATA	sigB	1.80534478933	ATTTTTGTAA-GAGATT-GAAAAAACAATTAATG-TAGTATA-CTATAATATA	sigA_only_proximal_box	1.60693907173	ACAATTAATG-TAGTATACT-AAATATA	sigH	0.869543943708	TTTTGTAAGA-GATTGAAAA-AACAATTAAT-GTAGTATA-CTATAATATA	sigD	0.795980647975	AAGAGATTGA-AAAA-ACAATTAATGTAGTA-TACTATAA-TATA	sigG	0.77383269546	GTAAGAGATT-GAAAA-AACAATTAATGTAGTATAC-TATAATA-TA	sigK	0.0709947797893	TAAGAGATTG-AA-AAAACAATTAATGTAG-TATACTAT-AATATA	sigF	-0.0163813960272	GTAAGAGATT-GAAAA-AACAATTAATGTA-GTATACTATA-ATATA	sig54	-0.124099352628	TGTAAGAGAT-TGAAA-AAACAA-TTAATG-TAGTATACTA	sigE	-0.622638366056	TTTGTAAGAG-ATT-GAAAAAACAATTAATGTAG-TATACTAT-AATATA
CD630_14980	1734856	1	sigH	4.50001741224	ATATATATAA-GGAGGATAT-TGCTGTTAGAA-GTAGAATA-ATATTATA	sigG	2.06686843748	TATATAAGGA-GGATA-TTGCTGTTAGAAGTAG-AATAATA-TTATA	sigE	1.4000966248	TATAAGGAGG-ATA-TTGCTGTTAGAAGTAG-AATAATAT-TATA	sigK	1.17787324559	TATAAGGAGG-AT-ATTGCTGTTAGAAGTAG-AATAATAT-TATA	sigA_only_proximal_box	0.576385127864	AGGATATTGC-TGTTAGAAG-TAAATAATATTA	sigA	0.309113165084	AAGGAGGATA-TTGCTG-TTAGAAGTAGAA-TAATAT-TATA	sigF	-0.121250176034	TAAATTATAT-ATATA-AGGAGGATATTGCT-GTTAGAAGTA-GAATAATATT	sig54	-0.572870189775	AGGAGGATAT-TGCTG-TTAGAAG-TAGAAT-AATATTATA	sigD	-0.64917651578	ATAAATTATA-TATA-TAAGGAGGATATTGC-TGTTAGAA-GTAGAATAAT	sigB	-1.31543121319	AAATAAATTA-TATATA-TAAGGAGGATATTGC-TGTTAGA-AGTAGAATAA
CD630_15020	1739800	1	sigA	1.65540454731	AAAAAGAAAA-TTGCAT-TTAAAAAAGTAATCTAAT-TATATT-AATTATA	sigH	0.704815553706	GAATATTGCA-AAAAGAAAA-TTGCATTTAAAA-AAGTAATC-TAATTATATT	sigG	0.437084798513	AAAGAAAATT-GCATT-TAAAAAAGTAATCTAAT-TATATTA-ATTATA	sigK	0.392806235734	AAAGAAAATT-GC-ATTTAAAAAAGTAATCT-AATTATAT-TAATTATA	sigD	-0.227065197516	AAAAGAAAAT-TGCA-TTTAAAAAAGTAA-TCTAATTA-TATTAATTAT	sigE	-0.438617960792	AGAAAATTGC-ATT-TAAAAAAGTAATCTAAT-TATATTAA-TTATA	sig54	-0.804886616759	GAAAATTGCA-TTTAA-AAAAGT-AATCTA-ATTATATTAA	sigA_only_proximal_box	-0.915418002058	TTTAAAAAAG-TAATCTAAT-TAATTAATTATA	sigB	-1.06237430508	AAAAGAAAAT-TGCATT-TAAAAAAGTAATCTAA-TTATATT-AATTATA	sigF	-1.32087469586	ATTGCAAAAA-GAAAA-TTGCATTTAAAAAA-GTAATCTAAT-TATATTAATT
CD630_15060	1744146	-1	sigA	2.25882929286	AAAATTTTTC-TTGACT-ATATAGTTACTATATAGCT-TATTAT-ATATA	sig54	2.20361129633	CTTGACTATA-TAGTT-ACTATA-TAGCTT-ATTATATATA	sigB	1.40929211275	AAAATTTTTC-TTGACT-ATATAGTTACTATATA-GCTTATT-ATATATA	sigK	1.28376575161	ATTTTTCTTG-AC-TATATAGTTACTATATAG-CTTATTAT-ATATA	sigG	1.20163109454	AATTTTTCTT-GACTA-TATAGTTACTATATAGCT-TATTATA-TATA	sigD	0.701587264513	TTTTCTTGAC-TATA-TAGTTACTATATA-GCTTATTA-TATATA	sigF	0.628594073806	AATTTTTCTT-GACTA-TATAGTTACTATATA-GCTTATTATA-TATA	sigA_only_proximal_box	0.552133648377	TTGACTATAT-AGTTACTAT-AAGCTTATTAT	sigE	0.0309294072487	TAAAATTTTT-CTT-GACTATATAGTTACTA-TATAGCTT-ATTATATATA	sigH	-0.623895547154	ATAAAATTTT-TCTTGACTA-TATAGTTACTAT-ATAGCTTA-TTATATATA
CD630_15090	1745278	1	sigF	2.81319642687	AGGAGAAGAG-GAATG-AAGTTATTATCTAAA-GTAAATAATA-ATATA	sigH	2.20166711092	GGTTAGGAGA-AGAGGAATG-AAGTTATTATCT-AAAGTAAA-TAATAATATA	sigG	1.98994436303	AGGAGAAGAG-GAATG-AAGTTATTATCTAAAGTA-AATAATA-ATATA	sigA_only_proximal_box	0.695828961439	AGAGGAATGA-AGTTATTAT-CTAAGTAAATAA	sigE	0.256877612922	GAGAAGAGGA-ATG-AAGTTATTATCTAAAGTA-AATAATAA-TATA	sigK	0.0443644326715	AGAGGAATGA-AG-TTATTATCTAAAGTA-AATAATAA-TATA	sigD	-0.757762812357	AGAAGAGGAA-TGAA-GTTATTATCTAAA-GTAAATAA-TAATATA	sigA	-0.810446679575	GGTATTGGTT-AGGAGA-AGAGGAATGAAGTTATTATC-TAAAGT-AAATAATAAT	sig54	-1.04368231418	GAGAAGAGGA-ATGAA-GTTAT-TATCTA-AAGTAAATAA	sigB	-2.3775480622	AAGAGGAATG-AAGTTA-TTATCTAAAGTAAA-TAATAAT-ATA
CD630_15110	1748867	-1	sigK	1.85600161156	TTTATAATAT-AC-ATAAATTTAAATATTACG-AATAAAGT-ATTAT	sigD	1.6958513266	ATTTATAATA-TACA-TAAATTTAAATAT-TACGAATA-AAGTATTAT	sigE	0.357567340492	TATAATATAC-ATA-AATTTAAATATTACG-AATAAAGT-ATTAT	sigH	0.342615539349	TAATATACAT-AAATTTAAA-TATTACGAAT-AAAGTATT-AT	sigG	0.158462879281	TAGTTAATTT-ATTTA-TAATATACATAAATTTA-AATATTA-CGAATAAAGT	sigA	-0.234621399229	ATTTATAATA-TACATA-AATTTAAATATTACGAA-TAAAGT-ATTAT	sigB	-0.262990142778	ATAATATACA-TAAATT-TAAATATTACGAATA-AAGTATT-AT	sigF	-0.526998624936	TTTAGTTAAT-TTATT-TATAATATACATAAAT-TTAAATATTA-CGAATAAAGT	sigA_only_proximal_box	-1.12875205433	TAAATATTAC-GAATAAAGT-ATAT	sig54	-1.36304774828	TATACATAAA-TTTAA-ATATT-ACGAAT-AAAGTATTAT
CD630_15111	1749922	-1	sigG	2.19918280679	ATATCCACTT-GTAAA-ATATATCTAAGCAATATAT-CATACTA-TAT	sigE	2.02743165694	CACTTGTAAA-ATA-TATCTAAGCAATATAT-CATACTAT-AT	sigA	1.89083567565	ACATATCCAC-TTGTAA-AATATATCTAAGCAATA-TATCAT-ACTATAT	sig54	1.76747991624	AAATATATCT-AAGCA-ATATATC-ATACTA-TAT	sigF	0.864406822151	ATATCCACTT-GTAAA-ATATATCTAAGCA-ATATATCATA-CTATAT	sigK	0.784019292898	CACTTGTAAA-AT-ATATCTAAGCAATATAT-CATACTAT-AT	sigB	0.577075937604	GTTTTACATA-TCCACT-TGTAAAATATATCTA-AGCAATA-TATCATACTA	sigH	0.278203937366	ATCCACTTGT-AAAATATAT-CTAAGCAATAT-ATCATACT-ATAT	sigA_only_proximal_box	0.0380854664127	CTAAGCAATA-TATCATACT-AAT	sigD	-0.38011347664	TATCCACTTG-TAAA-ATATATCTAAGCAATA-TATCATAC-TATAT
CD630_15150	1753394	1	sigA	2.75832581744	TAATACTATA-TTGCTG-TATTTTTTTTTATCAAT-TATAAT-TTAAAA	sigK	1.27532178861	ATACTATATT-GC-TGTATTTTTTTTTATCA-ATTATAAT-TTAAAA	sigG	0.931371164711	TGGTAATACT-ATATT-GCTGTATTTTTTTTTATC-AATTATA-ATTTAAAA	sigH	0.715832406787	ATACTATATT-GCTGTATTT-TTTTTTATCAA-TTATAATT-TAAAA	sigD	0.45632990457	TTGGTAATAC-TATA-TTGCTGTATTTTTTTTT-ATCAATTA-TAATTTAAAA	sig54	0.103820377898	TAATACTATA-TTGCT-GTATTTT-TTTTTA-TCAATTATAA	sigE	0.0499152096157	TGGTAATACT-ATA-TTGCTGTATTTTTTTT-TATCAATT-ATAATTTAAA	sigF	-0.093810681258	ATTGGTAATA-CTATA-TTGCTGTATTTTTT-TTTATCAATT-ATAATTTAAA	sigA_only_proximal_box	-0.277497978279	TTTTTTTATC-AATTATAAT-TAAAA	sigB	-1.73229584766	TACTATATTG-CTGTAT-TTTTTTTTATCAA-TTATAAT-TTAAAA
CD630_15160	1757459	1	sigA	2.3664721015	TAATAACTAC-TTGATT-TAGTAAATAATAAAGAA-TATAGT-AACTATA	sigB	2.02569503416	TAATAACTAC-TTGATT-TAGTAAATAATAAA-GAATATA-GTAACTATA	sigH	1.02714616109	AATAATAACT-ACTTGATTT-AGTAAATAAT-AAAGAATA-TAGTAACTAT	sigK	0.771455922202	TAAAATAATA-AC-TACTTGATTTAGTAAAT-AATAAAGA-ATATAGTAAC	sigE	0.612467240829	TTCTAAAATA-ATA-ACTACTTGATTTAGTA-AATAATAA-AGAATATAGT	sigA_only_proximal_box	0.126836878323	AAATAATAAA-GAATATAGT-AATATA	sig54	-0.20465541802	CTACTTGATT-TAGTA-AATAATA-AAGAAT-ATAGTAACTA	sigD	-0.2767743158	CTTGATTTAG-TAAA-TAATAAAGAATAT-AGTAACTA-TA	sigF	-0.738878119121	ATAACTACTT-GATTT-AGTAAATAATAAA-GAATATAGTA-ACTATA	sigG	-0.825936760756	AAATAATAAC-TACTT-GATTTAGTAAATAATAAA-GAATATA-GTAACTATA
CD630_15180	1760860	-1	sigK	3.1080249653	TGTAAAAGTA-AC-AAGGTAATAATATAATG-CATAGTTT-AAAAT	sigA	2.54968872471	TATCTTTTTT-TTGTAA-AAGTAACAAGGTAATAA-TATAAT-GCATAGTTTA	sigH	2.18145596058	GTAAAAGTAA-CAAGGTAAT-AATATAATGC-ATAGTTTA-AAAT	sigA_only_proximal_box	1.72169387261	AACAAGGTAA-TAATATAAT-GATAGTTTAAA	sig54	1.24383393947	AAAGTAACAA-GGTAA-TAATATA-ATGCAT-AGTTTAAAAT	sigE	0.839325846725	TCTTTTTTTT-GTA-AAAGTAACAAGGTAAT-AATATAAT-GCATAGTTTA	sigG	0.589500090616	TCTTTTTTTT-GTAAA-AGTAACAAGGTAATAA-TATAATG-CATAGTTTAA	sigD	0.094228310003	CTTTTTTTTG-TAAA-AGTAACAAGGTAA-TAATATAA-TGCATAGTTT	sigB	-0.284715561354	TGCCTATCTT-TTTTTT-GTAAAAGTAACAAGGTAA-TAATATA-ATGCATAGTT	sigF	-0.813801573542	TGCCTATCTT-TTTTT-TGTAAAAGTAACAAG-GTAATAATAT-AATGCATAGT
CD630_15190	1761620	-1	sigH	3.61308759809	AAATTTTAAT-AAAGGTATT-TATGTTAAAA-ATGGTATA-ATGTATCTT	sigA_only_proximal_box	3.54497760769	ATGTTAAAAA-TGGTATAAT-GATCTT	sigF	2.35999890365	TAAATATAAA-TTTTA-ATAAAGGTATTTAT-GTTAAAAATG-GTATAATGTA	sigD	1.84832173408	TAAATTTTAA-TAAA-GGTATTTATGTTAAAAA-TGGTATAA-TGTATCTT	sigB	1.83984262829	AATTTTAATA-AAGGTA-TTTATGTTAAAAA-TGGTATA-ATGTATCTT	sigA	0.370532535491	AAATATAAAT-TTTAAT-AAAGGTATTTATGTTAAAAATGG-TATAAT-GTATCTT	sigG	0.147725228975	TAAATATAAA-TTTTA-ATAAAGGTATTTATGTT-AAAAATG-GTATAATGTA	sig54	0.00611665932186	ATTTTAATAA-AGGTA-TTTATG-TTAAAA-ATGGTATAAT	sigK	-0.369984436333	AAATTTTAAT-AA-AGGTATTTATGTTAAA-AATGGTAT-AATGTATCTT	sigE	-1.27442329914	TAATAAAGGT-ATT-TATGTTAAAAATGG-TATAATGT-ATCTT
CD630_15220	1765393	-1	sigA	2.63619045095	ACTTTGTCGG-TTTACT-TTTTCTACTTTCTTCGA-TATAAT-TATAAT	sigA_only_proximal_box	2.2478810082	CTACTTTCTT-CGATATAAT-TAAAT	sigF	1.91339856136	AACTTTGTCG-GTTTA-CTTTTTCTACTTTCTT-CGATATAATT-ATAAT	sigK	1.81818441022	TTGTCGGTTT-AC-TTTTTCTACTTTCTTC-GATATAAT-TATAAT	sigB	1.32437165859	ACAACTTTGT-CGGTTT-ACTTTTTCTACTTTCTT-CGATATA-ATTATAAT	sigG	1.0870371241	AACTTTGTCG-GTTTA-CTTTTTCTACTTTCTTCGA-TATAATT-ATAAT	sigD	0.941079536411	CTTTGTCGGT-TTAC-TTTTTCTACTTTC-TTCGATAT-AATTATAAT	sigE	0.587782439473	TGTCGGTTTA-CTT-TTTCTACTTTCTTCGA-TATAATTA-TAAT	sigH	-0.168961568541	CTTTGTCGGT-TTACTTTTT-CTACTTTCTTCG-ATATAATT-ATAAT	sig54	-1.1664125908	GGTTTACTTT-TTCTA-CTTTCT-TCGATA-TAATTATAAT
CD630_15230	1765613	1	sigA	2.03752257616	TAAAAAGGTG-TTTACA-AAAAATGATTAATATAT-TACTGT-TAAATAG	sigD	1.44662614706	AAGGTGTTTA-CAAA-AAATGATTAATATATT-ACTGTTAA-ATAG	sigH	0.885291353072	AATTTATTAA-AAAGGTGTT-TACAAAAAATGA-TTAATATA-TTACTGTTAA	sig54	0.853009434324	TTACAAAAAA-TGATT-AATATA-TTACTG-TTAAATAG	sigB	0.833318885605	TATTAAAAAG-GTGTTT-ACAAAAAATGAT-TAATATA-TTACTGTTAA	sigA_only_proximal_box	0.770866814224	AAAAAATGAT-TAATATATT-ATGTTAAATAG	sigK	0.665051866668	AAAGGTGTTT-AC-AAAAAATGATTAATAT-ATTACTGT-TAAATAG	sigE	-0.117210447878	TAAAAAGGTG-TTT-ACAAAAAATGATT-AATATATT-ACTGTTAAAT	sigF	-0.729725461771	TTAAAAAGGT-GTTTA-CAAAAAATGATTAA-TATATTACTG-TTAAATAG	sigG	-0.853288259715	TTAAAAAGGT-GTTTA-CAAAAAATGATTAATAT-ATTACTG-TTAAATAG
CD630_15240	1766784	1	sigA	2.42841559684	CAAAACTTGG-TTGATA-CTGGTGTTTCAAAGTGA-TAAAAT-TAATTA	sigA_only_proximal_box	2.25270991914	TGTTTCAAAG-TGATAAAAT-TATTA	sigB	1.47489306958	ACATCAAAAC-TTGGTT-GATACTGGTGTTTCAAAG-TGATAAA-ATTAATTA	sig54	1.15353840148	TGGTTGATAC-TGGTG-TTTCAAA-GTGATA-AAATTAATTA	sigG	1.00593694124	AAAACTTGGT-TGATA-CTGGTGTTTCAAAGTGAT-AAAATTA-ATTA	sigE	0.664221261959	AACTTGGTTG-ATA-CTGGTGTTTCAAAGT-GATAAAAT-TAATTA	sigK	0.555561977711	CTTGGTTGAT-AC-TGGTGTTTCAAAGTGAT-AAAATTAA-TTA	sigD	0.390937421159	AAAACTTGGT-TGAT-ACTGGTGTTTCAA-AGTGATAA-AATTAATTA	sigF	0.136100053478	AAAACTTGGT-TGATA-CTGGTGTTTCAAAGT-GATAAAATTA-ATTA	sigH	-0.805758368621	CTTGGTTGAT-ACTGGTGTT-TCAAAGTGATA-AAATTAAT-TA
CD630_15310	1775296	-1	sigH	1.9470911846	TAATAAGGTA-GAAATATTT-TAATTTATCAA-GTAGAATA-TAGTT	sigA	1.39187492179	GGTAATAAGG-TAGAAA-TATTTTAATTTATCAAG-TAGAAT-ATAGTT	sigG	0.892173805583	AATAAGGTAG-AAATA-TTTTAATTTATCAAGTA-GAATATA-GTT	sigB	0.305450797793	TAAGGTAGAA-ATATTT-TAATTTATCAAGTA-GAATATA-GTT	sigD	-0.255485997323	GGTAATAAGG-TAGA-AATATTTTAATTT-ATCAAGTA-GAATATAGTT	sigF	-0.271231561641	TAATAAGGTA-GAAAT-ATTTTAATTTATCAA-GTAGAATATA-GTT	sigK	-0.333515254093	GTAATAAGGT-AG-AAATATTTTAATTTATCA-AGTAGAAT-ATAGTT	sigE	-0.409905089173	ATTTTAGGTA-ATA-AGGTAGAAATATTTT-AATTTATC-AAGTAGAATA	sigA_only_proximal_box	-0.576586730784	TTAATTTATC-AAGTAGAAT-AAGTT	sig54	-1.51381770671	GGTAATAAGG-TAGAA-ATATTTT-AATTTA-TCAAGTAGAA
CD630_15310	1775379	-1	sigD	2.16051317354	AAGTATTAAT-TATA-TTTCTTCAAATTTAT-TGCAATTA-TGTTTAAAAT	sigA	2.1254362726	TTCAAATTTA-TTGCAA-TTATGTTTAAAA-TATAAT-TT	sigE	1.4319063907	TTCTTCAAAT-TTA-TTGCAATTATGTTTAA-AATATAAT-TT	sigG	0.950202880659	ATATTTCTTC-AAATT-TATTGCAATTATGTTTA-AAATATA-ATTT	sigK	0.648943678747	ATTTCTTCAA-AT-TTATTGCAATTATGTTTAA-AATATAAT-TT	sigA_only_proximal_box	0.506556527006	TCAAATTTAT-TGCAATTAT-GTTAAAATATA	sigF	0.496141073125	ATTATATTTC-TTCAA-ATTTATTGCAATTAT-GTTTAAAATA-TAATTT	sig54	0.232730192341	TTCAAATTTA-TTGCA-ATTATG-TTTAAA-ATATAATTT	sigH	0.0430085525195	ATATTTCTTC-AAATTTATT-GCAATTATGTTT-AAAATATA-ATTT	sigB	-0.535601802454	TTAATTATAT-TTCTTC-AAATTTATTGCAATTAT-GTTTAAA-ATATAATTT
CD630_15320	1775502	1	sigF	2.21716462852	ATAATTAAAT-GTTTA-AAAGCCATTTTAAT-ATATATAATA-TATTTG	sigG	1.76385255392	ATAATTAAAT-GTTTA-AAAGCCATTTTAATATA-TATAATA-TATTTG	sigK	1.49667148037	ATGTTTAAAA-GC-CATTTTAATATATAT-AATATATT-TG	sigB	0.82293861371	ATATAATTAA-ATGTTT-AAAAGCCATTTTAAT-ATATATA-ATATATTTG	sigA	0.737055363558	TAATTAAATG-TTTAAA-AGCCATTTTAATATA-TATAAT-ATATTTG	sigH	0.518272259502	TAATATAATT-AAATGTTTA-AAAGCCATTTTA-ATATATAT-AATATATTTG	sigE	0.177994787111	AATTAAATGT-TTA-AAAGCCATTTTAATA-TATATAAT-ATATTTG	sig54	0.094305188222	AATGTTTAAA-AGCCA-TTTTAA-TATATA-TAATATATTT	sigA_only_proximal_box	-0.11314327212	CCATTTTAAT-ATATATAAT-AATTTG	sigD	-0.451619483546	ATTAAATGTT-TAAA-AGCCATTTTAAT-ATATATAA-TATATTTG
CD630_15340	1778424	1	sigB	1.36735892954	TTATATCATT-TTGTAT-CAGTTACATTACTTGA-TGTTATA-TAATAAATCT	sigA	1.22079109522	TTATATCATT-TTGTAT-CAGTTACATTACTTGATGTTA-TATAAT-AAATCTA	sigA_only_proximal_box	1.07816102339	TTACTTGATG-TTATATAAT-AATCTA	sigK	0.87052972656	TGTATCAGTT-AC-ATTACTTGATGTTATAT-AATAAATC-TA	sigE	0.554920026144	TTTGTATCAG-TTA-CATTACTTGATGT-TATATAAT-AAATCTA	sig54	0.402219880863	TTTGTATCAG-TTACA-TTACTTG-ATGTTA-TATAATAAAT	sigH	0.145349934745	TCATTTTGTA-TCAGTTACA-TTACTTGATGTT-ATATAATA-AATCTA	sigF	-0.0793823637016	TTTTGTATCA-GTTAC-ATTACTTGATGTTAT-ATAATAAATC-TA	sigD	-0.422044886761	TTGTATCAGT-TACA-TTACTTGATGTTA-TATAATAA-ATCTA	sigG	-0.847966741143	TCATTTTGTA-TCAGT-TACATTACTTGATGTTA-TATAATA-AATCTA
CD630_15350	1781123	-1	sigK	2.43173439581	AGATTTATTT-AC-TTATGTAATAAATTAT-AATAATAT-TAGTTT	sigA	1.69733224248	TAAAGATTTA-TTTACT-TATGTAATAAAT-TATAAT-AATATTAGTT	sigH	1.66361519712	TACAATTTCT-AAAGATTTA-TTTACTTATGTA-ATAAATTA-TAATAATATT	sigG	1.32114792874	CTAAAGATTT-ATTTA-CTTATGTAATAAATTAT-AATAATA-TTAGTTT	sigF	1.23891552703	TTTACAATTT-CTAAA-GATTTATTTACTTAT-GTAATAAATT-ATAATAATAT	sigE	0.917265988748	TTTACAATTT-CTA-AAGATTTATTTACTTATGT-AATAAATT-ATAATAATAT	sig54	0.285901655224	TATTTACTTA-TGTAA-TAAATT-ATAATA-ATATTAGTTT	sigA_only_proximal_box	-0.0174392437056	TAATAAATTA-TAATAATAT-TATTT	sigB	-0.855213348662	TTCTAAAGAT-TTATTT-ACTTATGTAATAAAT-TATAATA-ATATTAGTTT	sigD	-1.46378908857	AAAGATTTAT-TTAC-TTATGTAATAAAT-TATAATAA-TATTAGTTT
CD630_15360	1781242	1	sigA	1.94183846072	TTAATGAATA-TTGAAA-ATTTTAGATATATAA-TAAAAT-AA	sig54	1.78366332425	TTAATGAATA-TTGAA-AATTT-TAGATA-TATAATAAAA	sigG	1.7676551341	AATAATTAAT-GAATA-TTGAAAATTTTAGATA-TATAATA-AAATAA	sigF	1.56368420631	AATAATTAAT-GAATA-TTGAAAATTTTAG-ATATATAATA-AAATAA	sigE	0.850796761404	TAATTAATGA-ATA-TTGAAAATTTTAGA-TATATAAT-AAAATAA	sigB	0.757779033256	ATTCAAATAA-TTAATG-AATATTGAAAATTTT-AGATATA-TAATAAAATA	sigK	0.182633801644	ATAATTAATG-AA-TATTGAAAATTTTAGA-TATATAAT-AAAATAA	sigA_only_proximal_box	0.042012246039	AAAATTTTAG-ATATATAAT-AAATAA	sigD	-0.279050326055	ATTCAAATAA-TTAA-TGAATATTGAAAATT-TTAGATAT-ATAATAAAAT	sigH	-1.26606055646	AATAATTAAT-GAATATTGA-AAATTTTAGAT-ATATAATA-AAATAA
CD630_15360	1781436	1	sig54	2.54781357282	GTTACAAATT-TGGCA-TAATA-TAGTAT-ACTTTAAGTG	sigA_only_proximal_box	2.35516589625	GTTACAAATT-TGGCATAAT-AAGTATACTTT	sigK	1.88078087213	AATTTTTGTT-AC-AAATTTGGCATAATATAG-TATACTTT-AAGTG	sigE	1.74615060928	TATTTATAAA-ATT-TTTGTTACAAATTTGG-CATAATAT-AGTATACTTT	sigA	1.67958522365	TATAAAATTT-TTGTTA-CAAATTTGGCATAATATAG-TATACT-TTAAGTG	sigG	1.58679117667	TATGTATTTA-TAAAA-TTTTTGTTACAAATTTGG-CATAATA-TAGTATACTT	sigB	1.41261176383	TATAAAATTT-TTGTTA-CAAATTTGGCATAATA-TAGTATA-CTTTAAGTG	sigH	0.0266052969819	ATGTATTTAT-AAAATTTTT-GTTACAAATTTG-GCATAATA-TAGTATACTT	sigD	-0.07412405576	ATTTTTGTTA-CAAA-TTTGGCATAATATAGTA-TACTTTAA-GTG	sigF	-1.14119241334	TGTATTTATA-AAATT-TTTGTTACAAATTTG-GCATAATATA-GTATACTTTA
CD630_15410	1789376	1	sigF	2.49553478918	GATTAAAGTG-GTATA-TAATAGATATATAA-ATTAATATTT-AAAAAGTAGT	sigG	1.46284304807	GATTAAAGTG-GTATA-TAATAGATATATAAATT-AATATTT-AAAAAGTAGT	sigE	1.27300720406	TTAAAGTGGT-ATA-TAATAGATATATAAATT-AATATTTA-AAAAGTAGT	sigH	0.433836007602	TTTTGATTAA-AGTGGTATA-TAATAGATAT-ATAAATTA-ATATTTAAAA	sigK	0.345019918267	TTTTGATTAA-AG-TGGTATATAATAGATA-TATAAATT-AATATTTAAA	sigA	0.255899542776	TTGATTAAAG-TGGTAT-ATAATAGATATATAAAT-TAATAT-TTAAAAAGTA	sig54	-1.24923188207	GGTATATAAT-AGATA-TATAAA-TTAATA-TTTAAAAAGT	sigA_only_proximal_box	-1.82287694466	TAGATATATA-AATTAATAT-TAAAAAGTAGT	sigD	-1.99629386971	TGGTATATAA-TAGA-TATATAAATTAAT-ATTTAAAA-AGTAGT	sigB	-2.00056345759	TTTGATTAAA-GTGGTA-TATAATAGATATATAAAT-TAATATT-TAAAAAGTAG
CD630_15420	1790909	1	sigA	3.10126041941	GAGCAAGAAA-TTGCAA-AAAATACGATTATATGA-TAAAAT-AAAACCG	sigA_only_proximal_box	2.77471158878	TACGATTATA-TGATAAAAT-AAACCG	sigK	0.880290782712	GCAAGAAATT-GC-AAAAAATACGATTATAT-GATAAAAT-AAAACCG	sigE	0.687071590445	ATTGCAAAAA-ATA-CGATTATATGATAA-AATAAAAC-CG	sigB	0.544818610489	AATTGAGCAA-GAAATT-GCAAAAAATACGATTATA-TGATAAA-ATAAAACCG	sigG	0.330138363981	GCAAGAAATT-GCAAA-AAATACGATTATATGA-TAAAATA-AAACCG	sigD	-0.251740221173	AGCAAGAAAT-TGCA-AAAAATACGATTA-TATGATAA-AATAAAACCG	sigH	-0.470034135566	GCAAGAAATT-GCAAAAAAT-ACGATTATATG-ATAAAATA-AAACCG	sigF	-0.781312020524	GCAAGAAATT-GCAAA-AAATACGATTATA-TGATAAAATA-AAACCG	sig54	-1.01116878091	ATTGCAAAAA-ATACG-ATTAT-ATGATA-AAATAAAACC
CD630_15430	1792456	1	sigG	3.25433719524	TTCAACAAAA-GAATA-GAATGGGTATATTTGTGA-AATAATA-ATATA	sigF	1.96913648719	TTCAACAAAA-GAATA-GAATGGGTATATTTG-TGAAATAATA-ATATA	sigA_only_proximal_box	1.86264652487	AGAATAGAAT-GGGTATATT-TTGAAATAATA	sig54	1.26381595399	AAGAATAGAA-TGGGT-ATATTT-GTGAAA-TAATAATATA	sigH	1.09630986707	TAATTCAACA-AAAGAATAG-AATGGGTATATTT-GTGAAATA-ATAATATA	sigK	0.951401969888	TTATAATTCA-AC-AAAAGAATAGAATGGG-TATATTTG-TGAAATAATA	sigA	0.664881238689	TATTTTATAA-TTCAAC-AAAAGAATAGAATGGG-TATATT-TGTGAAATAA	sigE	0.469494620266	CAACAAAAGA-ATA-GAATGGGTATATTTGTGA-AATAATAA-TATA	sigD	0.375202786396	AACAAAAGAA-TAGA-ATGGGTATATTTG-TGAAATAA-TAATATA	sigB	-0.493541338502	AATTCAACAA-AAGAAT-AGAATGGGTATATTTG-TGAAATA-ATAATATA
CD630_15431	1793192	1	sigH	5.61653530002	TTAAAAATAT-AAAGGAAAA-ACCTCTTTTAAT-GTAGAAAC-TTATATTG	sigF	0.651918948645	AAAATATAAA-GGAAA-AACCTCTTTTAAT-GTAGAAACTT-ATATTG	sigG	0.539270166247	AAATATAAAG-GAAAA-ACCTCTTTTAATGTAG-AAACTTA-TATTG	sigD	0.235934103581	AATATTTTAT-TAAA-AATATAAAGGAAAAACC-TCTTTTAA-TGTAGAAACT	sigA_only_proximal_box	0.206021564807	AGGAAAAACC-TCTTTTAAT-GAGAAACTTAT	sig54	-0.27549845095	AAAAATATAA-AGGAA-AAACCTC-TTTTAA-TGTAGAAACT	sigK	-0.642949567637	TAAAGGAAAA-AC-CTCTTTTAATGTAGAA-ACTTATAT-TG	sigA	-1.17151322949	TAATATTTTA-TTAAAA-ATATAAAGGAAAAACCTCT-TTTAAT-GTAGAAACTT	sigE	-1.429384132	TATTAAAAAT-ATA-AAGGAAAAACCTCTTTT-AATGTAGA-AACTTATATT	sigB	-2.1632404044	TAAAGGAAAA-ACCTCT-TTTAATGTAGAA-ACTTATA-TTG
CD630_15450	1794136	-1	sigB	2.89564606779	AGCCTTAATA-TTGTTT-TACTTTCTAATTTA-GTGTATT-ATATATATT	sigA	1.24342228868	AGCCTTAATA-TTGTTT-TACTTTCTAATTTAGTG-TATTAT-ATATATT	sigK	1.21268739724	ATATTGTTTT-AC-TTTCTAATTTAGTGTAT-TATATATA-TT	sigE	0.753762948298	TATTGTTTTA-CTT-TCTAATTTAGTGTAT-TATATATA-TT	sigG	0.647886554259	CCTTAATATT-GTTTT-ACTTTCTAATTTAGTG-TATTATA-TATATT	sigF	0.617357299883	CCTTAATATT-GTTTT-ACTTTCTAATTTAGT-GTATTATATA-TATT	sigH	0.191209271112	AAGCCTTAAT-ATTGTTTTA-CTTTCTAATTT-AGTGTATT-ATATATATT	sigD	-0.252880418251	TTTACAAGCC-TTAA-TATTGTTTTACTT-TCTAATTT-AGTGTATTAT	sigA_only_proximal_box	-0.287449626969	TTCTAATTTA-GTGTATTAT-AATATT	sig54	-1.31921581668	ATTGTTTTAC-TTTCT-AATTTA-GTGTAT-TATATATATT
CD630_15461	1795334	-1	sigF	3.70415524887	GAAATTTTAT-GTATA-AAAAATGAAATTTCG-GGAAAAATTG-TAAT	sigB	2.1137492939	TTTGGAAATT-TTATGT-ATAAAAAATGAAATTTC-GGGAAAA-ATTGTAAT	sigG	2.03886601568	GAAATTTTAT-GTATA-AAAAATGAAATTTCGGG-AAAAATT-GTAAT	sigD	0.339584104499	AAATTTTATG-TATA-AAAAATGAAATTT-CGGGAAAA-ATTGTAAT	sigA_only_proximal_box	0.33380346135	ATGAAATTTC-GGGAAAAAT-TTAAT	sigH	-0.0760388973702	TACCTAATTT-GGAAATTTT-ATGTATAAAAA-ATGAAATT-TCGGGAAAAA	sigA	-0.708952741731	TTACCTAATT-TGGAAA-TTTTATGTATAAAAAAT-GAAATT-TCGGGAAAAA	sigK	-0.902051040907	TTTTATGTAT-AA-AAAATGAAATTTCGGGA-AAAATTGT-AAT	sigE	-1.4032982019	AATTTTATGT-ATA-AAAAATGAAATTTCGGGA-AAAATTGT-AAT	sig54	-1.52075758015	AAAAATGAAA-TTTCG-GGAAAA-ATTGTA-AT
CD630_15461	1795295	-1	sigA_only_proximal_box	2.28324206014	TATTAAAATA-TAGTATAAT-AATAT	sigA	1.86351360809	TCGGGAAAAA-TTGTAA-TAATTTAAAAAAACTTAT-TAAAAT-ATAGTATAAT	sigG	0.740139102508	GGAAAAATTG-TAATA-ATTTAAAAAAACTTATTA-AAATATA-GTATAATAAG	sigK	0.671135882783	AATTGTAATA-AT-TTAAAAAAACTTATTAA-AATATAGT-ATAATAAGTA	sigE	0.652734798035	AATTGTAATA-ATT-TAAAAAAACTTATTAA-AATATAGT-ATAATAAGTA	sigD	0.57241409431	TGTAATAATT-TAAA-AAAACTTATTAAAATA-TAGTATAA-TAAGTAT	sigH	-0.304696282779	TAATAATTTA-AAAAAACTT-ATTAAAATATA-GTATAATA-AGTAT	sigB	-0.49565711503	AAATTGTAAT-AATTTA-AAAAAACTTATTAAAATA-TAGTATA-ATAAGTAT	sigF	-0.94839386589	GGAAAAATTG-TAATA-ATTTAAAAAAACTTA-TTAAAATATA-GTATAATAAG	sig54	-1.69648706858	TAAAAAAACT-TATTA-AAATA-TAGTAT-AATAAGTAT
[truncated: 757 more rows]

## Sheet: part2
Table S4. In silico association of TSS with known sigma factors in C. difficile
Gene	TSS position	Strand	Promoter	Score	Sequence	Promoter	Score	Sequence	Promoter	Score	Sequence	Promoter	Score	Sequence	Promoter	Score	Sequence	Promoter	Score	Sequence	Promoter	Score	Sequence	Promoter	Score	Sequence	Promoter	Score	Sequence	Promoter	Score	Sequence
[truncated: 211 more rows]
