# Supplementary material for: Genome-Wide Transcription Start Site Mapping and Promoter Assignments to a Sigma Factor in the Human Enteropathogen Clostridioides difficile
Source: Front Microbiol. 2020 Aug 13;11:1939. doi: 10.3389/fmicb.2020.01939 (PMC7438776; doi:10.3389/fmicb.2020.01939)
Supplement: TABLE S5 — Identification of promoters recognized by SigF and SigG. [file Table_5.xls]

## Sheet: Feuil1
Table S5. Identification of promoters recognized by SigF and SigG
Gene		sense	TSS position	score TSS	function	Sigma factor	score promoter	promoter sequences	fold-change	reference
SigF-dependent promoters
CD0017*		1	22120	2.9	DNA binding protein	P-SigF	3.202	AGATAGTATTGATGAAAATGAGAGTAAATAATAAAATACTATTA	0.3	Fimlaid, 2013
CD0125	spoIIQ	1	170627	19	Stage II sporulation protein Q	P-SigF	5.19179287738	TAATTGTATAAAATGCCAAAAACACGTCAATAATCCAAATG	0.11/ 0.06	Fimlaid, 2013; Saujet, 2013
CD0296		1	357380	6.05	Conserved hypothetical protein	P-SigF	2.42	TATAAGAATAGTAGCACTTAAATGCATATAATTATTGTA	0.29	Fimlaid, 2013
CD0347		1	422797	6.3	Conserved hypothetical protein	P-SigF	3.82378481523	TTCACGATTAAAAAACATAAATTGGTAAATACTATAAGATA	0.35/0.27	Fimlaid, 2013; Saujet, 2013
CD0761#		1	932667	4.6	Putative ATP-dependent RNA helicase	P-SigF	4.12125279498	TTCATGTATATTATTTAACTATACTGTTTAAAATATTAATTG	0.46/ 0.17	Fimlaid, 2013; Saujet, 2013
CD1229		1	1427634	4	Putative peptidoglycan glycosyltransferase	P-SigF	3.98073721556	AAATAGTATTAGCCCCTTAGAAATTGTCAATAATGAAATTA	0.42	Saujet, 2013
CD1323	tepA	1	1533409	1.68	Protein export-enhancing factor	P-SigF	3.24269515691	TATCTTAATATATTTGATTTATTTGGTAAAACTAAATTA	0.38/ 0.20	Fimlaid, 2013; Saujet, 2013
CD1595.1		1	1851258	3.42	Ferredoxin	P-SigF	3.51437428471	TAAAGGTATTTTTTTCAAATTTGAGGACATAATAAAAAAG	0.09	Fimlaid, 2013
CD1632	asnB	1	1890647	4	Asparagine synthetase	P-SigF	2.7971858999	AAATTGAATAAGTTTTAAAGCCAAAGACAAAACTATGAAA	0.43	Fimlaid, 2013
CD1707		1	1981481	3.13	Putative C4-dicarboxylate anaerobic carrier, DcuC family	P-SigF	2.12147407921	CTTTGCTAATAAAAAATTGTAAAAAGGGAAAACTTTAGTCA	0.29/0.07	Fimlaid, 2013; Saujet, 2013
CD2470	gpr	-1	2852330	4	Spore endopeptidase	P-SigF	3.7386721446	TTCTTGTTATAAAATACTAAATTTTGTTAACAATTATAATTA	0.22/0.04	Fimlaid, 2013; Saujet, 2013
CD2497	comE	-1	2882627	3.92	Competence protein ComEA	P-SigF	3.22493569006	CATCTTTTAGTATAGCATATATTTGTCAATAATTAAAAGA	0.42	Saujet, 2013
CD2642	sigG	-1	3050598	25.84	RNA polymerase sigma-G factor	P-SigF	4.79096512381	AAAAAGTATAAAAAAATTGGAAATGTAAATAATTTCAATA	NR
CD2686		-1	3106296	5.1	Putative membrane protein	P-SigF	3.94946267721	ACCAAGTATAAAAAATATTATAATTGTAAAACTTACAAA	0.33	Saujet, 2013
CD2781	mviN	-1	3234451	9.59	Transmembrane virulence factor, MviN family protein	P-SigF	2.10538734557	GAGTAGTATCAGCAAAAGAAAATATGCCAATACTGATTTGTA	0.20	Fimlaid, 2013
CD3258		-1	3816903	1.85	Iron hydrogenase	P-SigF	1.70789686261	ATAATAAATAAAAAATAGTATCTTTGTAAATATTAAACATA	0.05	Fimlaid, 2013
CD3589	carA	-1	4193528	1.66	Carbamoyl-phosphate synthase small chain	P-SigF	2.90945825134	AATAAGTATAAAACTAGAATGTAAAAGTGAAAAATAGATATA	0.55/0.38	Fimlaid, 2013; Saujet, 2013
CD3595		1	4201209	2.96	Aminopeptidase	P-SigF	2.94388039345	ATAAAGTATAAATATTTTGAATATGACCCAAAATCTAAGTA	0.55	Saujet, 2013
CD3680*		-1	4289740	4.23	50S ribosomal protein L34	P-SigF	1.777	TGCTAGTATTTTCAATAAAAAAAATACATAATATATATA	0.42	Saujet, 2013
SigF- and SigG-dependent promoters									sigF/WT or sigG/WT
CD0684		-1	830199	4.12	ATP-dependent peptidase, M41 family	P-SigF	3.42316878907	AACATGTATATTTTTTCCATGAAAAATAAATAATAAAAAATA	0.29/0.07	Fimlaid, 2013; Saujet, 2013
						P-SigG	3.235	AACATGTATATTTTTTCCATGAAAAATAAATAATAAAAAATA	0.46/0.06	Fimlaid, 2013; Saujet, 2013
CD0773	spoVAC	1	944348	2.3	Stage V sporulation protein AC	P-SigF	2.81	AATAGGTTTATTTTTTTAAAATTAACAAATAATACTTTA	0.24/0.06	Fimlaid, 2013; Saujet, 2013
						P-SigG	2.527	AATAGGTTTATTTTTTTAAAATTAACAAATAATACTTTA	0.26/0.07	Fimlaid, 2013; Saujet, 2013
CD1132		1	1332144	11.92	heavy-metal transport/ detoxification protein	P-SigF	3.34	TAAATGATTAATTTCTATTTAAAAAGTATAAACTATATGATAGAATACCCTT	0.10	Fimlaid, 2013
						P-SigG?	1.61	TAAATGATTAATTTCTATTTAAAAAGTATAAACTATATGATAGAATACCCTT	0.34	Fimlaid, 2013
CD1290		1	1498542	8.39	Putative small acid-soluble spore protein SASP	P-SigF	4.243	ACCAATTATAACAATCTTTTATTAGTAAAAACTACTTA	0.29/0.08	Fimlaid, 2013; Saujet, 2013
						P-SigG	2.25	ACCAATTATAACAATCTTTTATTAGTAAAAACTACTTA	0.5	Saujet, 2013
CD1354*		1	1570520	2.96	Conserved hypothetical protein	P-SigF?	1.18	ATTGATACAATTAATTTTTAATATTGGACATAATAAAATAG	0.22/0.02	Fimlaid, 2013; Saujet, 2013
						P-SigG?	0.278	ATTGATACAATTAATTTTTAATATTGGACATAATAAAATAG	0.48/0.02	Fimlaid, 2013; Saujet, 2013
CD1567		1	1814395	5.06	putative manganese catalase	P-SigF	4.21	ATTTGGAATAGTATTACAACTTAAGTAAATAATAATTTTG	0.25/0.17	Fimlaid, 2013; Saujet, 2013
						P-SigG	3.64	ATTTGGAATAGTATTACAACTTAAGTAAATAATAATTTTG	0.27/0.06	Fimlaid, 2013; Saujet, 2013
CD1789		-1	2072033	4	Conserved hypothetical protein	P-SigF	3.058	ACTTTGAATTAAATTTTTTATATAGGATATACTAACTAAGTG	NR
						P-SigG	2.628	ACTTTGAATTAAATTTTTTATATAGGATATACTAACTAAGTG	0.6	Saujet, 2013
CD2163		-1	2502486	4	Putative alanyl-tRNA synthetase	P-SigF	2.957	TGGAATAATATACAATTATAAATTTGTTAACACTAATATCT	0.20	Fimlaid, 2013
						P-SigG?	1.55	TGGAATAATATACAATTATAAATTTGTTAACACTAATATCT	0.38	Fimlaid, 2013
CD2245.1		-1	2599068	14.58	Conserved hypothetical protein	P-SigF	3.56	CTTATGAATTTTATTTGTAAAATTGCTAAAACTATTACA	NR
						P-SigG	2.98	CTTATGAATTTTATTTGTAAAATTGCTAAAACTATTACA	0.19	Fimlaid, 2013
CD2266		-1	2627687	2.36	Oxidoreductase, FAD dependent	P-SigG	2.489	ATTTATAATAAATAAACTCCATGATGGGAAAACTATTACTA	0.6	Saujet, 2013
						P-SigF	2.32	ATTTATAATAAATAAACTCCATGATGGGAAAACTATTACTA	0.24	Fimlaid, 2013
CD2599		-1	3007502	4	Transcriptional regulator	P-SigG	2.65	TTATTGTATGTTTAATTCACTTTTCCACATACTATTTTTA	NR
						P-SigF	1.77	TTATTGTATGTTTAATTCACTTTTCCACATACTATTTTTA	0.43/0.17	Fimlaid, 2013; Saujet, 2013
CD2636		-1	3046122	18.19	Conserved hypothetical protein	P-SigF	2.63	GAAGGGAATTTTTTTTGTTTTTTGCACAAACTATATAA	0.2/0.02	Fimlaid, 2013; Saujet, 2013
						P-SigG	2.39	GAAGGGAATTTTTTTTGTTTTTTGCACAAACTATATAA	0.34/0.03	Fimlaid, 2013; Saujet, 2013
CD2642	sigG	-1	3050598	25.84	RNA polymerase sigma-G factor	P-SigF	4.77198327814	AAAAAGTATAAAAAAATTGGAAATGTAAATAATTTCAATA	NR
						P-SigG	1.85363674384	AAAAAGTATAAAAAAATTGGAAATGTAAATAATTTCAATA	0.23	Saujet, 2013
CD2808		-1	3278805	16.99	Conserved hypothetical protein	P-SigF	3.494	AAATTGTATAAAAACTTACAGCTTGGAGAAAATAATAGA	0.05/0.04	Fimlaid, 2013; Saujet, 2013
						P-SigG	3.281	AAATTGTATAAAAACTTACAGCTTGGAGAAAATAATAGA	0.6/0.15	Fimlaid, 2013; Saujet, 2013
CD2809		1	3278964	41.82	Conserved hypothetical protein, DUF1540 family	P-SigF	2.881	TAATGGTTATATTCTTGTAATTATATGGACATAATTTATAATA	0.05/0.1	Fimlaid, 2013; Saujet, 2013
						P-SigG?	1.147	TAATGGTTATATTCTTGTAATTATATGGACATAATTTATAATA	0.45/0.1	Fimlaid, 2013; Saujet, 2013
CD2841			3323998	3.84	Putative amidohydrolase	P-SigF	4.08	ACAATGAATAGTATTTACTTCTTGGCAAACAATAATTA	0.12	Fimlaid, 2013
		-1				P-SigG	3.34266477	ACAATGAATAGTATTTACTTCTTGGCAAACAATAATTA	0.55/0.11	Fimlaid, 2013; Saujet, 2013
CD2856		-1	3339897	2.2	Putative membrane protein	P-SigG	3.17	ATTTAGAATAAATCCATGAATATGAGAAAAAATAAGTATA	NR
						P-SigF	2.75	ATTTAGAATAAATCCATGAATATGAGAAAAAATAAGTATA	0.46	Saujet, 2013
CD3220.1		-1	3769140	9.93	Small acid-soluble spore protein	P-SigF	3.76	TATTTGTATAAATTTATTTTAATTGACAAAAATACAAATA	0.28/0.32	Fimlaid, 2013; Saujet, 2013
						P-SigG	3.45	TATTTGTATAAATTTATTTTAATTGACAAAAATACAAATA	0.6	Saujet, 2013
CD3249	sspB	1	3804245	3.08	Small, acid-soluble spore protein beta	P-SigF	3.39	TTTCTGTATATATTATTTTTATTTTGGAGAAATTAGTATTA	0.01/0.06	Fimlaid, 2013; Saujet, 2013
						P-SigG	3.09	TTTCTGTATATATTATTTTTATTTTGGAGAAATTAGTATTA	0.07/0.13	Fimlaid, 2013; Saujet, 2013
CD3499	spoVT	-1	4088959	10.89	Stage V sporulation protein T	P-SigF	4.73	TTTTTGTATATTTTTCTTAACAATGGTAAAAATAAACTTA	0.07/0.08	Fimlaid, 2013; Saujet, 2013
						P-SigG	3.485	TTTTTGTATATTTTTCTTAACAATGGTAAAAATAAACTTA	0.22/0.06	Fimlaid, 2013; Saujet, 2013
CD3564	spoIIR	-1	4165994	4.8	Pro-SigE endopeptidase signaling protein	P-SigF	3.765	ATTATGAATAAATTAAATTTAATTGGACATAATTGATGATA	0.43	Saujet, 2013
						P-SigG	1.81	ATTATGAATAAATTAAATTTAATTGGACATAATTGATGATA	NR
SigG-dependent promoters									sigG/WT
CD0543#		1	648057	4	Conserved hypothetical protein	P-SigG	1.49832990596	TATATGGATAAAAAACCCTAGAAACTCCAAATATAATAAGA	0.55/0.15	Fimlaid, 2013; Saujet, 2013
CD1213	spoIVB	1	1411366	1.17	Stage IV sporulation protein B, peptidase S55 family	P-SigG	2.48564627515	TAAATGAATAAATTCTCAGGAAAAAGGAATTATAAATACA	0.6	Saujet, 2013
CD1291	dacF	1	1498803	1.6	D-alanyl-D-alanine carboxypeptidase	P-SigG	3.13059851905	ATTTAGAATAAAAAAAGTTAAATGTGAGAAAATAAGTTTAA	0.31/0.03	Fimlaid, 2013; Saujet, 2013
CD1430	pdaA	-1	1658355	2	Putative delta-lactam-biosynthetic de-N-acteylase	P-SigG?	0.888	ACTATAAATATTCAAACTATATTATAAGAAATATATTTTAAA	0.21/0.04	Fimlaid, 2013; Saujet, 2013
CD1463		1	1691613	3.18	Conserved hypothetical protein	P-SigG?	1.20410671406	ATAACATAATTTTTATTAAAATAATACAGATACTATTTATA	0.22/0.39	Fimlaid, 2013; Saujet, 2013
CD1486		1	1721501	1.4	Putative ribosome recycling factor	P-SigG	1.91961585773	TTTTAGTAAATAAAATATAAAAATATAGAAATACTAAATTA	0.17/0.02	Fimlaid, 2013; Saujet, 2013
CD1543		1	1792456	4	FMN-dependent NADH-azoreductase	P-SigG	3.25433719524	CAAAAGAATAGAATGGGTATATTTGTGAAATAATAATA	0.43/0.44	Fimlaid, 2013; Saujet, 2013
CD1880		1	2186344	1.25	Conserved hypothetical protein	P-SigG	1.85732563801	ATTGTGTAAAGTGAGAATACTATTTTCTTATATTGGTAT	0.25/0.28	Fimlaid, 2013; Saujet, 2013
CD2112		-1	2441656	11.16	Conserved hypothetical protein	P-SigG	1.73540000564	ATTACAAATAAATATATGTACTTTGGGAAAAATAAATATAG	0.26/0.01	Fimlaid, 2013; Saujet, 2013
CD2375		1	2741458	4.63	Conserved hypothetical protein	P-SigG	3.18888778517	TAAGTGTATAAAATTTAGATAACTTCACATAATAAGTTTA	0.24/0.28	Fimlaid, 2013; Saujet, 2013
CD2465		-1	2846279	3.07	amino acid/polyamine transporter	P-SigG	2.68655051667	TAGACTAATATAAAAAAAAACTTTGGGAATACTAAAACCA	0.5	Saujet, 2013
CD2688	sspA	-1	3107629	1.68	Small, acid-soluble spore protein alpha	P-SigG	2.85012840813	TACCTGAATTAAAAATGTTTAAAATCACATAATATTATCA	0.02/0.01	Fimlaid, 2013; Saujet, 2013
CD2762		-1	3211281	51	undecaprenyl pyro-phosphate synthetase	P-SigG	2.553	GTTTTGATTAATAATGTAATATTTTGATAATAATACCTATTG	0.60/0.46	Fimlaid, 2013; Saujet, 2013
CD2845	rbr	1	3326890	4.62	Rubrerythrin	P-SigG	3.11095784144	ATTGAGCATAATTATATCTCCTATTGGAATAATAAAT	0.27/0.11	Fimlaid, 2013; Saujet, 2013
CD3312		1	3877120	2.1	Transporter MFS family	P-SigG	3.20612184673	AATTAGAATAATTAGATTAATATCTACAAATCATAACCTA	0.02	Fimlaid, 2013
CD3489		-1	4079467	2.27	Oligoendopeptidase F, peptidase M3B family	P-SigG	3.55420768303	TAATTGAATAATATATCTAAAAAAAGCCATCCTATTATT	0.6	Saujet, 2013
The transcriptional start sites and the -10 and -35 boxes are indicated in red and blue, respectively. The position of 5’ start was identified by RNA-seq analysis with indicated score corresponding to the read length (51 bases) coverage ratio for TAP+ and TAP- sample. The scores for each promoter were determined as indicated in Material and Methods. Scores overlined in green correspond to the bes…
