# Supplementary material for: Genome-Wide Transcription Start Site Mapping and Promoter Assignments to a Sigma Factor in the Human Enteropathogen Clostridioides difficile
Source: Front Microbiol. 2020 Aug 13;11:1939. doi: 10.3389/fmicb.2020.01939 (PMC7438776; doi:10.3389/fmicb.2020.01939)
Supplement: TABLE S6 — Identification of promoters recognized by SigE and/or SigK. [file Table_6.xls]

## Sheet: Feuil1
Table S6. Identification of promoters recognized by SigE and/or SigK
Gene		sense	TSS position	score TSS	function	Sigma factor	score promoter	promoter sequences	fold-change	reference
Promoters recognized by SigE-RNA polymerase holoenzyme									sigE/WT
CD0106	cwlD	1	123155	2.66	Germination-specific N-acetylmuramoyl-L-alanine amidase, Autolysin	P-SigE?	0.926747781804	TATGGAATATTATAGTGTTTTTATAAGTATACATATACA	0.14/0.07	Fimlaid, 2013; Saujet, 2013
CD0124	spoIID	1	169491	11.3	Stage II sporulation protein D	P-SigE	3.38038554109	AAAGTTATAAATTAATAGGGTTGTTCATATACTTAAATA	0.24/0.19	Fimlaid, 2013; Saujet, 2013
CD0126	spoIIID	1	171391	44.64	Stage III sporulation protein D	P-SigE	3.330426738	CTTGTTATATTTTTTGGTGTTTTTACATATATATCATTA	0.04/0.06	Fimlaid, 2013; Saujet, 2013
CD0129		-1	173974	4	conserved hypothetical protein	P-SigE	2.95589991092	TTAGGTCTTTTTAATGCTTTTTATTCATATATTTTTTTG	0.15/0.01	Fimlaid, 2013; Saujet, 2013
CD0311		-1	373834	2.73	Conserved hypothetical protein	P-SigE?	1.299	ATGCACATATTATAAACTTTTTTAATATATATATTATTA	0.02/0.01	Fimlaid, 2013; Saujet, 2013
CD0314		1	382298	1.74	Putative membrane protein	P-SigE	2.90865106339	TATGTTATAAATGCTTTGTGTAAATACATATAATAGTTTA	0.15/0.07	Fimlaid, 2013; Saujet, 2013
CD0557		1	662410	23.77	Putative uridine kinase	P-SigE	2.08731956687	TTGGAAATATATCTTATGATTTTGAATATATATTTAA	0.26	Fimlaid, 2013
CD0629		-1	753466	8.03	Transcriptional regulator, Crp family	P-SigE	1.90584643004	ATTATCATATTTTTTCTACATAAATCATACTATTACTA	0.32/0.14	Fimlaid, 2013; Saujet, 2013
CD0760		1	931632	4	Putative Ca2+/Na+ antiporter	P-SigE?	0.740912100942	AAAAGCATACATCTTCACAAACTGAATATTTATTTAATA	0.2/0.11	Fimlaid, 2013; Saujet, 2013
CD1022		1	1193988	2.22	Putative membrane protein	P-SigE	2.406	GTTGTAATAAAATGGTAGTTATTTAGCATAAAATAATGTATCATAGAAGT	0.24	Fimlaid, 2013
CD1043	sbcC	1	1232335	2.44	Nuclease SbcCD subunit C	P-SigE	2.8614721993	GATACTATAAATATAGCCGTATCACATATATTTGTAATA	0.46/0.48	Fimlaid, 2013; Saujet, 2013
CD1063		1	1255576	8.53	Conserved hypothetical protein	P-SigE?	1.42075672739	GTAGTAATAAAGTATTATTTGATGAATAAACTTTATTG	0.11/0.05	Fimlaid, 2013; Saujet, 2013
CD1128	polA	1	1326538	4	DNA polymerase I	P-SigE ?	1.66328932645	TGGGAATATTAAATAACAGTATATTGGTATATAATATATATG	0.23	Fimlaid, 2013
CD1167	recV	-1	1366292	3.54	Tyrosine DNA recombinase, XerC/XerD family	P-SigE?	1.592	TTTCCATTATATAATATTTCATTTATATTATATAATAAA	0.27/0.05	Fimlaid, 2013; Saujet, 2013
CD1192	spoIIIAA	1	1394269	9.67	Stage III sporulation protein AA	P-SigE	1.68113242724	TTGGTTATATTCCTTGTCCTTTATAAATAGAATTATATA	0.05/>0.001	Fimlaid, 2013; Saujet, 2013
CD1198	spoIIIAG	1	1398222	9.72	Stage III sporulation protein AG	P-SigE	3.03112483725	ATAGTACTAAAAGAGAGGAAGAAAACATAAACTCTAATG	0.02/0.01	Fimlaid, 2013; Saujet, 2013
CD1230#	sigK	-1	1444808	4	Sigma factor	P-SigE	1.76474269574	TATGTTTTAAATTCTAAAAATATGCATATTATTTTATTA	0.13	Saujet, 2013
CD1234		1	1437244	2.32	RDF, skin element	P-SigE	2.37313075003	ATAAGTATAAGACAAGTTTATGAGTTCATATTTTATAACA	0.22	Saujet, 2013
CD1285		1	1494077	9.86	Putative Holliday junction resolvase	P-SigE	2.20026979419	TTCAGAATATGTATTTAATCTATAGAATATAAATAGATA	0.15	Fimlaid, 2013
CD1319		1	1529627	10.44	Putative polysaccharide deacetylase	P-SigE?	1.22044629501	TAGTGCATAAACAGAGCTTATTTTTAATAGTATTAAATA	0.06/0.03	Fimlaid, 2013; Saujet, 2013
CD1403		1	1622975	14.47	Putative synthetase	P-SigE	2.66178221716	AATATTCTAAAGTGAACAATATTAGCATAGACTCTATCA	0.18	Fimlaid, 2013
CD1416		1	1640973	14.62	Putative membrane protein	P-SigE	1.93940960472	TTAGTAATTAATTAATAGGTTGTATCATAAACTTCTATTA	0.2	Saujet, 2013
CD1575		1	1824103	5.69	Conserved hypothetical protein	P-SigE?	1.93349995631	AGTTACATAAATTTGGAAAGCTATAATATACATATATAA	0.09	Fimlaid, 2013
CD1629#		1	1888351	4	Conserved hypothetical protein	P-SigE	2.24457501748	ATTGGTATATAATAAACATATAGAGTATATAATAATAGTTA	0.13	Fimlaid, 2013
CD1726		1	1999622	1.24	Conserved hypothetical protein	P-SigE?	1.5911823961	AAATACATATAAAGATATTTTTAAGAATAAAATTTATTA	0.05/0.08	Fimlaid, 2013; Saujet, 2013
CD1746	gltC	-1	2023841	3.8	Sodium/glutamate symporter	P-SigE	1.83390121157	TTATATCTACTGATTCTTTTTAATATACATTTATTAATA	0.2/0.2	Fimlaid, 2013; Saujet, 2013
CD1884		1	2190340	6.95	Conserved hypothetical protein	P-SigE	2.10927725766	TTGAGAATAGGACAATTTTTAAGATACATAAAATATAAAG	0.11/0.03	Fimlaid, 2013; Saujet, 2013
CD1940		-1	2238053	14.36	Putative membrane protein	P-SigE	2.40879122676	ATAAAGATATATTTTACTATTTAAATGCATATCATTATA	0.08/0.03	Fimlaid, 2013; Saujet, 2013
CD2000	isp	-1	2311655	7.84	Intracellular serine protease	P-SigE?	1.69678148959	TATGACTCCTAAAAATAAAAAATATATCATAAATATAAATA	0.18/0.02	Fimlaid, 2013; Saujet, 2013
CD2247	cspBA	-1	2604416	2.14	Subtilisin-like serine germination related protease	P-SigE?	1.68934444015	TCTAATACATTTTAGACTCACACAAAACATATACATTAATA	0.11/0.09	Fimlaid, 2013; Saujet, 2013
CD2316		1	2677769	3.76	two component system	P-SigE	1.92049758869	ACTTTTAAATTTACTATATGCATTGACAATATATTAAAAGTACTA	0.28	Fimlaid, 2013
CD2429.1*		-1	2805180	1.04	Putative 4Fe-4S ferredoxin, iron-sulfur binding domain protein, delta subunit	P-SigE	1.559	ATTGATGCATATATAGTATTTATACAAAATATAAATATTATATA	0.27	Saujet, 2013
CD2445		-1	2821093	5.22	Putative transmembrane signaling protein, TspO/MBR family	P-SigE	2.88551488923	TTGGGAATAACGAGTCATATTTGAGCATATCTATAATCA	0.07/0.31	Fimlaid, 2013; Saujet, 2013
CD2629	spoIVA	-1	3039083	43.97	Stage IV sporulation protein A	P-SigE	2.37032370943	TTAAGAATATTAACCCTTAACTCTAAATATAATTTAATA	0.02/>0.001	Fimlaid, 2013; Saujet, 2013
CD2641		-1	3049708	27.8	Putative sporulation protein	P-SigE?	1.708	TAGGTCATTTTTTTTTACTTCGATACATATTTATTTTTA	0.13/0.02	Fimlaid, 2013; Saujet, 2013
CD2800		-1	3272107	3.07	Putative membrane protein	P-SigE?	1.29739338649	AGTAATTTAAAAGCCTTTTCTCGAATATATATTAATTTG	0.11/0.02	Fimlaid, 2013; Saujet, 2013
CD2833		-1	3311499	8.19	Putative calcium-transporting ATPase	P-SigE	3.20837607889	AAAGTAATATACAAGCTATCATAAGCATATAATTCCTTA	0.22/0.02	Fimlaid, 2013; Saujet, 2013
CD2864		-1	3350321	9.81	Putative hydrolase	P-SigE	2.64204601914	TTATTCATATATATAAAATAACCATCATACATTTTCTTG	0.08/0.01	Fimlaid, 2013; Saujet, 2013
CD2865		-1	3350950	3.51	Putative bacterioferritin	P-SigE	2.71059594535	TAAGTTATATGAAAAAGTTGTGATGCATACAATTAATA	0.19	Saujet, 2013
CD3007		-1	3493730	1	Putative L,D-transpeptidases	P-SigE?	1.96314045528	TAAATAAATAGATAAATATAGGTGAGAATATATAAGTATATG	0.37/0.22	Fimlaid, 2013; Saujet, 2013
CD3235	ssb	-1	3788231	3.85	Single-stranded DNA-binding protein	P-SigE	2.37994129497	TTTGTAATAAAATACATCCCTTATAAATATATTTATTA	0.03/0.02	Fimlaid, 2013; Saujet, 2013
CD3248		-1	3804051	10	Polysaccharide deacetylase	P-SigE?	1.09368968508	ACAGTACTTTTTTGAGCTGAAAAAAAATAAATTTTAAA	0.09/0.06	Fimlaid, 2013; Saujet, 2013
CD3251		-1	3806139	3.41	Putative dehydrogenase	P-SigE	2.0807890512	TAAAGCATAATACAAGCTAATGAAATAATATATTATTGTA	0.25/0.14	Fimlaid, 2013; Saujet, 2013
CD3257		-1	3816476	10.19	Putative polysaccharide deacetylase	P-SigE	1.58875401002	AGTCATGTAAGATAAGAAGTAAGCATATTAATTGTAATGA	0.11/0.10	Fimlaid, 2013; Saujet, 2013
CD3298		-1	3861389	17.82	Putative ATP/GTP-binding protein	P-SigE	1.7411264224	GCTGTAATAAAATTCTTATAATATGAATATCTTAATTAA	0.19/0.02	Fimlaid, 2013; Saujet, 2013
CD3455		-1	4049892	46.84	Putative carboxy-terminal protease	P-SigE	2.57642966241	AATGTAATAAAAATAACAGCTAGTCATATAATAATAATA	0.25/0.39	Fimlaid, 2013; Saujet, 2013
CD3457		-1	4051218	33.32	Conserved hypothetical protein	P-SigE	3.03611195146	TAGAGTCTAAGATAAGTTTATAAATCATATATTTAGAA	0.05/0.11	Fimlaid, 2013; Saujet, 2013
CD3464		-1	4057317	11.98	Conserved hypothetical protein	P-SigE	2.22579519293	GATATAATAAAAGCTTTATACAATGAATAAACTGAAGTA	0.04/0.01	Fimlaid, 2013; Saujet, 2013
CD3466	acpS	-1	4058263	1.36	Holo-ACP synthase	P-SigE	1.80075203772	ATGATTATTAAATTAAGATAAGTAACATAAACTAAATA	0.12	Fimlaid, 2013
CD3521*		-1	4115392	3.76	Peptidase T, M20B family	P-SigE?	0.84	TTGATAATATTTAAATATTACACTACAATATATCTTG	0.33/0.17	Fimlaid, 2013; Saujet, 2013
CD3522		-1	4116812	8.44	Conserved hypothetical protein	P-SigE	2.55736811139	AAGGTACTTTTTTTAATTTTGTTAACATATATTGTTTA	0.09/0.01	Fimlaid, 2013; Saujet, 2013
CD3542	spmA	-1	4137832	19.99	Spore maturation protein A	P-SigE	1.9611369637	TCAAGTATAAAGTATTACCTAACTATCATAAAATTATTTA	0.16/0.01	Fimlaid, 2013; Saujet, 2013
CD3567	sipL	-1	4169365	1.75	Putative phage cell wall hydrolase	P-SigE?	1.18683515485	TAGGTGTAATTTTTTTTTTGCTCCTTAAATATAAATATAGTG	0.05/003	Fimlaid, 2013; Saujet, 2013
CD3638		-1	4248132	7.13	Conserved hypothetical protein	P-SigE	1.70620451092	TTTTAAGTATATCTTTACATTAGATTTTATAAATTTATTAATA	0.21/0.08	Fimlaid, 2013; Saujet, 2013
SigK- and/or SigE-dependent									sigE/WT or sigK/WT
CD1511	cotB	-1	1748867	4.2	Spore outer coat layer protein CotB	P-SigK	1.71737009508	TAATATACATAAATTTAAATATTACGAATAAAGTATTATA	NR
						P-SigE?		TAATATACATAAATTTAAATATTACGAATAAAGTATTATA	0.05/0.04	Fimlaid, 2013; Saujet, 2013
CD1930		1	2228238	4	Conserved hypothetical protein	P-SigK	3.115	TATTATTGTACTATAATCTATTATTTAAAATATTATGT	NR
						P-SigE?	1.16	TATTATTGTACTATAATCTATTATTTAAAATATTATGT	0.27/0.05	Fimlaid, 2013; Saujet, 2013
CD2443		-1	2819700	1.52	Conserved hypothetical protein (YabP/YqfC)	P-SigK	2.749	ATATGATTACCTTTTTCTTGTTTAAATAATATATTAGATATTA	NR
						P-SigE?	1.35115704429	CAATATGATTACCTTTTTCTTGTTTAAATAATATATTAGATATTA	0.05/0.03	Saujet, 2013, Pishdadian, 2015
CD3350#		-1	3915460	1.15	Putative glycosyl transferase, family 2	P-SigE	2.005	ACAAGAGAAAATACCATATATTACTTATGTCTGCAATATATAGAAGACA	0.01	Fimlaid, 2013
						P-SigK?	0.67	ACAAGAGAAAATACCATATATTACTTATGTCTGCAATATATAGAAGACA	0.09/0.01	Fimlaid, 2013; Saujet, 2013
Promoters recognized by SigK-RNA polymerase holoenzyme									sigK/WT
CD0551	sleC	-1	658278	3.55	Spore cortex-lytic enzyme pre-pro-form	P-SigK	2.44403861224	ATTATTTAACAAATTTCAAGCTATATTCATATCTTGAAATA	0.14/0.01	Fimlaid, 2013; Saujet, 2013
CD0564		1	671798	5.24	Putative ATP-dependent protease	P-SigK	2.7325191222	GTATGATGACTAATAATAAGAGTCTGTTTCATATACTTTAAT	0.39/0.23	Fimlaid, 2013; Saujet, 2013
CD0896		1	1079040	1.77	Conserved hypothetical protein	P-SigK	2.41301056501	AATCATTAGCAAATATTACCCCTTAAACATAGTATATTTTA	0.02/0.23	Fimlaid, 2013; Saujet, 2013
CD0902		1	1086288	19.98	Putative cation efflux protein	P-SigK	1.6852522181	TAGAATGAACAAGTACAACCAATTTTGAATATAAATATAGTA	0.17/2-4.5	Saujet, 2013, Pishdadian, 2015
CD1063.1		1	1256034	1.03	Conserved hypothetical protein	P-SigK	2.62216658653	TAGAAGTAACTTATCTGTCTATTACTACATATATTTAATTA	0.01/2-5.4	Saujet, 2013, Pishdadian, 2015
CD1063.2		1	1256423	1	Conserved hypothetical protein	P-SigK	2.98798512021	ATACATTAGCAAAATGGAAACCAAATGCATAGTATATGTTA	2exp-7	Pishdadian, 2015
CD1067		1	1260209	3.78	Conserved hypothetical protein	P-SigK	3.34300326266	AGCAAGTAACAATTAAGATTATAAAAGCATAGTATTAATTA	0.01/0.15	Fimlaid, 2013; Saujet, 2013
CD1133		1	1332562	6.13	Conserved hypothetical protein	P-SigK	2.3268102899	AATGACTCACATTTCTTGAGCTTTTTGAATATACTATAAATA	0.16/0.06	Fimlaid, 2013; Saujet, 2013
CD1230	sigK	-1	1444765	4.63	sigma factor	P-SigK	2.85978176247	TAACAGTCAACTTGGATAAGTCTCCTTCATATAATTTAAAG	0.05/2exp_5	Saujet, 2013, Pishdadian, 2015
CD1433	cotE	-1	1664675	12.48	Spore coat protein peroxiredoxin/chitinase	P-SigK	2.9036665904	AAATAGTAACACTAATATGTATTAATTAATAGAATAAAATA	0.03/0.01	Fimlaid, 2013; Saujet, 2013
CD1518	feoA	-1	1760860	4	Ferrous iron transport protein	P-SigK	3.1080249653	TAAAAGTAACAAGGTAATAATATAATGCATAGTTTAAAATA	0.05/0.03	Fimlaid, 2013; Saujet, 2013
CD1613	cotA	-1	1868003	1.13	Spore outer coat layer protein CotA	P-SigK	2.81921782265	CTTTTGTAACATTTTTTTACATTATAAATATAATATTACTA	0.05/0.1	Fimlaid, 2013; Saujet, 2013
CD1891		-1	2196837	3.7	pseudogene, ABC type transport system	P-SigK		TTTTTGTAACAACTACAATAAATTTTTAATACTATATACTA	0.08	Saujet, 2013,
CD1898		-1	2201962	4.94	phage-related cell wall hydrolase (endolysin)	P-SigK	2.90878223156	AAAAAGAAACAAAATTCTAGGTTATGCATATATTAAATAG	0.12	Saujet, 2013,
CD1927	ytlC	-1	2225857	5.12	pseudogene	P-SigK		AAAATGGTACAAATAGGTCATATTGTTAATAACATAATATA	0.08	Saujet, 2013,
CD2144		1	2480394	3.26	Putative membrane protein	P-SigK	2.48223841224	TATCTGTAACAATTTATCCATTTTTACAATACTATAACTAATA	0.12/0.06	Fimlaid, 2013; Saujet, 2013
CD2167		-1	2507545	2.02	Acyl transferase/acyl hydrolase/lysophospholipase	P-SigK	2.28098072001	AAAAGAGGAACATTGTAATATGTAACTTGCATAAAATATATATA	2exp-3.6	Pishdadian, 2015
CD2184		-1	2528930	5.2	Putative N-acetylmuramoyl-L-alanine amidase	P-SigK	2.389	CACGGAGAACTTTTACCTTCTTCAATTAATATATTATTATTA	2exp-3.3	Pishdadian, 2015
CD2409		-1	2781176	6.06	Conserved hypothetical protein	P-SigK	2.99243483516	TAAGTGAAACGTATTTAATTATATTGCATATATTATTGTA	0.11/0.07	Fimlaid, 2013; Saujet, 2013
CD2720		-1	3157156	2.23	Putative transporter	P-SigK	3.34733069727		0.16/0.43	Fimlaid, 2013; Saujet, 2013
CD2968	dpaA	-1	3450268	7.42	Dipicolinate synthase subunit A	P-SigK	3.2744821391	TTTAGTGAACCAATGTATTGATAAAAACATATTGTATATAGTA	0.08/0.02	Fimlaid, 2013; Saujet, 2013
CD3270		-1	3830619	8.8	Putative magnesium transport ATPase, MgtC/SapB family	P-SigK	3.08275445886	AAAAATTAACAGATGGCTATATTTTACATATATTAATAATA	0.6/0.32	Fimlaid, 2013; Saujet, 2013
CD3569		-1	4170728	4	Sporulation-specific protease	P-SigK	3.26481799963	ATTAGGAAACAAAGTTTTATATCGAACATAGTATAAACTA	0.22/0.41	Fimlaid, 2013; Saujet, 2013
CD3580		-1	4180825	4	Conserved hypothetical protein	P-SigK	3.58504887985	TACCATTAACATTATTACTGTTTTAAGCATATTATATTGTA	0.12/0.04	Fimlaid, 2013; Saujet, 2013
CD3613		1	4219362	5.26	Conserved hypothetical protein	P-SigK	2.26568008329	TAGATGTAACAAAATCGCATCCATTTAAATATTGTATTTTA	0.04	Saujet, 2013
CD1340*		1	1556115	9.93	Putative galactose-1-phosphate uridylyltransferase	P-SigK	2.75135468496	TTTATTTAACAGATACGATAAATATCATATAATTATATTA	0.55/2exp1.5	Saujet, 2013, Pishdadian, 2015
CD0120*	glmS	1	163369	1.93	Glucosamine-fructose-6-P aminotransferase	P-SigK	2.616	CTTATATGACCTAACTCTTAAAATATATAAATAATATTTTTAG	0.5/0.31	Fimlaid, 2013; Saujet, 2013
CD2664*	murE	-1	3078113	4.3	UDP-N-acetylmuramyl-tripeptide synthetase	P-SigK	2.31	AACCATTCACATAGTAAAAAATTCTTAATATAATATTATA	0.42	Saujet, 2013,
The transcriptional start sites and the -10 and -35 boxes are indicated in red and blue, respectively. The position of 5’ start was identified by RNA-seq analysis with indicated score corresponding to the read length (51 bases) coverage ratio for TAP+ and TAP- sample. The score for each promoter was determined as indicated in Material and Methods. Scores overlined in green correspond to the best …
