# Supplementary material for: Genome-Wide Transcription Start Site Mapping and Promoter Assignments to a Sigma Factor in the Human Enteropathogen Clostridioides difficile
Source: Front Microbiol. 2020 Aug 13;11:1939. doi: 10.3389/fmicb.2020.01939 (PMC7438776; doi:10.3389/fmicb.2020.01939)
Supplement: TABLE S7 — Transcriptomics results for sigL::erm mutant. [file Table_7.XLSX]

## Sheet: Feuil1
Table S7. Genes differentially expressed in the 630∆erm and the sigL mutant
Virulence
CD0663	tcdA	Toxin A	3.10
CD2604		Fragment of ADP-ribosyltransferase CdtAB (Part 2)	3.36
CD2605		Fragment of ADP-ribosyltransferase CdtAB (Part 7)	3.81
Metabolism of amino-acids
CD2697		Putative peptidase, M20D family	0.09
CD2698		Putative membrane protein	0.05
CD2699		Putative membrane protein	0.03
CD2613		Putative peptidase, M24 family	0.33
CD3570		Putative peptidase, M19 family	0.44
CD0524		Putative peptidase, M20 family	4.95
CD1085		Putative membrane protein	4.60
CD1086		Putative peptidase, M20D family	4.23
CD1646		Putative peptidase, M19 family	2.74
CD0708	pepD	Peptidase D, aminoacyl-histidine dipeptidase	2.31
transporters
CD2672	appA	ABC-type transport system, oligopeptide-family solute-binding protein	0.43
CD2673	appB	ABC-type transport system, oligopeptide-family permease protein	0.38
CD2674	appC	ABC-type transport system, oligopeptide-family permease protein	0.36
CD0853	oppB	ABC-type transport system, oligopeptide-family permease	2.10
CD0854	oppC	ABC-type transport system, oligopeptide-family permease	2.12
CD0855	oppA	ABC-type transport system, oligopeptide-family extracellular solute-binding protein	2.40
CD0857	oppF	Fragment of ABC-type transport system, oligopeptide-family ATP-binding protein (Part 2)	2.73
CD1696		Sodium:alanine symporter	6.05
CD2541		Sodium:glutamate/aspartate symporter family	2.20
CD2173		Putative peptidase, M20D family	0.40
CD2174		ABC-type transport system, cystine/aminoacid-family extracellular solute-binding protein	0.37
CD2175		ABC-type transport system, cystine/aminoacid-family permease	0.44
CD2176		ABC-type transport system, cystine/aminoacid-family permease	0.40
CD2177		ABC-type transport system, cystine/aminoacid-family extracellular solute-binding protein	0.38
CD2612		Putative amino acid permease	0.40
CD1555		Putative amino acid permease	0.36
CD0873		tyrosine ABC-type transporter, solute-binding protein	0.03
CD0874		tyrosine ABC-type transporter, ATP-binding protein	0.04
CD3241	prdB	Proline reductase (selenocysteine)	0.54
CD3243		Conserved hypothetical protein	0.41
CD3244	prdA	D-proline reductase proprotein prdA	0.49
CD2726	glyA	Serine hydroxymethyltransferase	0.19
CD2152		Putative glutamyl-aminopeptidase, M42 family	0.24
CD0394	ldhA	D-lactate dehydrogenase	0.23
CD0395	hadA	Isocaprenoyl-CoA:2-hydroxyisocaproate CoA-transferase	0.01
CD0396	hadI	Activator of 2-hydroxyisocaproyl-CoA dehydratase	0.00
CD0397	hadB	O2-sensitive 2-hydroxyisocaproyl-CoA dehydratase B	0.01
CD0398	hadC	O2-sensitive 2-hydroxyisocaproyl-CoA dehydratase C	0.01
CD0399	acdB	Acyl-CoA dehydrogenase, short-chain specific	0.00
CD0400	etfB1	Beta-subunit of electron transfer flavoprotein	0.01
CD0401	etfA1	Alpha-subunit of electron transfer flavoprotein	0.00
CD0153	hpdB	4-hydroxyphenylacetate decarboxylase, catalytic subunit	0.28
CD0154	hpdC	4-hydroxyphenylacetate decarboxylase, regulatory subunit	0.32
CD0155	hpdA	4-hydroxyphenylacetate decarboxylase, activating subunit	0.45
CD3222	sdaB	L-serine dehydratase	0.33
CD1594	cysK	O-acetyl-serine thiol-lyase A (O-acetyl-sulfhydrylase)(OAS-TL)	0.05
CD1595	cysE	Serine acetyltransferase (SAT)	0.04
CD3281	proC	Pyrroline-5-carboxylate reductase	0.46
CD2379	buk	Butyrate kinase (Branched-chain carboxylic acid kinase) (BK)	0.20
CD2380	iorB	Indole pyruvate ferredoxin/flavodoxin oxidoreductase	0.04
CD2381	iorA	Indole pyruvate ferredoxin/flavodoxin oxidoreductase	0.05
CD2382		Putative pyridoxal phosphate-dependent transferase	0.02
CD1973		Putative pyridoxal phosphate-dependent transferase	0.40
CD2348	grdD	Glycine reductase complex component C subunit alpha	25.55
CD2349	grdC	Glycine reductase complex component C subunit beta	25.81
CD2351	grdB	Glycine reductase complex component B gamma subunit (selenocysteine)	49.11
CD2352	grdA	Glycine reductase complex selenoprotein A	58.46
CD2354	grdE	Glycine reductase complex component B subunits alpha and beta (Selenoprotein PB alpha/beta) [Contains: Betaine reductase component B subunit beta Betaine reductase component B subunit alpha]	37.82
CD2355	trxA2	Thioredoxin 2 (Trx2)	16.50
CD2356	trxB3	Thioredoxin reductase 3	12.64
CD2357	grdX	Putative glycine reductase complex component	8.21
CD2028		Putative aspartate racemase RacX	2.52
CD2252		Glutamate 2,3-aminomutase	2.68
CD1343	glnA	Glutamine synthetase	2.30
CD0994		Putative serine-pyruvate aminotransferase	2.92
CD0740		Putative pyridoxal phosphate-dependent aminotransferase	2.82
CD2828		Putative pyridoxal phosphate-dependent transferase	2.63
CD2027		N-carbamoyl-L-amino acid hydrolase	3.14
Carbon and energy metabolism
CD3285	pgi	Glucose-6-phosphate isomerase (GPI) (Phosphoglucose isomerase) (PGI) (Phosphohexose isomerase) (PHI)	2.24
CD2387		Alpha-hydroxy acid dehydrogenase, FMN-dependent	2.09
CD0692		Putative metallo-hydrolase/oxidoreductase	2.82
CD2411		Putative positive regulator of gluconeogenesis putative phosphotransferase	0.46
CD2412		Putative negative regulator of gluconeogenesis	0.46
CD2870	kdgT1	2-keto-3-deoxygluconate permease 1	0.12
CD2871	uxaA'	Fragment of N-terminal carbohydrate hydrolase, SAF domain	0.23
CD2872	uxaA	Fragment of C-terminal D-galactate dehydratase/Altronate hydrolase	0.18
CD3001		Putative hydrolase/isomerase/hydratase	0.38
CD3002	uxaA	D-galactate dehydratase/Altronate hydrolase	0.36
CD3003		Putative N-terminus region of carbohydrate hydrolase, SAF domain	0.29
CD0893		Putative iron-dependent hydrogenase	0.45
CD3006		Alcohol dehydrogenase	0.42
CD2338	4hbD	4-hydroxybutyrate dehydrogenase (4-hydroxybutanoate:NAD+ oxidoreductase)	9.77
CD2339	cat2	4-hydroxybutyrate CoA transferase	7.68
CD2340		Conserved hypothetical protein	8.91
CD2341	abfD	Gamma-aminobutyrate metabolism dehydratase/isomerase [includes: 4- hydroxybutyryl-coa dehydratase vinylacetyl-coa-delta-isomerase]	10.02
CD2342	sucD	Succinate-semialdehyde dehydrogenase (NAD(P)+)	10.90
CD2343	cat1	Succinyl-CoA:coenzyme A transferase	13.40
CD2344		Putative membrane protein	14.11
CD2164	ldh	L-lactate dehydrogenase (L-LDH)	3.32
CD2966	adhE	Aldehyde-alcohol dehydrogenase	61.95
CD0833	acnB	Aconitate hydratase (Citrate hydro-lyase)	2.86
CD0834	icd	Isocitrate dehydrogenase NAD-dependent	3.44
CD1522		Putative polysaccharide deacetylase	2.09
CD1459		Putative FMN-binding protein	3.82
CD2954	atpD	V-type ATP synthase subunit D	3.03
CD2955	atpB	V-type ATP synthase beta chain (V-type ATPase subunit B)	2.72
CD2956	atpA	V-type ATP synthase alpha chain (V-type ATPase subunit A)	2.62
CD2956A	atpF	V-type ATP synthase subunit F	2.45
CD2957	atpC	V-type ATP synthase subunit C	2.23
CD2958	atpE	V-type ATP synthase subunit E (V-type ATPase subunit E)	2.11
CD2959	atpK	V-type ATP synthase subunit K	2.10
CD2960	atpI	V-type sodium ATP synthase subunit I	2.22
CD3467	atpC	ATP hydrolase epsilon chain	0.29
CD3468	atpD	ATP synthase subunit beta (ATPase subunit beta) (ATP synthase F1 sector subunit beta )	0.33
CD3469	atpG	ATP synthase gamma chain (ATP synthase F1 sector gamma subunit )	0.28
CD3470	atpA	ATP synthase subunit alpha (ATPase subunit alpha) (ATP synthase F1 sector subunit alpha)	0.29
CD3471	atpH	ATP synthase subunit delta (ATP synthase F1 sector subunit delta)	0.25
CD3472	atpF	ATP synthase subunit b (ATP synthase F0 sector subunit b)	0.26
CD3473	atpE	ATP synthase subunit c (ATP synthase F0 sector subunit c)	0.30
CD3474	atpB	ATP synthase A chain (ATP synthase F0 sector subunit a)	0.31
CD3475	atpI	ATP synthase protein I (ATP synthase F0 sector subunit I)	0.42
CD1137	rnfC	Electron transport complex protein	0.20
CD1138	rnfD	Electron transport complex protein	0.22
CD1139	rnfG	Electron transport complex protein	0.19
CD1140	rnfE	Electron transport complex protein	0.22
CD1141	rnfA	Electron transport complex protein	0.20
CD1142	rnfB	Electron transport complex protein	0.20
CD2825		Putative flavodoxin	0.42
sugar uptake and metabolism
CD0284		PTS system, mannose/fructose/sorbose IIA component	0.30
CD0287		PTS system, mannose/fructose/sorbose IIB component	0.21
CD0288		PTS system, mannose/fructose/sorbose IIC component	0.27
CD0289		PTS system, mannose/fructose/sorbose IID component	0.25
CD0290		Conserved hypothetical protein	0.29
CD0240		Glycosyltransferase	0.34
CD2456		ABC-type transport system, sugar-family ATP-binding protein	0.33
CD2457		Conserved hypothetical protein	0.42
CD0205		Transcription antiterminator, PTS operon regulator	8.80
CD0206		PTS system, fructose-like IIA component	7.95
CD0207		PTS system, fructose-like IIC component	9.10
CD0208		PTS system, fructose-like IIB component	8.87
CD0209		Putative tagatose 6-phosphate kinase	9.61
CD3017		Putative glucose uptake protein	3.20
CD2566		PTS system, mannose-specfic IIA component	14.37
CD2567		PTS system, mannose-specfic IIB component	37.92
CD2568		PTS system, mannose-specfic IIC component	25.37
CD2569		Putative glycoside hydrolase, family 38 Putative alpha-mannosidase	17.75
CD3012		Putative alpha-mannosidase	16.82
CD3013		PTS system, mannose-specfic IIC component	12.23
CD3014		PTS system, mannose-specfic IIB component	14.53
CD3015		PTS system, mannose-specfic IIA component	13.70
CD3016		Transcription antiterminator, PTS operon regulator	13.78
CD2486		PTS system, fructose-like IIC component	2.62
CD2487		PTS system, fructose-like IIB component	2.76
CD0813		Putative PTS system, IIB component	2.11
Other metabolisms
CD1386		Putative allophanate hydrolase subunit 1	3.28
CD1387		Putative allophanate hydrolase subunit 2	3.64
CD2168	hcp	Hydroxylamine reductase	17.56
CD2169		Putative iron-sulfur binding protein	9.78
CD3456		5-formyltetrahydrofolate cyclo-ligase	3.00
CD1570		Putative lysophospholipase (Disrupted by IStron)	2.32
CD1062	acpP	Acyl carrier protein (ACP)	2.40
CD2539	rnz	Ribonuclease Z (RNase Z), tRNA 3 endonuclease	2.22
CD0489		Putative phosphoribosylaminoimidazole-succinocarboxamide synthetase	2.22
CD2359		Putative hydrolase, HAD superfamily, subfamily IIB	3.16
CD0528		Putative amidohydrolase	3.57
CD0159		Putative enzyme, glyoxalase family	2.03
CD2213	cynT	Carbonic anhydrase	2.44
CD2220		Putative cyclic nucleotides-binding protein	2.54
CD3009		Putative pyridine nucleotide-disulphide oxidoreductase, class I	2.45
CD2842		Nitrilase (carbon-nitrogen hydrolase)	2.73
CD1659		Cation-transporting ATPase	2.70
CD0210		Putative hydrolase, HAD superfamily, subfamily IA	5.53
CD2737		Putative nitrilase/cyanide hydratase and apolipoprotein N-acyltransferase	3.47
CD2738		Putative cytosine permease	3.02
CD1278	iscR	Transcriptional regulator, Rrf2 family	0.34
CD1512	panC	Pantothenate synthetase	0.44
CD1513	panB	Ketopantoate hydroxymethyltransferase	0.43
CD0557		Putative uridine kinase	0.37
CD0108	nrdD	Anaerobic ribonucleoside triphosphate reductase	0.43
CD0109	nrdG	Anaerobic ribonucleoside-triphosphate reductase-activating protein	0.41
CD2994	nrdF	Ribonucleoside-diphosphate reductase subunit beta (Ribonucleotide reductase small subunit)	0.43
CD2995	nrdE	Ribonucleoside-diphosphate reductase subunit alpha (Ribonucleotide reductase large subunit)	0.41
CD3539		Putative deoxyribonuclease	0.46
CD0472		Putative reductase	0.48
CD0837		Putative nitroreductase	0.40
CD0451		Putative dioxygenase	0.49
CD0392		Putative radical SAM-family protein	0.28
Regulators
CD0023	ctsR	Transcriptional regulator, CtsR family	0.37
CD0454		Transcriptional regulator, AraC family	0.35
CD0473		Transcriptional regulator, MarR family	0.50
CD0585		Transcriptional regulator, GntR family	0.35
CD1964		Putative transcriptional regulator	0.49
CD0835		Transcriptional regulator, MarR family	0.17
CD0836		Putative acetyltransferase	0.15
CD0838		Putative DNA-binding protein	0.43
CD1345		Transcriptional regulator, PadR family	0.44
CD2827		Transcriptional regulator, MarR family	0.39
CD3207		Putative multi antimicrobial extrusion protein, MatE family	0.33
CD3208		Transcriptional regulator, MarR family	0.28
CD0402		Transcriptional regulator, sigma-54-dependent	2.39
CD0583		Putative diguanylate kinase signaling protein	2.43
CD0584		Putative diguanylate kinase signaling protein	2.89
CD0776		Transcriptional regulator, LacI family	3.22
CD1098		Two-component sensor histidine kinase, Tn1549-like, CTn4-Orf27	2.24
CD1169		Transcriptional regulator, GntR family	2.24
CD1476		Putative signaling protein	2.22
CD1538		Putative signaling protein	2.92
CD2017		Transcriptional regulator, HTH-type	2.38
CD2663		Putative signaling protein	2.21
CD2675		Transcriptional regulator, LysR family	4.02
CD2289		Two-component response regulator	2.43
CD3158		Transcriptional regulator, TRAP family	3.20
Enveloppes
CD1408	ddl	D-alanine--D-alanine ligase (D-alanylalanine synthetase) (D-Ala-D-Ala ligase)	0.31
CD3145	cbpA	Surface-exposed adhesin	0.36
CD1546		Putative channel-forming hemolysin	0.38
CD1413		Putative membrane protein	0.31
CD0393		Putative membrane protein	0.24
CD2531		Putative membrane protein	0.24
CD1439		Putative transporter, LrgA family	0.36
CD1440		Putative transporter, LrgB family	0.37
CD2767	cwp19	Putative cell surface protein	2.40
CD2768		Putative cell-wall hydrolase	2.03
CD2784	cwp6	Putative N-acetylmuramoyl-L-alanine amidase, autolysin	2.73
CD2761		Putative N-acetylmuramoyl-L-alanine amidase	2.17
CD2735	cwp14	Putative cell wall-binding protein	3.04
CD3246		Putative surface protein	3.45
CD2831		Putative adhesin	2.71
CD3513		Putative pilin protein	3.13
CD2273		Putative sporulation integral membrane protein	3.37
CD0029		Putative membrane protein	2.36
CD2295		Putative membrane protein	2.41
CD1590		Putative membrane protein	2.75
CD1012		Putative membrane protein	2.27
CD0529		Putative membrane protein	3.72
CD0530		Putative membrane protein	5.92
CD1022		Putative membrane protein	2.12
CD0157		Fragment of putative membrane protein (Part 1)	3.44
CD0830		Putative membrane protein	4.50
CD0777		Putative membrane protein	12.45
CD0778		Conserved hypothetical protein	11.40
CD0779		Putative amidohydrolase, M20D peptidase family	10.70
CD0780		Conserved hypothetical protein, DUF1177 family	10.55
CD2625		Putative membrane protein	3.09
CD1645		Putative membrane protein	2.70
CD3204		Putative membrane protein	2.63
Mobile elements
CD0496		Putative conjugative transposon protein DUF961 family Tn5397, CTn3-Orf23	2.83
CD0497		Putative conjugative transposon protein DUF961 family Tn5397, CTn3-Orf22	3.07
CD0498		Putative cell-division FtsK/SpoIIIE-family protein Tn5397, CTn3-Orf21	2.97
CD0498A		Putative conjugative transposon protein Tn5397, CTn3-Orf20.1	2.14
CD0499		Putative replication initiation factor Tn5397, CTn3-Orf20	2.30
CD0499A		Putative conjugative transposon protein Tn5397, CTn3-Orf19	2.12
CD0500		Putative antirestriction protein Tn5397, CTn3-Orf18	2.25
CDP06		Hypothetical protein	2.39
CD2015		Putative VanZ-like transposon protein	2.73
CD1091	int	Integrase Tn1549-like, CTn4-Orf34	2.51
CD1240A		Putative phage protein	3.38
CD2517A		Putative phage protein	2.62
CD0422		Putative conjugative transposon protein Tn1549-like, CTn2-Orf17	2.30
Miscellaneous
CD0193	groS	10 kDa chaperonin (Protein Cpn10) (GroES protein)	0.39
CD0194	groL	60 kDa chaperonin (Protein Cpn60) (GroEL protein)	0.46
CD3000	dapA1	Dihydrodipicolinate synthase 1	0.38
CD3540	metG	Methionyl-tRNA synthetase (Methionine--tRNA ligase) (MetRS)	0.42
CD3256	valS	valyl-tRNA synthetase	0.46
CD2392		Putative tRNA-binding protein	0.27
CD0049	proS	Prolyl-tRNA synthetase	0.27
CD0050	proS	Prolyl-tRNA synthetase	0.29
CD0455		Putative helicase, UvrD family	0.31
CD1716		Putative permease	0.47
CD1384		Putative lamB-like protein, UPF0271 family	3.29
CD1385		Putative natural resistance-associated macrophage protein	3.80
CD0506		Reverse transcriptase/maturase/endonuclease, Group II intron	2.39
CD2273		Putative sporulation integral membrane protein	3.37
CD3033	trxA	Thioredoxin	3.17
CD1652		Putative tellurium resistance protein	2.70
Unknown function
CD1545		Conserved hypothetical protein, DUF1836 family	0.45
CD3043		Conserved hypothetical protein	0.47
CD3665		Conserved hypothetical protein, DUF951 family	0.36
CD3666		Conserved hypothetical protein	0.44
CD3667		Conserved hypothetical protein, SirA family	0.45
CD1397		Conserved hypothetical protein, UPF0066 family	2.30
CD2157		Conserved hypothetical protein	2.50
CD2251		Conserved hypothetical protein	2.38
CD2627		Conserved hypothetical protein	2.95
CD3323		Conserved hypothetical protein	2.84
CD2626		Conserved hypothetical protein	3.02
CD2972		Conserved hypothetical protein	2.62
CD0439		Conserved hypothetical protein	2.57
CD3271		Conserved hypothetical protein	2.48
CD3150		Conserved hypothetical protein	2.31
CD3618		Conserved hypothetical protein	3.45
CD1992A		Conserved hypothetical protein	2.35
CD2966A		Conserved hypothetical protein	4.42
CD0163B		Conserved hypothetical protein	2.35
CD2961		Conserved hypothetical protein	2.10
CD2879		Conserved hypothetical protein	2.87
CD0896		Conserved hypothetical protein	2.11
CD1831A		Conserved hypothetical protein	3.91
The genes indicated in blue in column A correspond to those with a -12,-24 promoter (Table 4). A gene is considered differentially expressed when the P value is <0.05 using the statistical analysis described in Materials and Methods.
